# Supplementary material for: An alternative cytoplasmic SFPQ isoform with reduced phase separation potential is up-regulated in ALS
Source: Sci Adv. 2025 Aug 22;11(34):eadt4814. doi: 10.1126/sciadv.adt4814 (PMC12372870; doi:10.1126/sciadv.adt4814)
Supplement: Supplementary file 2 — Tables S1 and S2 [file sciadv.adt4814_tables_s1_and_s2.zip]

Archive with 1 entries (1 files):
- adt4814_tables_s1_and_s2.xlsx
