# Supplementary material for: An alternative cytoplasmic SFPQ isoform with reduced phase separation potential is up-regulated in ALS
Source: Sci Adv. 2025 Aug 22;11(34):eadt4814. doi: 10.1126/sciadv.adt4814 (PMC12372870; doi:10.1126/sciadv.adt4814)
Supplement: Supplementary file 2 — Tables S1 and S2 [file sciadv.adt4814_tables_s1_and_s2.zip › adt4814_tables_s1_and_s2.xlsx]

## Sheet: Table S1.
n	Accession	Description	Gene name	Exp. q-value: Combined	Coverage [%]	# PSMs	# Unique Peptides	#values	EV_rep1	EV_rep2	EV_rep3	EV_rep4	EV + OX_rep1	EV + OX_rep2	EV + OX_rep3	EV + OX_rep4	WT_rep1	WT_rep2	WT_rep3	WT_rep4	WT + OX_rep1	WT + OX_rep2	WT + OX_rep3	WT + OX_rep4	ALT_rep1	ALT_rep2	ALT_rep3	ALT_rep4	ALT + OX_rep1	ALT + OX_rep2	ALT + OX_rep3	ALT + OX_rep4	NLS_rep1	NLS_rep2	NLS_rep3	NLS_rep4	NLS + OX_rep1	NLS + OX_rep2	NLS + OX_rep3	NLS + OX_rep4	log2 WT_rep1 vs EV	log2 WT_rep2 vs EV	log2 WT_rep3 vs EV	log2 WT_rep4 vs EV	log2 ALT_rep1 vs EV	log2 ALT_rep2 vs EV	log2 ALT_rep3 vs EV	log2 ALT_rep4 vs EV	log2 NLS_rep1 vs EV
2322	P58742	Aladin OS=Mus musculus OX=10090 GN=Aaas PE=1 SV=1	Aaas	0	4	10	1	32	-0.436868	-0.432699	-0.254627	-0.00536847	0.171814	-0.214889	0.00840746	0.48367	-0.483172	-0.3828	-0.0619819	-0.0231955	0.461725	0.542484	0.450185	-0.00283964	-0.679111	-0.449986	-0.322957	-0.352832	0.259987	0.562607	0.215294	-0.0568988	-0.80235	-0.473899	-0.502432	-0.148959	0.719636	0.316246	0.220952	-0.0334821	-0.0463042	0.0498987	0.192645	-0.017827	-0.242243	-0.0172874	-0.0683298	-0.347463	-0.365482
2324	Q9D2R0	Acetoacetyl-CoA synthetase OS=Mus musculus OX=10090 GN=Aacs PE=1 SV=1	Aacs	0	6	9	4	32	-0.37893	-0.784621	-0.597629	-0.674545	-0.03234	0.758461	0.21864	-0.0895829	-1.18163	-1.01218	-0.596103	-1.40776	0.509603	0.199816	0.292164	0.341148	-1.33604	-1.30896	-1.47337	-0.488679	0.686416	0.255075	0.978144	0.804426	-1.00329	-0.809603	-0.919557	-0.289114	0.914105	0.938033	0.516791	0.596918	-0.802699	-0.227562	0.00152585	-0.733213	-0.957114	-0.524336	-0.875742	0.185867	-0.624361
2405	Q3UHJ0	AP2-associated protein kinase 1 OS=Mus musculus OX=10090 GN=Aak1 PE=1 SV=2	Aak1	0	6	6	3	32	-0.341797	0.00878547	-0.346721	-0.432038	0.137849	0.0385073	0.221474	0.303932	-0.371468	-0.36473	-0.242831	-0.467289	0.161351	0.290879	0.187341	0.16284	-0.397941	-0.355036	-0.539915	-0.112101	0.375207	0.260725	0.47322	0.195408	-0.300187	-0.145583	-0.282757	-0.0535262	0.43428	0.114896	0.221474	0.198625	-0.0296709	-0.373515	0.103889	-0.0352508	-0.0561431	-0.363822	-0.193195	0.319937	0.0416104
169	Q8BGQ7	Alanine--tRNA ligase, cytoplasmic OS=Mus musculus OX=10090 GN=Aars1 PE=1 SV=1	Aars1	0	38	128	35	32	-0.682168	-0.936065	-0.659959	-0.648238	0.312562	0.427688	0.470451	0.416477	-0.754632	-1.06123	-0.619175	-0.768018	0.541373	0.733405	0.224404	0.375905	-1.07169	-1.24068	-1.10324	-0.624769	0.63485	0.545291	0.661097	0.547944	-0.906418	-0.962182	-0.752735	-0.472141	0.608581	0.673302	0.605961	0.390647	-0.072464	-0.125168	0.0407838	-0.11978	-0.38952	-0.30462	-0.443279	0.023469	-0.22425
1507	Q14CH7	Alanine--tRNA ligase, mitochondrial OS=Mus musculus OX=10090 GN=Aars2 PE=1 SV=1	Aars2	0	6	13	4	32	-0.161434	-0.317796	-0.0694204	-0.0753068	0.236999	0.0126244	0.128372	0.199873	-0.0196262	-0.211357	0.0408467	-0.0107459	0.0681977	0.0707134	0.0403158	0.0240822	-0.183616	0.0083843	-0.35416	-0.410085	0.0624096	0.312582	-0.0132336	0.284203	-0.00435946	0.00732233	-0.154379	-0.408697	-0.0428336	0.0315522	0.292959	0.22556	0.141807	0.10644	0.110267	0.0645609	-0.0221826	0.326181	-0.28474	-0.334778	0.157074
2102	Q3THG9	Alanyl-tRNA editing protein Aarsd1 OS=Mus musculus OX=10090 GN=Aarsd1 PE=1 SV=2	Aarsd1	0	12	8	3	32	-0.261746	-1.01153	-0.432446	-0.452579	0.193934	0.410246	0.274372	0.134239	-0.854976	-0.403603	-0.235545	-0.851002	0.232487	0.209764	0.279585	0.34279	-0.685051	-0.476272	-1.20975	-0.477866	0.336892	0.421719	0.546085	0.517877	-0.758761	-0.524998	-0.392515	-0.419539	0.862582	0.593864	0.413655	0.53764	-0.59323	0.607924	0.196901	-0.398423	-0.423305	0.535255	-0.777303	-0.0252864	-0.497015
575	Q9JKX4	Protein AATF OS=Mus musculus OX=10090 GN=Aatf PE=1 SV=1	Aatf	0	36	50	13	32	0.123918	-0.579214	0.138831	-0.169678	-0.0249182	0.315332	0.0744111	0.339349	-0.0779065	0.299064	0.182343	-0.0118298	0.447494	-0.0168497	0.137092	0.17821	-0.241464	-0.0308513	-0.0724519	-0.407724	-0.0874197	0.120556	-0.202747	0.0870411	-0.126112	-0.26538	-0.0420887	-0.538191	-0.131401	-0.0444438	-0.285457	0.284307	-0.201824	0.878277	0.0435117	0.157848	-0.365381	0.548362	-0.211283	-0.238046	-0.25003
3851	Q8K448	Cholesterol transporter ABCA5 OS=Mus musculus OX=10090 GN=Abca5 PE=1 SV=2	Abca5	0.005	1	1	1	16	NA	NA	0.20264	0.168281	NA	NA	-0.493783	-0.531517	NA	NA	0.183745	0.094551	NA	NA	-0.0201996	-0.307933	NA	NA	0.0619148	0.404542	NA	NA	-0.137504	0.011135	NA	NA	0.172837	-0.0148602	NA	NA	-0.0940355	-0.0177777	NaN	NaN	-0.0188943	-0.0737304	NaN	NaN	-0.140725	0.236261	NaN
1633	Q9JI39	ATP-binding cassette sub-family B member 10, mitochondrial OS=Mus musculus OX=10090 GN=Abcb10 PE=1 SV=1	Abcb10	0	8	15	5	32	0.0149503	0.291852	0.0797088	0.253664	-0.0458037	0.169248	0.443356	0.468253	-0.171335	-0.200416	0.0453768	-0.282067	-0.171335	-0.14291	0.0437214	-0.0195989	0.00375213	0.0776513	-0.416746	-0.260157	0.20294	0.0442798	-0.14916	0.0474831	0.105035	-0.107473	-0.228952	-0.343652	0.0223678	-0.216506	0.0237068	-0.0605241	-0.186285	-0.492268	-0.034332	-0.535731	-0.0111982	-0.214201	-0.496455	-0.51382	0.0900851
1308	P06795	ATP-dependent translocase ABCB1 OS=Mus musculus OX=10090 GN=Abcb1b PE=1 SV=1	Abcb1b	0	7	14	5	32	0.546287	0.507725	0.181194	0.28195	-0.000354485	-0.212122	0.450756	-0.406155	-0.133987	-0.351254	-0.109986	-0.92299	-0.348278	-0.366491	-0.267158	-0.101301	-0.0890587	-0.558341	-0.686964	0.312863	0.41846	-0.0290499	-0.189813	-0.0275329	-0.260744	0.181803	-0.140734	0.381962	-0.45048	0.445631	0.418927	0.061491	-0.680274	-0.858978	-0.29118	-1.20494	-0.635346	-1.06607	-0.868158	0.0309129	-0.807031
1384	Q9DC29	ATP-binding cassette sub-family B member 6 OS=Mus musculus OX=10090 GN=Abcb6 PE=1 SV=1	Abcb6	0	8	13	4	32	0.38041	0.371756	0.205306	0.197655	-0.0364731	-0.475553	-0.231366	-1.33829	0.272096	0.46826	0.566853	-0.401968	-0.295924	0.322752	-0.217512	0.297049	0.0122958	-0.299723	-0.223329	0.300016	-0.0717277	-0.571554	-0.572843	-0.342914	0.128871	-0.0767043	0.316738	0.654384	-0.626722	-0.121539	-0.185219	-0.186597	-0.108314	0.0965039	0.361547	-0.599623	-0.368114	-0.671479	-0.428635	0.102362	-0.251539
2093	O35379	Multidrug resistance-associated protein 1 OS=Mus musculus OX=10090 GN=Abcc1 PE=1 SV=1	Abcc1	0	4	6	4	32	0.626236	0.65355	0.23424	0.467144	0.0427231	-0.0731477	0.619809	-0.0349503	-0.105904	0.0788554	-0.0625716	-0.708886	-0.375214	-0.297816	-0.295991	-0.167401	-0.247508	-0.317881	-0.880954	0.0346718	0.63635	-0.0868551	-0.319551	-0.0326512	-0.335137	-0.239241	-0.0910989	0.253929	-0.897688	0.0225174	0.300812	-0.0817192	-0.732141	-0.574694	-0.296811	-1.17603	-0.873744	-0.971431	-1.11519	-0.432472	-0.961373
3854	B2RX12	ATP-binding cassette sub-family C member 3 OS=Mus musculus OX=10090 GN=Abcc3 PE=1 SV=2	Abcc3	0.005	1	2	1	16	NA	NA	-0.078996	0.446435	NA	NA	0.0850421	-0.541593	NA	NA	-0.041715	-0.692272	NA	NA	-0.334497	0.124507	NA	NA	-0.4666	-0.193669	NA	NA	0.091768	0.422187	NA	NA	-0.0639678	0.00714965	NA	NA	0.567577	0.0313972	NaN	NaN	0.037281	-1.13871	NaN	NaN	-0.387604	-0.640104	NaN
3204	Q9R1X5	ATP-binding cassette sub-family C member 5 OS=Mus musculus OX=10090 GN=Abcc5 PE=1 SV=2	Abcc5	0	1	4	2	16	NA	NA	-0.179627	0.238355	NA	NA	0.211856	0.301307	NA	NA	-0.191356	-0.0328301	NA	NA	0.124671	-0.121315	NA	NA	-0.191356	-0.206336	NA	NA	-0.0352372	-0.291783	NA	NA	0.207396	0.0620662	NA	NA	-0.0194699	-0.053411	NaN	NaN	-0.0117293	-0.271185	NaN	NaN	-0.0117293	-0.444691	NaN
996	P55096	ATP-binding cassette sub-family D member 3 OS=Mus musculus OX=10090 GN=Abcd3 PE=1 SV=2	Abcd3	0	17	27	8	32	-0.00622218	-0.222634	-0.256528	-0.0745981	0.338539	0.250616	0.212644	0.189144	-0.437411	-0.16975	-0.21347	-0.436205	0.110519	0.161767	0.157628	0.156755	-0.390414	-0.1541	-0.289687	-0.184012	0.247333	0.174749	0.367267	0.140929	-0.41579	-0.339647	-0.278191	-0.226379	0.289507	0.173686	0.129043	0.285473	-0.431189	0.0528838	0.0430584	-0.361607	-0.384192	0.0685338	-0.0331587	-0.109414	-0.409568
420	P61222	ATP-binding cassette sub-family E member 1 OS=Mus musculus OX=10090 GN=Abce1 PE=1 SV=1	Abce1	0	36	79	17	32	0.0527972	-0.0735154	-0.130758	-0.0485322	0.135602	0.531955	0.476411	0.669022	-0.0561465	-0.178314	-0.152159	-0.321953	0.0997429	-0.000743696	0.233637	0.275858	-0.135615	-0.154947	-0.242357	-0.485362	0.0610824	0.164794	0.00725783	0.0431519	-0.221726	-0.473403	-0.433825	-0.659288	0.0281351	-0.0274722	0.0412002	0.0765793	-0.108944	-0.104798	-0.0214017	-0.273421	-0.188412	-0.0814316	-0.111599	-0.43683	-0.274523
12	Q6P542	ATP-binding cassette sub-family F member 1 OS=Mus musculus OX=10090 GN=Abcf1 PE=1 SV=1	Abcf1	0	57	370	47	32	0.155269	0.179512	0.458241	0.23079	0.235869	0.139262	0.107475	0.299344	-0.0796308	0.0366837	0.122996	-0.315597	-0.0299761	-0.280416	-0.289961	-0.0675734	-0.0522854	0.0114412	0.0262384	-0.125136	-0.0400249	-0.107243	-0.460883	0.0299874	0.0237414	0.13091	0.0767995	-0.29292	-0.269894	-0.175039	-0.247586	0.116376	-0.2349	-0.142828	-0.335245	-0.546387	-0.207555	-0.168071	-0.432003	-0.355926	-0.131528
176	Q99LE6	ATP-binding cassette sub-family F member 2 OS=Mus musculus OX=10090 GN=Abcf2 PE=1 SV=1	Abcf2	0	38	136	23	32	0.0394578	0.122312	0.201599	-0.0330506	0.40774	0.435323	0.31836	0.117255	-0.0504588	0.0160906	-0.026079	-0.544298	0.148603	-0.0456897	0.0663111	0.330711	-0.233813	-0.212058	-0.199419	-0.240106	-0.0493146	-0.155322	-0.190319	0.195522	-0.212356	-0.164396	-0.160114	-0.342366	-0.165474	-0.111341	-0.102021	0.279831	-0.0899166	-0.106222	-0.227678	-0.511248	-0.273271	-0.33437	-0.401018	-0.207055	-0.251814
872	Q8K268	ATP-binding cassette sub-family F member 3 OS=Mus musculus OX=10090 GN=Abcf3 PE=1 SV=1	Abcf3	0	18	30	10	32	-0.175353	-0.0449569	-0.110469	0.193284	0.243556	0.277148	0.324077	0.0983004	-0.522088	-0.43341	-0.492556	-0.334114	0.28077	0.282797	0.104764	0.121297	-0.598653	-0.445035	-0.446752	-0.115143	0.386979	0.247121	0.38005	0.142612	-0.596704	-0.474515	-0.256928	-0.272866	0.475137	0.287722	0.218868	0.0707673	-0.346734	-0.388453	-0.382087	-0.527397	-0.4233	-0.400078	-0.336283	-0.308426	-0.421351
1734	Q99LR1	Lysophosphatidylserine lipase ABHD12 OS=Mus musculus OX=10090 GN=Abhd12 PE=1 SV=2	Abhd12	0	11	16	4	32	0.0626594	-0.269956	0.109353	0.058337	0.0770577	0.083028	0.343887	0.102831	-0.175983	-0.222959	-0.150931	-0.618193	-0.033057	-0.139543	0.0982976	0.169654	-0.119071	0.047324	-0.30385	-0.0634915	0.129116	0.198012	0.0815544	0.133494	-0.189706	0.1095	-0.440254	-0.237921	0.197925	0.120996	0.105217	0.271093	-0.238642	0.0469975	-0.260284	-0.67653	-0.18173	0.31728	-0.413203	-0.121828	-0.252366
3313	Q8R2Y0	Monoacylglycerol lipase ABHD6 OS=Mus musculus OX=10090 GN=Abhd6 PE=1 SV=1	Abhd6	0	4	3	1	16	-1.91133	-1.85302	NA	NA	0.319267	0.2416	NA	NA	-1.95128	-1.92287	NA	NA	0.81682	1.04523	NA	NA	-2.05126	-1.63371	NA	NA	0.641453	0.723542	NA	NA	-1.92656	-2.05699	NA	NA	1.26431	0.999752	NA	NA	-0.0399494	-0.0698511	NaN	NaN	-0.13993	0.219313	NaN	NaN	-0.0152345
2333	Q8CBW3	Abl interactor 1 OS=Mus musculus OX=10090 GN=Abi1 PE=1 SV=3	Abi1	0	7	9	3	32	0.350725	0.252452	0.0382248	0.342306	-0.264916	-0.208665	0.600944	0.0938185	-0.127732	-0.223763	-0.0536549	-0.448362	-0.142973	-0.0722061	-0.356333	-0.146706	-0.130927	-0.234516	-0.692242	-0.0339698	0.523764	0.0406101	-0.137002	0.048815	-0.217441	-0.0201119	-0.130886	0.121901	-0.216592	0.346243	0.345094	-0.105425	-0.478456	-0.476215	-0.0918796	-0.790668	-0.481652	-0.486968	-0.730467	-0.376275	-0.568165
3661	P00520	Tyrosine-protein kinase ABL1 OS=Mus musculus OX=10090 GN=Abl1 PE=1 SV=3	Abl1	0.001	2	1	1	16	NA	NA	-0.462489	0.203345	NA	NA	0.251207	0.152719	NA	NA	-0.0546827	-0.307173	NA	NA	-0.179555	-0.0190475	NA	NA	-0.211527	-0.233172	NA	NA	0.0933275	-0.204603	NA	NA	0.0998556	0.332425	NA	NA	0.305872	-0.0526	NaN	NaN	0.407806	-0.510518	NaN	NaN	0.250962	-0.436517	NaN
3302	Q4JIM5	Tyrosine-protein kinase ABL2 OS=Mus musculus OX=10090 GN=Abl2 PE=1 SV=1	Abl2	0	2	3	2	16	-0.369838	-0.47472	NA	NA	0.634838	0.414023	NA	NA	-0.417456	-0.0824025	NA	NA	0.424071	0.0721745	NA	NA	-0.436952	-1.06533	NA	NA	0.0844746	0.125193	NA	NA	-0.177193	0.25999	NA	NA	-0.152809	0.246379	NA	NA	-0.047618	0.392317	NaN	NaN	-0.0671142	-0.590609	NaN	NaN	0.192645
550	Q8K4G5	Actin-binding LIM protein 1 OS=Mus musculus OX=10090 GN=Ablim1 PE=1 SV=1	Ablim1	0	19	44	14	32	-0.15518	0.62619	-0.0364452	0.686947	-0.0635426	-0.306023	-0.284513	-0.281682	0.614875	0.196795	-0.0339213	0.256537	-0.232038	-0.1816	-0.311769	-0.506963	-0.170397	-0.112807	0.513861	0.174258	-0.81412	-0.234349	-0.0662218	-0.58239	0.469186	-0.0499246	0.260112	0.340273	-0.119463	-0.186177	-0.24993	-0.720353	0.770054	-0.429396	0.00252391	-0.430409	-0.0152176	-0.738998	0.550307	-0.512688	0.624366
1744	Q8BL65	Actin-binding LIM protein 2 OS=Mus musculus OX=10090 GN=Ablim2 PE=1 SV=1	Ablim2	0	8	17	3	32	0.391678	1.06744	0.484194	1.02525	-0.417289	-1.29766	-1.04009	-0.34608	0.541747	0.110473	0.22047	0.327136	-0.357735	-0.757087	-0.716178	-1.18758	0.210181	0.111034	0.53383	0.307547	-1.62728	-0.462466	-0.649184	-1.07274	0.54264	0.33134	0.699189	0.363638	-0.384655	-0.39156	-0.661828	-1.04478	0.150068	-0.956965	-0.263723	-0.698118	-0.181498	-0.956404	0.0496363	-0.717707	0.150962
1558	Q5SSL4	Active breakpoint cluster region-related protein OS=Mus musculus OX=10090 GN=Abr PE=1 SV=1	Abr	0	8	14	5	32	-0.115908	-0.0577811	-0.295355	-0.51431	0.162786	0.240405	0.597976	0.0265058	-0.446972	-0.528931	-0.613764	-1.40645	0.251103	0.184336	-0.00765496	0.438143	-0.512385	-0.541356	-1.12515	-0.418732	0.481278	0.276792	0.387035	0.463117	-0.518193	-0.251849	-0.543603	-0.171194	0.308904	0.367517	0.651798	0.617794	-0.331064	-0.47115	-0.318409	-0.892144	-0.396477	-0.483574	-0.82979	0.0955777	-0.402284
3495	Q9QYL7	Activator of basal transcription 1 OS=Mus musculus OX=10090 GN=Abt1 PE=2 SV=1	Abt1	0.001	7	3	2	16	NA	NA	0.422024	-0.364678	NA	NA	-0.205374	0.111421	NA	NA	0.179748	0.842135	NA	NA	-0.413482	-0.0276428	NA	NA	0.22039	-0.364678	NA	NA	-0.101538	-0.0276428	NA	NA	0.0139392	-0.240051	NA	NA	-0.317267	-0.386537	NaN	NaN	-0.242276	1.20681	NaN	NaN	-0.201634	0	NaN
1057	Q5SWU9	Acetyl-CoA carboxylase 1 OS=Mus musculus OX=10090 GN=Acaca PE=1 SV=1	Acaca	0	5	25	9	32	-0.119364	-0.140039	-0.0239859	-0.0876553	-0.0205827	0.255843	0.0901852	-0.0713902	-0.357287	-0.528787	-0.267465	0.264701	0.233227	0.242865	0.039111	0.124889	-0.425197	-0.456279	-0.375927	-0.189296	0.335107	0.155531	0.151586	0.267261	-0.339458	-0.336332	-0.0514013	-0.272377	0.423238	0.472224	0.318837	-0.140971	-0.237924	-0.388748	-0.243479	0.352356	-0.305833	-0.31624	-0.351941	-0.10164	-0.220095
2106	P51174	Long-chain specific acyl-CoA dehydrogenase, mitochondrial OS=Mus musculus OX=10090 GN=Acadl PE=1 SV=2	Acadl	0	6	7	2	32	0.584392	0.0585195	-0.0339473	-0.25604	0.291838	0.485941	0.21036	-0.934112	-0.172494	0.144356	0.239071	-0.308508	-0.0120297	-0.399531	0.281094	0.371233	-0.471461	-0.00360224	-0.472068	-0.39097	0.0879661	-0.0745688	-0.0425605	0.222007	-0.188007	-0.241466	-0.338802	-0.0521678	-0.443264	-0.149208	-0.0168738	0.717965	-0.756886	0.0858362	0.273018	-0.0524674	-1.05585	-0.0621217	-0.438121	-0.13493	-0.772399
3798	Q07417	Short-chain specific acyl-CoA dehydrogenase, mitochondrial OS=Mus musculus OX=10090 GN=Acads PE=1 SV=2	Acads	0.004	2	2	1	16	0.0883621	-0.305942	NA	NA	0.147978	0.151412	NA	NA	0.0585752	0.0443941	NA	NA	0.112879	-0.122578	NA	NA	-0.397826	-0.213918	NA	NA	0.107258	0.152077	NA	NA	-0.141021	-0.102601	NA	NA	-0.054477	0.293867	NA	NA	-0.029787	0.350336	NaN	NaN	-0.486188	0.092024	NaN	NaN	-0.229383
4150	P50544	Very long-chain specific acyl-CoA dehydrogenase, mitochondrial OS=Mus musculus OX=10090 GN=Acadvl PE=1 SV=3	Acadvl	0.061	3	2	1	16	NA	NA	-0.0858757	-0.320809	NA	NA	-0.0525556	0.0602809	NA	NA	0.322404	0.00781345	NA	NA	-0.0394401	-0.0374158	NA	NA	-0.608174	-0.182289	NA	NA	-0.162007	0.167809	NA	NA	0.386976	-0.0746487	NA	NA	0.0181473	0.290015	NaN	NaN	0.40828	0.328623	NaN	NaN	-0.522298	0.13852	NaN
2590	Q8K2H4	Arf-GAP with coiled-coil, ANK repeat and PH domain-containing protein 1 OS=Mus musculus OX=10090 GN=Acap1 PE=1 SV=1	Acap1	0	4	3	2	32	-0.0316456	-0.132894	0.0847227	-0.255394	1.01416	0.214125	-0.239951	-0.382774	-0.682061	-1.71786	-0.415037	-1.03591	-0.493989	0.409255	0.149091	0.75473	-0.271596	-0.836501	-0.888107	-0.71398	-0.0789513	0.573375	0.340424	0.560643	-0.356485	-0.351074	-0.369234	-0.169925	0.153709	0.549916	0.725284	0.318235	-0.650416	-1.58496	-0.49976	-0.780513	-0.239951	-0.703607	-0.97283	-0.458585	-0.32484
2873	Q6ZQK5	Arf-GAP with coiled-coil, ANK repeat and PH domain-containing protein 2 OS=Mus musculus OX=10090 GN=Acap2 PE=1 SV=2	Acap2	0.001	2	4	1	30	-0.870833	-0.670017	NA	-0.782331	0.476153	0.548105	0.964376	-0.0942749	-0.997883	-1.35807	-0.865699	-1.32777	0.559032	0.872312	0.423808	0.496205	-0.990091	-1.55225	NA	-0.492824	0.355981	0.525113	1.00877	0.962627	-1.13434	-1.54615	0.0853915	-0.836779	0.886966	0.64726	0.118181	0.539597	-0.127049	-0.688056	NaN	-0.545434	-0.119258	-0.882229	NaN	0.289507	-0.263511
2827	Q8QZT1	Acetyl-CoA acetyltransferase, mitochondrial OS=Mus musculus OX=10090 GN=Acat1 PE=1 SV=1	Acat1	0.001	3	4	1	32	-0.110807	0.146506	0.0693289	0.191102	-0.264158	0.350219	0.695457	0.228438	-0.00562455	-0.424846	0.233405	0.285224	0.223194	-0.326666	-0.255633	-0.108043	0.0818383	-0.182276	-0.456255	-0.190114	0.453807	0.193591	-0.138988	0.136031	-0.19827	0.0907424	-0.521708	-0.262264	-0.361768	-0.0200047	-0.0224341	-0.451741	0.105182	-0.571352	0.164076	0.0941222	0.192645	-0.328782	-0.525584	-0.381216	-0.0874628
1984	Q8BMP6	Golgi resident protein GCP60 OS=Mus musculus OX=10090 GN=Acbd3 PE=1 SV=3	Acbd3	0	8	12	3	32	-0.566698	-0.0279452	-0.261986	-0.277781	0.425096	0.234358	0.0771679	-0.132215	-0.523907	-0.409092	-0.381964	-0.676908	0.450509	0.219238	0.185998	0.287282	-0.534948	-0.342093	-0.625249	-0.226474	0.170267	0.262935	0.632775	0.50065	-0.574272	-0.606826	-0.433579	-0.176928	0.519134	0.356293	0.34124	0.336525	0.042791	-0.381147	-0.119978	-0.399127	0.0317499	-0.314148	-0.363263	0.0513074	-0.00757322
131	Q9JIX8	Apoptotic chromatin condensation inducer in the nucleus OS=Mus musculus OX=10090 GN=Acin1 PE=1 SV=3	Acin1	0	22	124	29	32	-0.5269	-0.516076	-0.245521	-0.18103	-0.726027	-0.289221	-0.833314	-0.529091	0.723174	0.678228	0.462614	1.15172	-0.324246	-0.0471227	-0.161223	-0.393863	0.0769436	0.373715	0.760775	-0.0341402	-0.954099	-0.179993	-0.491125	-0.49415	0.789652	-0.118896	0.424287	-0.0518902	-0.0705712	-0.295016	-0.797946	-0.338612	1.25007	1.1943	0.708134	1.33275	0.603843	0.889791	1.0063	0.14689	1.31655
232	Q91V92	ATP-citrate synthase OS=Mus musculus OX=10090 GN=Acly PE=1 SV=1	Acly	0	30	103	27	32	0.0699131	0.105593	-0.0228536	-0.069185	-0.0599793	-0.0234693	0.29	0.00389996	0.0834026	-0.119391	0.134835	-0.161516	-0.0615772	0.161022	-0.0850575	-0.0023284	0.000560713	-0.297313	-0.392709	0.100992	0.17799	0.0305796	-0.101301	0.0179188	-0.00865712	-0.087534	-0.0995725	0.18496	-0.2385	0.170214	0.170133	-0.104929	0.0134895	-0.224983	0.157689	-0.0923309	-0.0693524	-0.402906	-0.369856	0.170177	-0.0785702
1175	Q99KI0	Aconitate hydratase, mitochondrial OS=Mus musculus OX=10090 GN=Aco2 PE=1 SV=1	Aco2	0	12	30	7	32	0.0937038	-0.154821	-0.102386	-0.0843557	-0.226644	-0.391147	0.168971	0.112624	0.146223	0.270279	0.501592	0.357728	0.243001	0.0806206	0.189346	-0.0347894	-0.357734	0.0359293	-0.488949	-0.133265	0.0129829	-0.0795479	-0.495724	-0.153093	0.0763461	-0.0348255	-0.194534	-0.0171504	-0.0825614	0.173765	0.1278	-0.122252	0.0525188	0.4251	0.603978	0.442083	-0.451438	0.19075	-0.386563	-0.0489096	-0.0173577
2358	Q91V12	Cytosolic acyl coenzyme A thioester hydrolase OS=Mus musculus OX=10090 GN=Acot7 PE=1 SV=2	Acot7	0	9	7	3	32	-0.14766	-0.315611	-0.0760962	-0.0970761	-0.00731476	0.237334	0.174608	0.156957	-0.310908	-0.196382	-0.0507703	-0.21628	0.449993	0.181815	0.189207	0.170743	-0.562929	-0.451428	-0.355231	-0.273901	0.331795	0.257167	0.233172	0.263249	-0.402513	-0.251365	-0.375002	-0.197792	0.308165	0.315081	0.122869	0.0902823	-0.163248	0.119228	0.0253259	-0.119204	-0.415269	-0.135818	-0.279135	-0.176825	-0.254853
2438	P58137	Acyl-coenzyme A thioesterase 8 OS=Mus musculus OX=10090 GN=Acot8 PE=1 SV=1	Acot8	0	11	8	3	32	0.39234	-0.0107644	-0.0796692	-0.245454	0.0633263	0.0778685	0.408324	0.536452	-0.391545	-0.285286	-0.354074	-0.714072	-0.0720171	0.0655352	-0.217263	-0.0416978	-0.332115	-0.199152	-0.41855	0.023673	0.41147	0.127869	0.0159661	-0.0327546	-0.202078	-0.199152	-0.259403	0.0158577	-0.0965329	0.322067	0.574612	0.16323	-0.783884	-0.274522	-0.274405	-0.468619	-0.724455	-0.188387	-0.338881	0.269127	-0.594417
801	Q9D358	Low molecular weight phosphotyrosine protein phosphatase OS=Mus musculus OX=10090 GN=Acp1 PE=1 SV=3	Acp1	0	54	37	6	32	-1.66442	-1.86671	-2.11649	-2.04082	0.479409	0.57786	0.279297	0.604708	-1.73584	-2.1195	-2.11775	-2.20357	0.974778	0.953775	0.933915	0.92498	-2.02633	-2.19389	-2.01679	-2.01515	0.7128	0.949312	1.2633	0.978296	-2.1125	-2.08613	-2.00276	-2.13902	0.932874	0.749391	0.602038	0.745009	-0.0714235	-0.252788	-0.00125945	-0.162751	-0.361914	-0.327184	0.0997035	0.0256613	-0.448086
1219	Q9CZW4	Fatty acid CoA ligase Acsl3 OS=Mus musculus OX=10090 GN=Acsl3 PE=1 SV=2	Acsl3	0	10	26	5	32	-0.325277	-0.153158	-0.123767	-0.0155139	0.253802	0.406246	0.329884	0.316018	-0.551842	-0.498721	-0.294221	-0.341508	0.323231	0.192978	0.23829	0.151461	-0.420395	-0.342001	-0.566897	-0.331702	0.353718	0.258008	0.34941	0.227076	-0.55517	-0.314513	-0.415626	-0.360979	0.454791	0.18363	0.178099	0.166332	-0.226565	-0.345562	-0.170454	-0.325994	-0.0951185	-0.188843	-0.44313	-0.316188	-0.229893
403	Q9QUJ7	Long-chain-fatty-acid--CoA ligase 4 OS=Mus musculus OX=10090 GN=Acsl4 PE=1 SV=2	Acsl4	0	30	58	17	32	-0.665641	-0.59803	-0.592088	-0.510586	0.440471	0.50389	0.580656	0.563908	-0.913386	-0.792907	-0.799461	-0.782635	0.586113	0.703402	0.536284	0.606609	-0.800518	-0.998918	-1.08052	-0.692351	0.506978	0.358132	0.55236	0.335135	-0.94795	-0.928672	-0.825012	-0.706562	0.5527	0.493967	0.39229	0.290066	-0.247745	-0.194876	-0.207373	-0.272048	-0.134877	-0.400888	-0.488436	-0.181765	-0.282309
3872	Q8JZR0	Long-chain-fatty-acid--CoA ligase 5 OS=Mus musculus OX=10090 GN=Acsl5 PE=1 SV=1	Acsl5	0.006	1	1	1	16	NA	NA	-0.0934033	0.0613204	NA	NA	0.326814	0.386747	NA	NA	-0.116947	-0.352182	NA	NA	0.197047	0.194207	NA	NA	-0.498099	-0.422632	NA	NA	0.284509	0.242164	NA	NA	-0.340439	-0.420056	NA	NA	0.0343962	0.0640833	NaN	NaN	-0.0235441	-0.413502	NaN	NaN	-0.404696	-0.483953	NaN
10	P60710	Actin, cytoplasmic 1 OS=Mus musculus OX=10090 GN=Actb PE=1 SV=1	Actb	0	73	2056	13	32	-0.211902	0.974894	-0.0330308	0.507127	0.0927287	-0.760385	-0.103977	-0.0347699	0.543595	0.124781	0.201429	-0.297664	-0.296931	-0.382749	-0.216795	-0.35119	0.178557	-0.108691	0.00890339	0.311515	-0.527715	-0.584054	-0.0704649	-0.571991	0.284206	0.274476	0.386198	0.4545	-0.404514	-0.353327	-0.292664	-0.471763	0.755497	-0.850114	0.234459	-0.804791	0.390458	-1.08359	0.0419342	-0.195612	0.496107
236	Q8BFZ3	Beta-actin-like protein 2 OS=Mus musculus OX=10090 GN=Actbl2 PE=1 SV=1	Actbl2	0	43	517	4	32	-0.180718	0.99691	0.0535108	0.543013	0.0658684	-0.74426	-0.0893014	0.252671	0.472769	-0.00995653	0.216569	-0.19722	-0.324259	-0.335887	-0.322404	-0.479938	0.209735	-0.108256	0.0407909	0.272033	-0.535149	-0.498317	-0.149407	-0.672716	0.3024	0.281365	0.406756	0.360481	-0.313324	-0.375384	-0.31378	-0.635648	0.653488	-1.00687	0.163058	-0.740233	0.390453	-1.10517	-0.0127199	-0.27098	0.483118
62	P68033	Actin, alpha cardiac muscle 1 OS=Mus musculus OX=10090 GN=Actc1 PE=1 SV=1	Actc1	0	48	1284	5	32	-0.108548	0.975284	-0.0591314	0.368905	0.0195704	-0.638273	-0.118842	-0.492514	0.497293	0.170903	0.191912	-0.642996	-0.328827	-0.314259	-0.214213	-0.21568	0.241826	-0.137264	0.0709906	0.479767	-0.508378	-0.720589	-0.0103038	-0.440134	0.263934	0.257676	0.37754	0.687684	-0.386795	-0.415383	-0.372405	-0.407287	0.605841	-0.804381	0.251043	-1.0119	0.350374	-1.11255	0.130122	0.110862	0.372482
2323	Q9Z2N8	Actin-like protein 6A OS=Mus musculus OX=10090 GN=Actl6a PE=1 SV=2	Actl6a	0	8	7	3	32	0.314412	-0.00365702	0.281182	-0.263446	0.476597	0.155651	-0.443184	-0.685086	-0.212474	-0.0634664	-0.275584	-0.0869484	0.0505604	0.334293	-0.0203268	0.379619	-0.697901	-0.224829	-0.133856	-0.0695663	-0.297363	-0.694972	0.255647	-0.0103271	-0.104718	-0.010999	-0.0281463	0.15406	0.145509	0.269109	0.203179	0.314914	-0.526886	-0.0598094	-0.556766	0.176498	-1.01231	-0.221172	-0.415038	0.19388	-0.41913
72	Q7TPR4	Alpha-actinin-1 OS=Mus musculus OX=10090 GN=Actn1 PE=1 SV=1	Actn1	0	44	214	18	32	-1.99866	-0.394849	-1.35302	-0.0594	1.23399	0.135889	-0.239774	0.345242	-0.808594	-0.721982	-1.01126	-1.03147	1.02986	0.518913	0.915264	0.334916	-1.71421	-1.06255	-0.762162	-0.629193	-1.28582	0.57948	1.23432	0.361094	-1.04944	-1.03111	-0.920366	-0.408876	0.666094	0.712898	-0.137749	0.417176	1.19007	-0.327133	0.341765	-0.972074	0.284458	-0.667699	0.590859	-0.569793	0.949218
3059	O88990	Alpha-actinin-3 OS=Mus musculus OX=10090 GN=Actn3 PE=2 SV=1	Actn3	0	10	40	2	16	NA	NA	-1.43964	0.0891394	NA	NA	-0.107534	0.168518	NA	NA	-1.19326	-0.922415	NA	NA	0.97389	0.448451	NA	NA	-0.753526	-0.638095	NA	NA	1.21183	0.299978	NA	NA	-0.982893	-0.563834	NA	NA	-0.174141	0.454148	NaN	NaN	0.246371	-1.01155	NaN	NaN	0.686109	-0.727234	NaN
42	P57780	Alpha-actinin-4 OS=Mus musculus OX=10090 GN=Actn4 PE=1 SV=1	Actn4	0	47	312	23	32	-1.7653	-0.090615	-1.23186	0.503243	0.952977	-0.00313649	-0.0144867	0.0868122	-0.161482	-0.511165	-0.87296	-0.222959	0.863753	0.335297	0.55814	-0.107938	-1.17901	-0.479621	-0.0173304	-0.256763	-1.40146	0.468831	0.980228	-0.0168507	-0.467331	-0.805302	-0.653451	-0.0859308	0.597027	0.512338	-0.0450849	-0.046422	1.60382	-0.42055	0.358896	-0.726202	0.586287	-0.389006	1.21452	-0.760006	1.29797
1089	Q9QZB7	Actin-related protein 10 OS=Mus musculus OX=10090 GN=Actr10 PE=1 SV=2	Actr10	0	22	19	7	32	-0.499864	0.817015	-0.512458	0.558259	0.581205	-0.479514	-0.435243	0.470817	0.316383	0.14403	-0.129578	-0.0789114	0.223896	-0.339217	-0.29349	-0.602343	-0.209163	-0.0977596	0.652804	0.0601499	-0.823642	-0.181676	0.345317	-0.708455	-0.0660529	-0.119887	0.213089	0.108399	-0.00239862	-0.169508	-0.273062	-0.315487	0.816247	-0.672985	0.38288	-0.63717	0.290701	-0.914774	1.16526	-0.498109	0.433811
1768	P61164	Alpha-centractin OS=Mus musculus OX=10090 GN=Actr1a PE=1 SV=1	Actr1a	0	7	10	2	32	-0.0415049	0.235567	-0.130302	-0.0682578	0.325704	0.0205861	0.24365	0.574962	-0.0025417	-0.19561	-0.197104	-0.399803	0.459765	0.206748	-0.0161263	0.0687293	0.0176676	-0.347613	-0.169818	-0.295391	-0.21143	0.139721	-0.020907	-0.0348521	-0.157563	-0.247009	-0.0813615	-0.281826	-0.668903	0.0714263	0.288604	0.184326	0.0389632	-0.431177	-0.0668011	-0.331545	0.0591724	-0.58318	-0.0395153	-0.227133	-0.116058
564	P61161	Actin-related protein 2 OS=Mus musculus OX=10090 GN=Actr2 PE=1 SV=1	Actr2	0	36	62	11	32	0.618978	0.987761	-0.116363	0.0407162	-0.430978	-0.38082	0.709812	0.260935	-0.301141	0.0107777	-0.221229	-0.515514	-0.165277	-0.364649	-0.154275	0.0048558	-0.448334	-0.285875	-0.506898	0.120435	0.754641	-0.507155	-0.172516	-0.080909	-0.331299	0.143251	-0.204228	0.127262	-0.314435	-0.257573	0.294488	-0.080909	-0.920119	-0.976983	-0.104866	-0.55623	-1.06731	-1.27364	-0.390535	0.0797192	-0.950277
241	Q99JY9	Actin-related protein 3 OS=Mus musculus OX=10090 GN=Actr3 PE=1 SV=3	Actr3	0	54	124	16	32	0.560705	0.94992	-0.0566651	0.107415	-0.239924	-0.40133	0.680419	0.342541	-0.271354	0.0502672	-0.244056	-0.823108	-0.111804	-0.325753	-0.114538	0.0619435	-0.550156	-0.270898	-0.63146	0.0405605	0.699259	-0.466209	-0.1501	-0.0385512	-0.350284	0.0748214	-0.210092	0.0644384	-0.263262	-0.197867	0.329608	-0.00318035	-0.83206	-0.899652	-0.18739	-0.930523	-1.11086	-1.22082	-0.574795	-0.066855	-0.91099
913	Q641P0	Actin-related protein 3B OS=Mus musculus OX=10090 GN=Actr3b PE=1 SV=1	Actr3b	0	19	32	4	32	0.803282	0.837294	-0.114731	0.231582	-0.477498	-0.547813	0.706879	0.268889	-0.689453	-0.114661	-0.165763	-0.856062	-0.302819	-0.439968	-0.210071	-0.0651295	-0.659976	-0.183797	-0.694355	0.126846	0.960215	-0.0860162	-0.0941543	-0.0553424	-0.386175	0.225665	-0.329899	0.0621115	-0.391548	-0.18988	0.419892	0.0206519	-1.49274	-0.951955	-0.051032	-1.08764	-1.46326	-1.02109	-0.579624	-0.104736	-1.18946
1750	Q80US4	Actin-related protein 5 OS=Mus musculus OX=10090 GN=Actr5 PE=1 SV=3	Actr5	0	10	11	3	32	-0.913945	-0.966589	-1.07614	-0.368797	0.0948677	0.15211	-0.186584	0.338055	-1.07858	-0.68895	-0.74258	-0.366541	0.531272	0.454203	0.384054	0.242268	-1.09052	-0.734643	-0.82777	-0.900566	0.702495	0.444774	0.756022	0.56183	-1.09052	-0.498036	-0.166468	-0.699784	0.938171	0.779573	0.67906	0.460008	-0.164631	0.277639	0.333556	0.00225597	-0.17657	0.231947	0.248366	-0.53177	-0.17657
2867	Q8BNJ2	A disintegrin and metalloproteinase with thrombospondin motifs 4 OS=Mus musculus OX=10090 GN=Adamts4 PE=2 SV=2	Adamts4	0.001	3	3	1	32	-0.231521	-0.459657	-0.062851	-0.325908	-0.376653	-0.0957104	0.128245	0.0690639	-0.0945301	0.0243527	0.23787	0.01345	0.139166	0.0419682	-0.435184	0.202152	0.37025	0.0714297	0.0502428	-0.433436	-0.0565955	0.043718	-0.632416	0.162931	0.141344	0.236582	-0.126137	-0.031338	-0.0245069	0.043718	0.520046	0.207669	0.136991	0.48401	0.300721	0.339358	0.601771	0.531087	0.113094	-0.107528	0.372865
276	Q99MU3	Double-stranded RNA-specific adenosine deaminase OS=Mus musculus OX=10090 GN=Adar PE=1 SV=2	Adar	0	22	88	23	32	-1.42756	-1.39118	-1.14256	-1.54375	-1.08745	-1.14195	-1.28563	-1.49857	0.685941	0.665107	0.524305	1.15547	-0.336056	-0.178507	-0.191912	-0.515723	0.460679	0.711555	0.766847	0.59403	-0.702539	-0.328593	-0.282619	-0.84555	0.8146	0.502066	0.647706	0.668772	0.0103539	-0.240967	-0.448409	-0.473096	2.1135	2.05629	1.66687	2.69922	1.88824	2.10274	1.90941	2.13778	2.24216
2175	Q91ZS8	Double-stranded RNA-specific editase 1 OS=Mus musculus OX=10090 GN=Adarb1 PE=1 SV=1	Adarb1	0	7	6	3	31	-1.04229	-0.778209	NA	-0.377028	-1.13949	-0.807355	-0.85726	-0.75224	0.395055	0.434672	0.741575	0.0733644	0.105213	-0.0609983	0.31034	0.317469	0.264026	0.103064	0.409255	0.189461	-0.644725	0.296297	0.132248	0.0733644	0.512389	0.239001	0.153157	0.166977	0.488542	0.0745893	0	0.0324921	1.43734	1.21288	NaN	0.450393	1.30631	0.881273	NaN	0.56649	1.55468
2663	Q6P6J0	tRNA-specific adenosine deaminase 2 OS=Mus musculus OX=10090 GN=Adat2 PE=1 SV=1	Adat2	0	15	4	2	32	-1.72913	-1.35799	-0.843697	-1.25255	0.538905	0.489332	0.255839	0.272541	-1.49988	-1.78313	-1.57705	-1.29722	0.666238	0.688046	0.539813	0.508839	-1.10204	-1.51067	-1.61358	-1.26137	0.491544	0.708366	0.935492	0.897693	-1.47279	-1.27018	-1.0852	-1.16716	1.05165	0.929728	0.806653	0.861573	0.229246	-0.425133	-0.733354	-0.0446691	0.627088	-0.152674	-0.76988	-0.00882385	0.25634
2238	Q80V03	Uncharacterized aarF domain-containing protein kinase 5 OS=Mus musculus OX=10090 GN=Adck5 PE=2 SV=2	Adck5	0	5	8	2	32	-0.049779	0.205254	-0.130507	0.275634	0.253613	0.15685	0.0816464	-0.578076	-0.475085	-0.39443	0.0567717	-0.874469	0.24863	-0.0116561	0.233649	0.264184	-0.296939	0.102839	-0.321113	0.0341079	0.176992	-0.113017	0.3661	0.0674279	-0.275244	-0.0993849	-0.370866	0.125531	0.218362	0.0670182	-0.0744728	0.275634	-0.425306	-0.599684	0.187279	-1.1501	-0.24716	-0.102416	-0.190606	-0.241527	-0.225465
3364	Q01341	Adenylate cyclase type 6 OS=Mus musculus OX=10090 GN=Adcy6 PE=1 SV=1	Adcy6	0	2	3	1	16	NA	NA	-0.286564	0.207113	NA	NA	0.737239	0.154554	NA	NA	-0.587972	-0.907955	NA	NA	-0.196124	0.0155206	NA	NA	-0.834667	-0.0446601	NA	NA	0.167281	0.174803	NA	NA	-0.208702	-0.0156894	NA	NA	0.512002	0.139179	NaN	NaN	-0.301408	-1.11507	NaN	NaN	-0.548103	-0.251773	NaN
2400	Q9QYC0	Alpha-adducin OS=Mus musculus OX=10090 GN=Add1 PE=1 SV=2	Add1	0	6	7	4	32	1.48274	0.231102	0.662475	-0.705025	0.00383959	0.431092	-0.00310591	-0.233882	-0.844529	-0.26235	0.111606	-0.608809	-0.718022	0.136955	-0.00808932	0.0750683	-0.517922	-0.537325	-1.37566	0.362994	-0.0627435	-0.0208602	-0.369234	0.0866099	-0.811438	-0.445637	-0.211471	0.175762	-0.300304	0.183648	0.401947	0.432479	-2.32727	-0.493452	-0.550869	0.0962153	-2.00067	-0.768427	-2.03814	1.06802	-2.29418
3570	Q9QYB5	Gamma-adducin OS=Mus musculus OX=10090 GN=Add3 PE=1 SV=2	Add3	0.001	3	5	2	16	NA	NA	1.06895	0.273576	NA	NA	0.090456	-0.160077	NA	NA	0.192077	-0.604862	NA	NA	-1.0036	-0.0419259	NA	NA	-0.712992	0.179409	NA	NA	-0.982497	0.132104	NA	NA	-0.102596	0.0809309	NA	NA	0.200011	-0.0272044	NaN	NaN	-0.876878	-0.878438	NaN	NaN	-1.78195	-0.0941667	NaN
3878	Q7TT36	Adhesion G protein-coupled receptor A3 OS=Mus musculus OX=10090 GN=Adgra3 PE=2 SV=3	Adgra3	0.006	1	2	1	16	0.0210337	0.595016	NA	NA	0.255309	0.366415	NA	NA	-0.258803	-0.398031	NA	NA	-0.26342	-0.144274	NA	NA	-0.0650061	-0.219909	NA	NA	0.199371	-0.171681	NA	NA	-0.118369	-0.0984708	NA	NA	0.134173	-0.224002	NA	NA	-0.279837	-0.993047	NaN	NaN	-0.0860398	-0.814925	NaN	NaN	-0.139403
2536	Q8JZZ7	Adhesion G protein-coupled receptor L2 OS=Mus musculus OX=10090 GN=Adgrl2 PE=1 SV=3	Adgrl2	0	2	6	2	32	0.469577	0.00447811	-0.0421777	-0.219362	-0.217148	0.51188	0.686555	0.505288	-0.584133	-0.48812	-0.345208	-0.906116	0.247185	0.403027	-0.265906	-0.0446362	-0.719648	-0.556833	-0.862607	-0.322122	0.628275	-0.00749454	0.0750697	0.25961	-0.0916169	-0.299675	-0.303811	-0.0917289	-0.304611	0.0686084	0.471995	0.359577	-1.05371	-0.492598	-0.30303	-0.686754	-1.18923	-0.561311	-0.820429	-0.10276	-0.561194
3537	Q91VH1	Adiponectin receptor protein 1 OS=Mus musculus OX=10090 GN=Adipor1 PE=1 SV=1	Adipor1	0.001	5	2	1	16	NA	NA	0.297386	-0.338169	NA	NA	0.352881	0.449611	NA	NA	-0.0307435	-1.42223	NA	NA	-0.314343	0.496153	NA	NA	-1.00872	-0.233199	NA	NA	-0.112945	-0.574236	NA	NA	-0.319757	0.200697	NA	NA	0.573328	0.47307	NaN	NaN	-0.328129	-1.08406	NaN	NaN	-1.3061	0.10497	NaN
1526	Q9Z103	Activity-dependent neuroprotector homeobox protein OS=Mus musculus OX=10090 GN=Adnp PE=1 SV=2	Adnp	0	8	20	8	32	-0.0111722	-0.440632	-0.0181257	0.153055	0.231275	-0.157227	-0.183025	0.0833754	-0.21539	0.139495	0.154072	0.296515	0.225808	-0.00760569	-0.000407576	-0.35671	-0.257648	0.288893	0.124471	-0.061472	-0.152101	0.118149	-0.0434368	-0.237157	-0.0497685	-0.193372	0.069609	-0.0188677	0.138311	0.122443	-0.137129	0.0366903	-0.204218	0.580127	0.172197	0.14346	-0.246476	0.729525	0.142597	-0.214527	-0.0385963
4066	Q6PDY2	2-aminoethanethiol dioxygenase OS=Mus musculus OX=10090 GN=Ado PE=1 SV=2	Ado	0.032	7	1	1	16	0.279523	-0.0282558	NA	NA	0.222189	-0.162112	NA	NA	0.0351038	-0.122583	NA	NA	0.202561	0.00781345	NA	NA	-1.03307	0.586827	NA	NA	-0.179909	-0.244574	NA	NA	-0.0803734	-0.550677	NA	NA	0.172607	0.230206	NA	NA	-0.244419	-0.0943274	NaN	NaN	-1.31259	0.615083	NaN	NaN	-0.359896
1698	Q9JKV1	Proteasomal ubiquitin receptor ADRM1 OS=Mus musculus OX=10090 GN=Adrm1 PE=1 SV=2	Adrm1	0	9	14	3	32	-1.06372	-0.723587	-0.941647	-0.867125	0.257324	0.40802	0.11072	0.415388	-0.496463	-1.1166	-0.936044	-1.05248	0.864126	0.959678	0.605397	0.574524	-1.26393	-1.30578	-1.51264	-0.903389	0.524899	0.467555	0.929245	0.516885	-1.18766	-1.21457	-1.07075	-0.662381	0.587853	0.529394	0.700187	0.631759	0.567261	-0.393011	0.00560271	-0.185355	-0.200205	-0.582191	-0.570996	-0.0362635	-0.123932
3342	P54822	Adenylosuccinate lyase OS=Mus musculus OX=10090 GN=Adsl PE=1 SV=2	Adsl	0	8	3	3	16	0.0222366	0.0929738	NA	NA	0.355945	0.352953	NA	NA	-0.210122	-0.395386	NA	NA	0.161368	0.14454	NA	NA	-0.326257	-0.361532	NA	NA	0.0667936	0.0458173	NA	NA	-0.245285	-0.162835	NA	NA	0.0471112	0.119986	NA	NA	-0.232358	-0.48836	NaN	NaN	-0.348494	-0.454506	NaN	NaN	-0.267522
3632	P28650	Adenylosuccinate synthetase isozyme 1 OS=Mus musculus OX=10090 GN=Adss1 PE=1 SV=2	Adss1	0.001	3	2	1	16	NA	NA	-0.327771	0.111599	NA	NA	0.00332802	0.114837	NA	NA	-0.26637	-0.680438	NA	NA	0.334534	0.156288	NA	NA	-0.519818	-0.332916	NA	NA	0.745603	0.51361	NA	NA	-0.681408	-0.400661	NA	NA	0.15167	0.16256	NaN	NaN	0.0614005	-0.792037	NaN	NaN	-0.192048	-0.444515	NaN
2049	P46664	Adenylosuccinate synthetase isozyme 2 OS=Mus musculus OX=10090 GN=Adss2 PE=1 SV=2	Adss2	0	10	10	3	32	-0.282183	-0.407878	-0.0337635	0.0543016	0.341357	0.184144	0.0931784	0.327543	-0.544135	-0.623859	-0.180444	-0.435531	0.386611	0.565049	0.216985	0.20352	-0.864441	-0.945301	-0.597149	-0.463973	0.260977	0.495357	0.349302	0.242654	-0.706574	-0.782874	-0.401586	-0.492987	0.639012	0.557343	0.28647	0.259588	-0.261952	-0.215981	-0.14668	-0.489833	-0.582258	-0.537422	-0.563385	-0.518275	-0.424391
3210	Q640N1	Adipocyte enhancer-binding protein 1 OS=Mus musculus OX=10090 GN=Aebp1 PE=1 SV=1	Aebp1	0	4	5	3	16	0.260881	0.128014	NA	NA	0.118216	0.347456	NA	NA	-0.128161	-0.191918	NA	NA	-0.244354	-0.222999	NA	NA	-0.185726	-0.0869628	NA	NA	0.198666	0.143905	NA	NA	-0.130617	-0.357279	NA	NA	0.0242101	0.105199	NA	NA	-0.389042	-0.319932	NaN	NaN	-0.446608	-0.214977	NaN	NaN	-0.391498
2639	Q9CZI9	Apoptosis-enhancing nuclease OS=Mus musculus OX=10090 GN=Aen PE=2 SV=1	Aen	0	9	3	2	30	0.446571	0.264764	0.668042	0.895977	-0.4009	-0.637291	NA	-0.321928	0.261878	0.426452	0.942217	0.108706	-0.108818	-0.247256	0.391524	-0.0126	0.0247322	0.275455	-0.331958	0.0124909	-0.524177	-0.237935	-0.114367	0.344335	0.0976328	0.230377	-0.00333571	-0.0126	-0.042801	-0.438809	-1.11437	NA	-0.184693	0.161688	0.274175	-0.787271	-0.421839	0.0106911	-1	-0.883486	-0.348938
2136	Q80YS6	Actin filament-associated protein 1 OS=Mus musculus OX=10090 GN=Afap1 PE=1 SV=1	Afap1	0	6	11	4	32	-0.242378	0.454739	0.0221228	0.455115	0.155579	-0.596099	-0.268778	-0.319672	0.0264909	0.0177035	-0.0224673	-0.169925	0.328836	-0.304851	-0.208657	-0.633172	-0.27789	-0.0515591	-0.238405	0.139759	-0.782879	0.0775587	0.204539	-0.180121	0.135617	0.102335	0.0346138	0.250183	0.335352	0.073709	0.356542	0.164144	0.268869	-0.437035	-0.0445902	-0.62504	-0.035512	-0.506298	-0.260528	-0.315355	0.377995
1385	Q8BZI0	Actin filament-associated protein 1-like 1 OS=Mus musculus OX=10090 GN=Afap1l1 PE=1 SV=1	Afap1l1	0	11	20	5	32	-0.281445	0.860237	0.241728	0.787681	0.193404	-0.855463	-0.88813	-0.970113	0.542674	0.210147	0.266053	0.0623307	-0.171781	-0.391175	-0.429308	-0.666395	0.0173462	-0.00444259	0.647152	0.491396	-1.8388	-0.394705	-0.221285	-0.887043	0.511315	0.130853	0.381878	0.5864	-0.0404373	-0.217338	-0.724431	-0.641637	0.82412	-0.650089	0.0243242	-0.72535	0.298792	-0.864679	0.405423	-0.296285	0.792761
69	Q9QZQ1	Afadin OS=Mus musculus OX=10090 GN=Afdn PE=1 SV=3	Afdn	0	30	177	41	32	-0.829693	-0.511384	-0.556926	-0.598581	0.532274	0.562351	0.804916	0.657519	-1.07699	-1.09043	-0.797122	-1.13182	0.49878	0.497477	0.142421	0.348558	-1.02735	-1.10089	-1.17204	-0.618552	0.632983	0.465298	0.43704	0.467884	-1.10637	-0.920635	-0.78476	-0.576123	0.67651	0.646447	0.600166	0.408639	-0.247295	-0.579049	-0.240197	-0.533237	-0.197653	-0.58951	-0.615119	-0.0199718	-0.276681
3230	Q9ESC8	AF4/FMR2 family member 4 OS=Mus musculus OX=10090 GN=Aff4 PE=1 SV=1	Aff4	0	3	9	2	15	NA	NA	0.392021	0.254573	NA	NA	-0.418501	-0.169925	NA	NA	0.144093	0.0578809	NA	NA	-0.607979	-0.00846158	NA	NA	0.536411	0.512885	NA	NA	NA	-0.169925	NA	NA	0.748955	-0.395485	NA	NA	0.0669255	-0.309328	NaN	NaN	-0.247928	-0.196692	NaN	NaN	0.14439	0.258312	NaN
514	Q3UMC0	ATPase family gene 2 protein homolog A OS=Mus musculus OX=10090 GN=Afg2a PE=1 SV=2	Afg2a	0	19	50	13	32	-0.102195	-0.287404	-0.0688686	0.0533399	-0.0485387	-0.102956	0.129791	0.0784052	-0.199354	0.0986724	-0.17464	-0.111667	-0.0953782	-0.0257599	-0.0239148	-0.107643	0.197922	0.160143	-0.103989	-0.00122232	0.175046	-0.011674	0.0816166	0.0793793	0.0751	0.0615953	-0.0693193	0.0105716	-0.0513631	0.0613656	0.190531	-0.0148016	-0.0971582	0.386076	-0.105772	-0.165007	0.300117	0.447547	-0.0351208	-0.0545622	0.177295
1583	A0A7N9VSG0	ATPase family gene 2 protein homolog B OS=Mus musculus OX=10090 GN=Afg2b PE=2 SV=1	Afg2b	0	12	10	6	32	0.14785	-0.726263	-0.702453	-0.198006	-0.392071	-0.0798995	0.0280501	0.141519	-0.0519433	0.189799	-0.0968185	0.532245	0.00164485	0.079299	0.0728857	-0.107591	0.286001	0.0992576	-0.0263977	-0.131762	-0.0329602	0.117547	0.21621	-0.208411	0.145471	-0.239045	-0.208989	0.00684914	-0.21506	0.320638	0.454428	-0.2044	-0.199793	0.916061	0.605635	0.730251	0.138152	0.82552	0.676056	0.0662439	-0.00237872
341	Q920A7	AFG3-like protein 1 OS=Mus musculus OX=10090 GN=Afg3l1 PE=1 SV=2	Afg3l1	0	30	73	16	32	-0.0337765	-0.0208643	0.0902537	-0.0364759	0.069317	0.377398	0.543711	0.58669	-0.0409185	-0.314904	-0.0854365	-0.247107	0.0276797	-0.265561	-0.00644725	0.0438158	0.00748383	-0.0711935	-0.292088	-0.46886	0.156194	0.19528	-0.16398	0.154656	-0.0886867	0.0160667	-0.139127	-0.548736	-0.116239	-0.0415867	-0.116634	0.176881	-0.00714207	-0.29404	-0.17569	-0.210631	0.0412603	-0.0503292	-0.382342	-0.432384	-0.0549103
1482	Q8JZQ2	AFG3-like protein 2 OS=Mus musculus OX=10090 GN=Afg3l2 PE=1 SV=1	Afg3l2	0	9	14	3	32	-0.421341	-0.411021	0.110303	-0.0461362	-0.34964	-0.656704	0.169397	0.153395	0.249822	0.0618831	0.105267	0.233295	0.0588251	-0.0179702	-0.276527	0.0982537	0.154403	0.349371	0.069517	-0.151106	0.33932	0.358435	0.0328585	0.0234859	0.226553	0.287443	-0.361117	-0.181111	-0.536053	-0.311828	0.0617396	-0.1938	0.671164	0.472904	-0.00503559	0.279431	0.575744	0.760391	-0.0407856	-0.10497	0.647894
583	Q8BXK8	Arf-GAP with GTPase, ANK repeat and PH domain-containing protein 1 OS=Mus musculus OX=10090 GN=Agap1 PE=1 SV=1	Agap1	0	17	47	9	32	0.163429	0.331235	0.509267	0.344422	0.188429	0.293046	0.0638559	0.0450523	-0.0910543	-0.0937193	-0.0728804	-0.144486	-0.111631	-0.29095	-0.257395	-0.168202	0.0359103	-0.157336	0.0433983	-0.0508865	-0.179281	-0.0741202	-0.255704	-0.0918784	0.0470633	0.060643	0.0355937	0.0308498	-0.0975036	-0.196463	-0.232791	-0.0310205	-0.254483	-0.424954	-0.582147	-0.488907	-0.127518	-0.488571	-0.465869	-0.395308	-0.116365
1139	Q8VHH5	Arf-GAP with GTPase, ANK repeat and PH domain-containing protein 3 OS=Mus musculus OX=10090 GN=Agap3 PE=1 SV=1	Agap3	0	8	17	4	32	0.363525	0.265233	0.648091	0.619885	0.0292991	0.201723	-0.10385	0.597632	0.0404828	-0.12179	-0.22142	-0.170396	-0.101856	0.0777748	-0.190007	-0.529939	-0.23936	-0.20752	-0.248901	-0.460846	0.0104647	-0.24588	-0.272208	-0.128576	-0.158276	0.0743193	0.080407	-0.419916	-0.0260126	-0.133729	0.0581542	-0.0290405	-0.323042	-0.387023	-0.869511	-0.790281	-0.602884	-0.472753	-0.896992	-1.08073	-0.5218
3978	Q8K2K6	Arf-GAP domain and FG repeat-containing protein 1 OS=Mus musculus OX=10090 GN=Agfg1 PE=1 SV=2	Agfg1	0.014	2	2	1	14	NA	NA	NA	NA	NA	NA	0.149378	0.843274	NA	NA	-0.693897	0.287577	NA	NA	0.504043	-0.133267	NA	NA	0.368387	0.482393	NA	NA	0.485427	0.234465	NA	NA	0.522421	-0.332575	NA	NA	-0.459432	-0.5025	NaN	NaN	NaN	NaN	NaN	NaN	NaN	NaN	NaN
1106	Q80WC7	Arf-GAP domain and FG repeat-containing protein 2 OS=Mus musculus OX=10090 GN=Agfg2 PE=1 SV=1	Agfg2	0	19	24	6	32	-2.58534	-2.88182	-2.02894	-1.72672	-0.0470622	0.257796	0.0550891	0.577301	-2.95457	-2.479	-2.12823	-2.08566	1.11262	1.03155	1.06074	0.778767	-2.71249	-2.18889	-2.72981	-2.13964	0.696667	1.11486	1.13411	0.920944	-2.66254	-2.71879	-1.95546	-2.08159	1.40208	0.93216	0.846305	0.924489	-0.369234	0.402816	-0.0992909	-0.358943	-0.127159	0.692931	-0.700868	-0.412921	-0.0772072
1771	Q9ESW4	Acylglycerol kinase, mitochondrial OS=Mus musculus OX=10090 GN=Agk PE=1 SV=1	Agk	0	14	20	6	32	0.200637	0.214533	0.114962	-0.00663149	0.358993	0.43171	0.207039	0.189944	-0.434752	-0.271773	-0.41564	-0.651231	-0.23778	0.0636468	0.122016	0.0529897	-0.127375	-0.393868	-0.240554	-0.110321	0.269838	-0.1286	0.248459	0.34658	-0.156504	-0.230129	-0.228539	-0.336101	-0.0558483	0.123099	0.0523307	0.26257	-0.635389	-0.486307	-0.530602	-0.6446	-0.328012	-0.608401	-0.355515	-0.10369	-0.357142
465	Q8CJG0	Protein argonaute-2 OS=Mus musculus OX=10090 GN=Ago2 PE=1 SV=3	Ago2	0	23	51	12	32	-1.82119	-1.60868	-1.24326	-1.59502	-1.60107	-1.23255	-1.38438	-1.56948	0.629244	0.581255	0.375192	0.591981	-0.319313	-0.0948309	0.100793	-0.0913055	0.646065	0.473193	0.771825	0.631784	-0.0760583	0.0561253	0.0225036	-0.163331	0.468675	0.58554	0.211394	0.560716	0.191305	-0.175342	-0.082839	-0.045994	2.45044	2.18994	1.61845	2.187	2.46726	2.08188	2.01509	2.2268	2.28987
2807	O35083	1-acyl-sn-glycerol-3-phosphate acyltransferase alpha OS=Mus musculus OX=10090 GN=Agpat1 PE=1 SV=1	Agpat1	0.001	8	5	1	32	-0.016044	-0.0555574	-0.112066	0.389289	0.550638	0.310395	0.570744	0.352338	-0.173475	-0.21662	-0.105752	-0.220764	-0.0626806	-0.100968	0.0150459	-0.28547	-0.432038	-0.320218	-0.332702	-0.444845	0.329214	0.0948192	-0.099466	0.0359285	-0.526934	-0.0454332	-0.387811	-0.236031	0.015166	0.222637	0.211548	0.171312	-0.157431	-0.161062	0.00631377	-0.610053	-0.415994	-0.264661	-0.220636	-0.834134	-0.51089
2389	Q9D1E8	1-acyl-sn-glycerol-3-phosphate acyltransferase epsilon OS=Mus musculus OX=10090 GN=Agpat5 PE=1 SV=2	Agpat5	0	14	11	4	32	-0.0696084	0.155098	0.264972	0.202081	0.502179	0.499895	0.347757	0.593308	-0.281113	-0.541373	-0.418143	-0.180874	0.103228	0.0733366	0.0923821	-0.0236547	-0.116259	3.20343e-16	-0.126377	-0.372187	0.338856	-0.173802	0	0.0608516	-0.547187	-0.209177	-0.0789077	-0.499074	-0.214344	-0.0268001	-0.237205	-0.0712952	-0.211504	-0.696471	-0.683116	-0.382955	-0.0466501	-0.155098	-0.391349	-0.574268	-0.477579
2353	Q8C0I1	Alkyldihydroxyacetonephosphate synthase, peroxisomal OS=Mus musculus OX=10090 GN=Agps PE=1 SV=1	Agps	0	9	8	3	32	0.410855	-0.0958933	0.197669	0.131938	0.122465	0.194823	0.320969	0.495847	0.0851514	-0.043616	0.395737	-0.175993	-0.150426	0.0191744	-0.154668	-0.000550542	-0.184197	0.0957533	-0.254052	-0.129489	0.208844	-0.166815	-0.578268	-0.0985138	-0.0193427	0.105046	-0.288761	-0.175993	-0.742825	-0.150136	0.0883084	-0.190995	-0.325703	0.0522773	0.198068	-0.307931	-0.595051	0.191647	-0.451721	-0.261428	-0.430197
3182	A2ASQ1	Agrin OS=Mus musculus OX=10090 GN=Agrn PE=1 SV=1	Agrn	0	2	4	2	16	0.0889337	-0.18207	NA	NA	0.240366	0.101723	NA	NA	-0.0360789	0.00172674	NA	NA	0.344345	-0.151044	NA	NA	-0.451116	0.231006	NA	NA	-0.106157	0.25437	NA	NA	0.000757917	-0.576349	NA	NA	-0.235848	0.146117	NA	NA	-0.125013	0.183797	NaN	NaN	-0.54005	0.413076	NaN	NaN	-0.0881758
3532	Q641K1	Cytosolic carboxypeptidase 1 OS=Mus musculus OX=10090 GN=Agtpbp1 PE=1 SV=2	Agtpbp1	0.001	1	2	1	14	0.0339473	0.271717	NA	NA	-0.932886	NA	NA	NA	-0.283793	NA	NA	NA	-0.664397	0.0872921	NA	NA	0.237039	0.715323	NA	NA	0.402098	0.364826	NA	NA	0.162271	0.784365	NA	NA	0.465664	0.108987	NA	NA	-0.31774	NaN	NaN	NaN	0.203092	0.443607	NaN	NaN	0.128324
3576	Q8CJF7	Protein ELYS OS=Mus musculus OX=10090 GN=Ahctf1 PE=1 SV=1	Ahctf1	0.001	1	2	1	16	1.20571	-0.958421	NA	NA	0.15225	-0.0865461	NA	NA	-0.285943	0.311251	NA	NA	-0.965823	0.213404	NA	NA	-1.67412	0.218457	NA	NA	-0.646793	0.362366	NA	NA	0.23224	-0.33039	NA	NA	0.167727	-0.153512	NA	NA	-1.49165	1.26967	NaN	NaN	-2.87983	1.17688	NaN	NaN	-0.973469
3961	P50247	Adenosylhomocysteinase OS=Mus musculus OX=10090 GN=Ahcy PE=1 SV=3	Ahcy	0.011	2	2	1	16	0.0990618	0.0776794	NA	NA	-0.0922298	-0.285749	NA	NA	0.238116	0.0641045	NA	NA	0.0674372	0.0955827	NA	NA	-0.338265	-0.529217	NA	NA	-0.121752	0.223213	NA	NA	0.0962153	-0.328876	NA	NA	-0.0225106	0.437244	NA	NA	0.139054	-0.0135749	NaN	NaN	-0.437326	-0.606896	NaN	NaN	-0.00284649
2321	Q80SW1	S-adenosylhomocysteine hydrolase-like protein 1 OS=Mus musculus OX=10090 GN=Ahcyl1 PE=1 SV=1	Ahcyl1	0	8	8	4	32	-1.18519	-0.823395	-0.33011	0.189872	0.0546353	0.688667	0.366644	0.376432	-0.717413	-0.810904	-0.443879	-0.854522	1.0284	0.151294	0.201456	-0.12358	-0.426898	-1.09903	-0.608265	-0.172698	-0.117729	0.56952	0.570843	0.43088	-0.773996	-0.276568	-0.551363	-0.24966	0.699011	0.450056	0.270719	0.019947	0.467779	0.0124909	-0.113769	-1.04439	0.758294	-0.275634	-0.278156	-0.36257	0.411195
2259	Q6PAL7	Transcription factor Gibbin OS=Mus musculus OX=10090 GN=Ahdc1 PE=1 SV=1	Ahdc1	0	3	6	3	32	-0.236124	-0.31571	-0.105281	-0.00250251	-0.645138	-0.638931	-1.22823	-0.494356	-0.310443	0.137598	0.478326	0.804852	-0.661258	-0.295173	-0.538038	-0.962974	0.673581	0.582537	0.499859	0.357393	-0.409071	-0.373742	-0.176077	-0.477547	0.535434	0.585309	0.735926	0.421524	0.350849	-0.201426	-0.744067	-0.528571	-0.0743183	0.453308	0.583607	0.807355	0.909705	0.898247	0.60514	0.359896	0.771559
2250	Q8K3E5	Jouberin OS=Mus musculus OX=10090 GN=Ahi1 PE=1 SV=2	Ahi1	0	6	10	4	32	-0.868495	-0.544321	-0.173622	0.155679	-0.158002	-1.06788	0.051148	0.141044	-1.3481	0.128515	-0.432	-0.358254	0.716467	-0.0162204	0.400191	-0.00907457	-0.590961	0.0266351	-0.499304	-0.151483	0.687024	0.295522	0.470101	0.21708	-0.532068	-0.209901	-0.284387	-0.215236	0.636574	0.717842	0.140957	0.118234	-0.479609	0.672835	-0.258377	-0.513933	0.277534	0.570956	-0.325681	-0.307163	0.336428
1669	Q8BK64	Activator of 90 kDa heat shock protein ATPase homolog 1 OS=Mus musculus OX=10090 GN=Ahsa1 PE=1 SV=2	Ahsa1	0	28	10	6	32	0.131641	0.081843	0.149592	0.00141325	0.285284	0.202955	0.142019	0.137889	-0.183068	-0.120633	0.0996404	-0.540868	0.193966	0.442942	0.0839161	0.124116	-0.233137	-0.525553	-0.491199	-0.174646	0.157464	-0.0411742	-0.0791084	0.0996928	-0.386383	-0.252471	-0.00998409	0.201572	-0.104812	0.00777906	0.00679162	0.0201255	-0.314709	-0.202476	-0.0499518	-0.542282	-0.364778	-0.607396	-0.640791	-0.176059	-0.518024
1772	Q8N9S3	Activator of 90 kDa heat shock protein ATPase homolog 2 OS=Mus musculus OX=10090 GN=Ahsa2 PE=1 SV=2	Ahsa2	0	18	15	4	32	-0.797842	-0.654031	-0.567283	-0.602456	0.474436	0.345252	0.267964	0.367585	-1.28434	-0.945451	-0.867346	-0.852874	0.670823	0.573678	0.442151	0.42131	-1.53615	-0.970234	-1.14281	-0.815672	0.448673	0.534575	0.919542	0.651615	-1.04913	-0.642604	-0.857733	-0.64282	0.879727	0.572453	0.398365	0.463439	-0.4865	-0.29142	-0.300063	-0.250417	-0.738307	-0.316203	-0.575528	-0.213215	-0.251283
1108	Q8C4Q6	Axin interactor, dorsalization-associated protein OS=Mus musculus OX=10090 GN=Aida PE=1 SV=1	Aida	0	22	24	3	32	0.246452	0.284406	0.0667547	0.221697	0.431432	0.618069	0.491941	0.569749	-0.30309	-0.442359	-0.207845	-0.400764	-0.130005	-0.134397	-0.029824	-0.104073	-0.343523	-0.671162	-0.652064	-0.233003	0.340082	-0.0442749	-0.108536	-0.0152136	-0.346874	-0.0593072	-0.26504	-0.240446	-0.151087	0.0604461	0.383899	-0.0366507	-0.549542	-0.726765	-0.2746	-0.622461	-0.589975	-0.955568	-0.718818	-0.4547	-0.593326
3435	Q91VJ1	Interferon-inducible protein AIM2 OS=Mus musculus OX=10090 GN=Aim2 PE=1 SV=2	Aim2	0.001	4	4	1	16	0.710776	0.197561	NA	NA	-0.488993	0.419953	NA	NA	-0.405738	0.40019	NA	NA	-0.0491728	0.0404596	NA	NA	-0.314315	-0.194757	NA	NA	-0.301715	0.0404596	NA	NA	-0.0811157	-0.71363	NA	NA	0.452708	-0.609794	NA	NA	-1.11651	0.202629	NaN	NaN	-1.02509	-0.392317	NaN	NaN	-0.791892
637	P31230	Aminoacyl tRNA synthase complex-interacting multifunctional protein 1 OS=Mus musculus OX=10090 GN=Aimp1 PE=1 SV=2	Aimp1	0	44	65	10	32	-0.766496	-1.07897	-0.739901	-0.764892	-0.0690223	-5.98021e-05	0.254145	0.0174764	-0.416873	-0.224806	-0.421478	-0.442773	0.416214	0.343003	0.259991	0.407341	-0.420444	-0.265057	-0.536868	-0.377443	0.647974	0.378029	0.599252	0.525836	-0.552849	-0.339527	-0.668658	-0.312153	0.464221	0.566122	0.517197	0.403103	0.349623	0.85416	0.318424	0.322119	0.346052	0.813909	0.203033	0.387449	0.213647
1353	Q8R010	Aminoacyl tRNA synthase complex-interacting multifunctional protein 2 OS=Mus musculus OX=10090 GN=Aimp2 PE=1 SV=2	Aimp2	0	28	21	7	32	-0.500813	-1.12396	-0.577816	-0.478918	0.0329487	-0.421294	0.210075	0.11318	-0.40168	-0.320743	-0.298911	-0.10408	0.139417	0.365596	0.161955	0.310957	-0.650135	-0.1385	-0.436835	-0.268499	0.493138	0.58883	0.468047	0.341662	-0.316871	-0.27872	-0.641773	-0.326319	0.645444	0.554372	0.564322	0.182665	0.0991332	0.803215	0.278906	0.374838	-0.149323	0.985459	0.140981	0.21042	0.183942
1102	O08915	AH receptor-interacting protein OS=Mus musculus OX=10090 GN=Aip PE=1 SV=1	Aip	0	22	26	6	32	-2.22725	-2.21626	-2.07088	-2.1828	0.502783	0.410442	0.400051	0.709629	-1.82773	-2.0319	-2.03473	-2.13912	0.984831	1.03231	0.87328	0.746966	-1.9931	-1.63071	-2.42725	-1.96506	0.515192	0.788087	1.16781	0.965112	-1.87335	-2.18186	-2.30111	-2.24472	1.10794	0.922788	0.791631	0.863741	0.399528	0.184355	0.036154	0.0436773	0.234157	0.585543	-0.356373	0.217739	0.353905
3390	Q499E6	AFG2-interacting ribosome maturation factor OS=Mus musculus OX=10090 GN=Airim PE=2 SV=1	Airim	0	7	3	2	16	-0.150822	-0.955166	NA	NA	-0.268117	-0.0930448	NA	NA	0.0154649	0.317853	NA	NA	-0.295977	0.0467117	NA	NA	0.344178	0.203023	NA	NA	0.154293	-0.0542987	NA	NA	0.217591	0.132297	NA	NA	-0.15446	0.0800918	NA	NA	0.166286	1.27302	NaN	NaN	0.494999	1.15819	NaN	NaN	0.368413
1473	Q9R0Y5	Adenylate kinase isoenzyme 1 OS=Mus musculus OX=10090 GN=Ak1 PE=1 SV=1	Ak1	0	28	23	6	32	0.133864	0.304983	-0.199117	0.041004	-0.130077	0.162538	0.659594	-0.0648798	-0.313595	-0.40018	-0.356338	-1.14484	0.0940415	0.176878	-0.0885335	0.138253	-0.404281	-0.46797	-0.685451	0.0675846	0.536384	-0.248768	0.0977947	0.218197	-0.435323	-0.0963389	-0.433404	0.127063	0.228389	0.330149	0.480467	0.212915	-0.447459	-0.705162	-0.157221	-1.18585	-0.538144	-0.772952	-0.486334	0.0265806	-0.569187
1759	O08715	A-kinase anchor protein 1, mitochondrial OS=Mus musculus OX=10090 GN=Akap1 PE=1 SV=4	Akap1	0	7	18	3	32	-2.17443	-1.25821	-2.22948	-1.29307	-0.377413	-0.45811	-0.319279	0.0430687	-0.321429	0.378537	0.0210616	0.248388	0.0772927	0.208103	0.211745	0.208587	-0.0165742	0.290438	0.0469635	0.0317089	0.204085	0.161561	0.584963	-0.0504179	0.0735011	-0.00629637	0.0469635	0.0876343	0.971251	0.0863148	0.317679	0.223641	1.853	1.63675	2.25054	1.54146	2.15785	1.54865	2.27645	1.32478	2.24793
346	Q9WTQ5	A-kinase anchor protein 12 OS=Mus musculus OX=10090 GN=Akap12 PE=1 SV=1	Akap12	0	15	56	17	32	0.520974	0.0497055	0.106738	-0.258729	-0.0653789	0.122568	0.462348	0.227324	-0.0476803	-0.24361	-0.0439581	-1.17908	-0.256078	0.417979	-0.236181	0.213444	-0.422514	-0.85394	-0.729087	-0.0417873	0.486846	-0.00229738	-0.0678236	0.268938	-0.299926	-0.337056	-0.134587	0.00152467	-0.243431	0.435368	0.331309	0.280957	-0.568654	-0.293315	-0.150697	-0.920353	-0.943488	-0.903646	-0.835825	0.216942	-0.8209
606	E9Q394	A-kinase anchor protein 13 OS=Mus musculus OX=10090 GN=Akap13 PE=1 SV=1	Akap13	0	7	51	17	32	0.0607006	-0.0648209	0.00391353	0.204172	-0.144982	-0.199882	0.106325	-0.19008	0.049847	-0.228002	-0.36982	-0.339186	-0.292264	-0.0988265	-0.131804	-0.103944	0.209645	0.0270563	-0.219472	0.032845	-0.217671	0.0945418	0.333013	0.046319	0.170534	0.117072	-0.127604	0.0445096	0.0827448	0.280383	0.26347	0.218419	-0.0108536	-0.163181	-0.373734	-0.543358	0.148944	0.0918772	-0.223385	-0.171327	0.109834
941	Q9DBR0	A-kinase anchor protein 8 OS=Mus musculus OX=10090 GN=Akap8 PE=1 SV=1	Akap8	0	15	31	10	32	-1.32193	-0.658618	-0.815538	-0.404398	-1.12484	-0.637144	-1.20135	-0.977295	0.665704	0.524418	0.226808	1.28172	0.489688	0.0116588	0.499533	-0.624718	0.086149	0.382919	0.577406	0.215289	-0.903227	-0.0311697	-0.0155941	-0.682309	0.484154	0.115455	0.317174	0.28029	0.209111	-0.134252	-0.544487	-0.603512	1.98763	1.18304	1.04235	1.68611	1.40808	1.04154	1.39294	0.619686	1.80608
1222	Q9R0L7	A-kinase anchor protein 8-like OS=Mus musculus OX=10090 GN=Akap8l PE=1 SV=1	Akap8l	0	11	18	7	32	-1.42586	-0.716964	-0.707384	-0.169429	-0.661353	-0.875252	-0.86089	-0.714467	0.50938	0.513594	0.115195	1.09886	0.580051	0.23096	0.401758	-0.495667	0.0808163	0.513969	0.533464	0.233445	-0.850884	-0.122626	0.0968471	-0.533731	0.38693	0.0520937	0.232074	0.235372	0.211021	-0.214256	-0.43175	-0.720993	1.93524	1.23056	0.822579	1.26828	1.50667	1.23093	1.24085	0.402874	1.81279
61	Q70FJ1	A-kinase anchor protein 9 OS=Mus musculus OX=10090 GN=Akap9 PE=1 SV=2	Akap9	0	18	158	51	32	0.284641	0.242002	0.449465	0.249962	0.240387	-0.184028	-0.473647	0.070026	-0.676761	-0.304846	0.132353	-0.822082	-0.222268	-0.00986523	-0.215126	-0.0107554	-0.295307	-0.11451	0.146748	0.00873848	0.0313323	0.295667	0.0762177	0.160894	-0.498992	0.0114501	0.0919301	-0.0986855	0.653834	-0.0360892	-0.45471	0.195287	-0.961403	-0.546847	-0.317112	-1.07204	-0.579949	-0.356511	-0.302717	-0.241224	-0.783634
2556	Q80VW7	Microtubule organization protein AKNA OS=Mus musculus OX=10090 GN=Akna PE=1 SV=1	Akna	0	2	3	2	32	0.0738793	0.0675332	0.17456	0.256918	-0.364391	-0.0420913	-0.12133	-0.197415	0.145804	0.127834	0.0993859	0.652973	-0.0613214	-0.245625	-0.0980602	-0.678541	0.141412	0.213807	0.314089	0.281847	-0.0462146	-0.181494	-0.0158118	-0.497969	-0.23886	-0.155593	-0.0121823	-0.113757	0.247385	0.144609	-0.468898	-0.171804	0.0719249	0.0603005	-0.0751744	0.396054	0.0675332	0.146274	0.139529	0.0249284	-0.312739
3450	Q9JII6	Aldo-keto reductase family 1 member A1 OS=Mus musculus OX=10090 GN=Akr1a1 PE=1 SV=3	Akr1a1	0.001	6	2	1	16	0.411571	0.274233	NA	NA	0.267807	-0.149091	NA	NA	0.078445	0.494499	NA	NA	-0.220251	0.16082	NA	NA	-0.305699	0.150053	NA	NA	-0.487902	-1.06515	NA	NA	0.172725	-0.71097	NA	NA	-0.148326	0.21864	NA	NA	-0.333126	0.220266	NaN	NaN	-0.71727	-0.124179	NaN	NaN	-0.238846
2368	P45376	Aldo-keto reductase family 1 member B1 OS=Mus musculus OX=10090 GN=Akr1b1 PE=1 SV=3	Akr1b1	0	11	6	3	32	0.111031	0.38773	-0.0284667	-0.407901	0.378018	0.301344	-0.522281	-0.218424	-0.118901	0.168589	0.695899	0.298367	-0.0777176	-0.45362	-0.0709019	-0.218424	-0.17426	-0.480626	-0.329636	0.373919	0.128733	0.0104815	0.110936	-0.717229	0.0565835	-0.115728	-0.304101	0.604699	-0.449209	-0.0614005	0.0918276	-0.196397	-0.229932	-0.219142	0.724366	0.706269	-0.285291	-0.868356	-0.30117	0.78182	-0.0544478
2641	P31750	RAC-alpha serine/threonine-protein kinase OS=Mus musculus OX=10090 GN=Akt1 PE=1 SV=2	Akt1	0	6	4	2	32	-1.3237	-1.07541	-1.278	-1.12725	0.527182	0.482642	0.434879	0.340705	-1.70221	-1.49874	-1.05198	-1.85052	0.616646	0.534173	0.494537	0.505092	-1.79409	-1.35788	-1.94554	-1.02329	0.518647	0.763522	1.05679	0.830862	-1.4063	-1.14607	-1.29771	-0.932313	1.15089	0.837175	0.676255	0.835577	-0.378512	-0.423337	0.226023	-0.723269	-0.470394	-0.282474	-0.66754	0.103963	-0.0826011
3665	Q9D1F4	Proline-rich AKT1 substrate 1 OS=Mus musculus OX=10090 GN=Akt1s1 PE=1 SV=1	Akt1s1	0.001	6	2	1	16	-0.778566	-0.907892	NA	NA	0.0102525	0.110772	NA	NA	-1.04037	-0.792415	NA	NA	0.806396	1.09586	NA	NA	-0.989748	-0.930612	NA	NA	0.592844	0.295048	NA	NA	-1.10819	-1.14413	NA	NA	0.764877	0.554269	NA	NA	-0.261807	0.115477	NaN	NaN	-0.211181	-0.0227201	NaN	NaN	-0.329622
1438	P07724	Albumin OS=Mus musculus OX=10090 GN=Alb PE=1 SV=3	Alb	0	9	26	5	32	0.211617	0.191691	0.474035	0.274452	0.605668	0.680952	0.366762	0.0984842	-0.163462	-0.299918	-0.0265996	-0.769314	0.0317371	-0.236926	-0.0544133	0.147502	-0.221137	-0.23607	-0.17298	-0.209539	-0.232605	-0.112733	-0.410607	0.221772	-0.212338	-0.0563157	-0.176221	-0.270527	-0.263461	-0.22054	-0.230222	0.22092	-0.37508	-0.49161	-0.500635	-1.04377	-0.432754	-0.427761	-0.647015	-0.483991	-0.423955
729	Q9Z110	Delta-1-pyrroline-5-carboxylate synthase OS=Mus musculus OX=10090 GN=Aldh18a1 PE=1 SV=2	Aldh18a1	0	21	43	13	32	-0.137734	0.174193	0.00395842	0.13377	0.0759329	0.197268	0.321957	0.333021	0.0380773	-0.0685385	0.0372451	-0.0779908	-0.0668988	-0.121894	0.163729	-0.0926558	0.0133318	-0.230688	-0.373792	-0.273489	0.0411839	-0.0188005	-0.144243	0.0623523	-0.0371059	-0.00259511	-0.229112	-0.19971	0.0603653	0.0215853	0.0991343	0.0226363	0.175811	-0.242731	0.0332866	-0.211761	0.151066	-0.404881	-0.377751	-0.407259	0.100628
2995	Q9CZS1	Aldehyde dehydrogenase X, mitochondrial OS=Mus musculus OX=10090 GN=Aldh1b1 PE=1 SV=1	Aldh1b1	0.005	3	3	2	32	0.324311	0.555821	0.14718	0.0165486	0.103505	-0.076262	0.297398	-0.138969	0.0118741	0.0607189	-0.0819176	-0.267702	-0.748938	-0.361305	0.0622234	0.196966	0.029504	-0.368325	-0.341819	-0.19884	-0.88544	0.156766	0.0407792	0.321529	0.285708	0.0396573	-0.048335	-0.067463	0.366539	-0.246906	-0.168074	0.0400501	-0.312437	-0.495102	-0.229097	-0.284251	-0.294807	-0.924146	-0.488999	-0.215389	-0.0386028
2299	Q8K009	Mitochondrial 10-formyltetrahydrofolate dehydrogenase OS=Mus musculus OX=10090 GN=Aldh1l2 PE=1 SV=2	Aldh1l2	0	4	6	3	32	0.395658	0.263379	0.244323	0.258695	-0.0451911	-0.0867391	0.017779	-0.146718	0.175848	0.211448	0.371777	0.225484	-0.243409	-0.181138	-0.0438023	0.0288806	-0.262856	0.0361535	-0.168347	0.123122	0.0485101	-0.173653	-0.395873	-0.34669	0.143898	0.0806454	-0.00316034	0.0646702	-0.380068	-0.236596	-0.165984	-0.340825	-0.219811	-0.0519314	0.127454	-0.0332118	-0.658514	-0.227226	-0.41267	-0.135573	-0.25176
1993	P47738	Aldehyde dehydrogenase, mitochondrial OS=Mus musculus OX=10090 GN=Aldh2 PE=1 SV=1	Aldh2	0	5	6	2	32	-0.11443	-0.491853	-0.858723	-0.824051	-0.467311	0.132638	0.467505	0.308587	-0.141911	0.236067	0.332575	-0.449656	0.396054	0.415037	0.454566	0.269058	-0.22764	-0.906891	-0.847997	-0.720958	0.532689	-0.348895	-0.0421695	0.646028	-0.613532	0.0106472	-0.982298	-0.587984	0.234465	0.438884	0.488815	0.508524	-0.0274807	0.72792	1.1913	0.374396	-0.113211	-0.415038	0.0107264	0.103093	-0.499102
2316	P47740	Aldehyde dehydrogenase family 3 member A2 OS=Mus musculus OX=10090 GN=Aldh3a2 PE=1 SV=2	Aldh3a2	0	5	5	2	32	-0.770441	-0.838375	-0.749285	-0.891823	0.393494	0.529682	0.475502	0.380549	-0.890204	-0.934513	-0.583093	-1.13624	0.461005	0.44112	0.479086	0.61288	-1.09339	-0.921844	-0.918162	-0.910682	0.557993	0.506143	0.565917	0.599614	-0.97126	-0.869208	-0.899425	-0.766292	0.793448	0.696626	0.493335	0.62275	-0.119763	-0.0961384	0.166192	-0.244419	-0.322947	-0.0834692	-0.168877	-0.018859	-0.200819
2755	Q9JLJ2	4-trimethylaminobutyraldehyde dehydrogenase OS=Mus musculus OX=10090 GN=Aldh9a1 PE=1 SV=1	Aldh9a1	0.001	4	6	2	32	0.243501	-0.302753	-0.185432	0.188043	0.0630288	0.114625	0.171799	-0.0852541	0.237483	0.100527	0.0953816	-0.271084	0.161657	0.290513	-0.120363	-0.0417743	-0.517687	-0.118328	-0.30411	0.0135457	-0.0836911	0.144706	-0.0121792	0.172744	-0.294204	-0.646707	0.0172968	0.0251777	0.0233586	0.196437	0.253689	-0.0532414	-0.00601751	0.40328	0.280813	-0.459127	-0.761188	0.184425	-0.118679	-0.174498	-0.537705
499	P05064	Fructose-bisphosphate aldolase A OS=Mus musculus OX=10090 GN=Aldoa PE=1 SV=2	Aldoa	0	38	59	12	32	0.178134	0.116987	0.0610857	-0.223176	0.2049	0.194586	0.240806	-0.0289906	-0.119516	-0.356432	-0.0424062	-0.858803	0.119911	0.507885	0.0949258	0.471049	-0.396389	-0.784064	-0.603746	-0.362667	0.201752	0.17387	0.0520585	0.445729	-0.478502	-0.383671	-0.224378	-0.277428	0.11268	0.128009	0.245256	0.334456	-0.29765	-0.473419	-0.103492	-0.635626	-0.574523	-0.901051	-0.664832	-0.13949	-0.656636
1928	Q9D8C3	Putative bifunctional UDP-N-acetylglucosamine transferase and deubiquitinase ALG13 OS=Mus musculus OX=10090 GN=Alg13 PE=1 SV=2	Alg13	0	4	13	3	32	-1.29984	-1.05959	-0.631912	-1.23167	-0.145713	-1.88004	-1.10294	-1.51122	-0.278775	0.306839	0.250936	0.0673063	-0.258016	-0.068306	0.0539254	0.149888	0.64979	0.676507	0.337629	0.613378	-0.328406	0.085008	-0.0138432	0.0499894	0.503472	0.510816	0.299155	0.511894	0.317757	-0.0380234	0.234498	0.104478	1.02106	1.36643	0.882847	1.29898	1.94963	1.7361	0.969541	1.84505	1.80331
2167	Q9DBE8	Alpha-1,3/1,6-mannosyltransferase ALG2 OS=Mus musculus OX=10090 GN=Alg2 PE=1 SV=2	Alg2	0	13	8	4	32	-0.0533787	0.0889123	0.0136828	0.113622	0.106151	0.263363	0.0463243	0.212026	-0.183356	-0.300395	-0.16535	-0.292017	0.27121	-0.0926493	0.0655606	0.357673	-0.145009	-0.0676308	-0.60806	-0.310876	-0.0313524	0.0360327	0.207978	0.0647124	-0.188221	-0.334805	0.0655606	-0.527585	0.153072	0.279702	0.216608	0.158188	-0.129977	-0.389307	-0.179032	-0.405639	-0.0916305	-0.156543	-0.621742	-0.424498	-0.134843
1224	Q6P6J4	DNA oxidative demethylase ALKBH2 OS=Mus musculus OX=10090 GN=Alkbh2 PE=1 SV=1	Alkbh2	0	23	21	4	32	0.340987	0.343482	0.460829	0.252432	0.238576	0.593769	0.455792	0.439677	-0.298578	-0.349851	-0.0912649	-0.465616	-0.190739	-0.346326	-0.24591	-0.0198162	0.0794051	-0.103514	-0.0201346	-0.156643	0.0264998	0.00196026	-0.400753	0.0578659	-0.0799438	-0.00512462	-0.255977	-0.259104	-0.246183	-0.469583	-0.169541	-0.0464387	-0.639565	-0.693334	-0.552094	-0.718048	-0.261582	-0.446996	-0.480964	-0.409076	-0.420931
3680	Q8K1E6	Alpha-ketoglutarate-dependent dioxygenase alkB homolog 3 OS=Mus musculus OX=10090 GN=Alkbh3 PE=1 SV=1	Alkbh3	0.001	4	3	1	16	NA	NA	0.339137	0.189632	NA	NA	-0.504305	0.458519	NA	NA	-0.104697	-0.669669	NA	NA	-0.415037	0.139509	NA	NA	-0.0969617	-0.300023	NA	NA	0.111031	0.102609	NA	NA	0.232661	-0.123526	NA	NA	0.214125	-0.0719954	NaN	NaN	-0.443835	-0.859301	NaN	NaN	-0.436099	-0.489656	NaN
957	Q3TSG4	RNA demethylase ALKBH5 OS=Mus musculus OX=10090 GN=Alkbh5 PE=1 SV=2	Alkbh5	0	23	37	11	32	0.0895136	0.428688	0.280825	0.352412	-0.02725	0.249501	-0.0341944	0.281504	0.176453	0.0541102	0.198662	0.276042	-0.12096	-0.240765	-0.234737	-0.176067	0.178128	0.031953	0.141844	-0.226336	-0.0479899	-0.325892	-0.296081	-0.142526	0.00645784	0.0759323	0.0974496	-0.270407	-0.318617	-0.501366	-0.280328	-0.282713	0.0869391	-0.374578	-0.0821635	-0.0763697	0.0886144	-0.396735	-0.138982	-0.578748	-0.0830557
1822	P09242	Alkaline phosphatase, tissue-nonspecific isozyme OS=Mus musculus OX=10090 GN=Alpl PE=1 SV=2	Alpl	0	10	15	5	32	0.723121	0.322833	-0.333642	-0.375161	-0.23439	-0.0261673	0.852821	0.357511	-0.592354	-0.508412	-0.394971	-1.58084	-0.118361	0.140681	-0.194196	0.273127	-0.629627	-0.826831	-0.548787	-0.086916	0.90789	0.120377	-0.197186	0.155839	-0.768232	-0.0211464	-0.40013	0.163672	-0.313058	0.406575	0.538282	0.297858	-1.31547	-0.831246	-0.061329	-1.20568	-1.35275	-1.14966	-0.215145	0.288245	-1.49135
743	O08583	THO complex subunit 4 OS=Mus musculus OX=10090 GN=Alyref PE=1 SV=3	Alyref	0	32	55	4	32	-1.25069	-1.0047	-0.922045	-0.837498	-1.59602	-1.53091	-1.41054	-0.737547	0.619106	0.64259	0.381808	1.52446	-0.270962	-0.466333	-0.241417	-0.804523	0.634128	0.854623	0.931971	0.113839	-0.535051	-0.173849	-0.252811	-0.605342	0.799866	0.387902	0.461639	0.0596332	-0.150075	-0.205257	-0.281148	-0.713891	1.8698	1.64729	1.30385	2.36196	1.88482	1.85932	1.85402	0.951338	2.05056
2117	Q9JJW6	Aly/REF export factor 2 OS=Mus musculus OX=10090 GN=Alyref2 PE=1 SV=1	Alyref2	0	13	7	1	32	-0.631613	0.333377	-0.401197	-0.0369555	0.0666372	-0.162243	-0.601535	-0.520124	0.200493	0.314443	0.154455	0.721694	-0.023803	-0.175565	-0.0670975	-0.525399	0.280416	0.0923686	0.713568	0.305171	-0.583652	-0.266712	-0.230244	-0.430804	0.41044	-0.0549492	0.349775	0.18436	-0.0534393	-0.2218	-0.41609	-0.200304	0.832106	-0.0189333	0.555652	0.758649	0.912029	-0.241008	1.11476	0.342127	1.04205
1920	A2AH22	Activating molecule in BECN1-regulated autophagy protein 1 OS=Mus musculus OX=10090 GN=Ambra1 PE=1 SV=1	Ambra1	0	3	9	3	32	0.111779	-0.252111	0.00927363	0.0710687	-0.165755	0.197337	0.0514644	0.500688	-0.417592	-0.282273	-0.376652	-0.0842746	0.106617	-0.0141673	0.339481	0.129905	-0.159523	-0.780968	-0.549335	-0.608434	0.263266	0.601403	0.39217	-0.0295909	-0.686588	-0.212851	-0.349779	-0.347309	0.57121	0.309447	0.190685	0.104983	-0.52937	-0.030162	-0.385926	-0.155343	-0.271302	-0.528857	-0.558608	-0.679502	-0.798366
1757	Q9DBT5	AMP deaminase 2 OS=Mus musculus OX=10090 GN=Ampd2 PE=1 SV=2	Ampd2	0	5	10	3	32	0.0054969	0.47445	-0.0797544	-0.656039	0.0628631	0.172067	0.141071	-0.0398385	-0.106909	0.105003	0.228789	-0.658748	-0.0117811	0.152309	0.0691255	0.533897	-0.318341	-0.601691	-0.0439454	-0.258704	0.133252	-0.19371	-0.149722	0.438254	0.0319691	-0.417458	-0.0521941	-0.317426	0.150614	0.0215043	-0.161274	0.398409	-0.112406	-0.369447	0.308544	-0.00270929	-0.323838	-1.07614	0.035809	0.397335	0.0264722
3568	Q400C8	Archaemetzincin-2 OS=Mus musculus OX=10090 GN=Amz2 PE=2 SV=1	Amz2	0.001	4	1	1	16	NA	NA	0.353136	0.358631	NA	NA	0.346977	0.337772	NA	NA	-0.123102	0.0928328	NA	NA	0.0854845	-0.0882006	NA	NA	-0.34692	-0.295255	NA	NA	-0.0747625	-0.0602465	NA	NA	-0.215784	-0.149056	NA	NA	-0.193171	-0.37527	NaN	NaN	-0.476238	-0.265798	NaN	NaN	-0.700056	-0.653886	NaN
2888	P53995	Anaphase-promoting complex subunit 1 OS=Mus musculus OX=10090 GN=Anapc1 PE=1 SV=2	Anapc1	0.001	1	3	2	32	-0.679741	-0.0569218	-0.720383	0.333336	0.226437	0.269223	0.769943	0.643487	-0.461936	-0.293458	-0.445944	-0.370774	0.367565	0.585526	0.565372	-0.409506	-1.2647	-0.252586	-0.895469	-0.500654	0.820873	-0.0569218	0.142801	0.418727	-0.547103	-0.432621	-0.720383	-0.702288	0.403315	-0.0359622	0.293292	-0.0092659	0.217805	-0.236537	0.274439	-0.70411	-0.584962	-0.195664	-0.175087	-0.83399	0.132638
3007	Q91W96	Anaphase-promoting complex subunit 4 OS=Mus musculus OX=10090 GN=Anapc4 PE=1 SV=1	Anapc4	0.008	1	3	1	32	-0.22456	-0.129917	0.399899	0.287802	0.443989	0.648615	-0.203442	0.272372	-0.136204	-1.0862	-0.148994	-0.289507	0.293047	-0.923466	0.305572	-0.408806	-0.936435	0.160598	-0.949686	-0.566347	0.171368	0.629075	-0.122522	0.37707	-0.318682	-0.552372	-0.0965269	-0.076962	0.260867	0.231419	0.38152	0.108253	0.0883559	-0.956279	-0.548893	-0.577309	-0.711875	0.290515	-1.34958	-0.854149	-0.0941222
3729	Q8BTZ4	Anaphase-promoting complex subunit 5 OS=Mus musculus OX=10090 GN=Anapc5 PE=1 SV=1	Anapc5	0.003	2	4	1	16	0.365203	0.147648	NA	NA	0.479137	0.447024	NA	NA	-0.245263	-0.10249	NA	NA	0.0809174	-0.392385	NA	NA	-0.360186	0.00542571	NA	NA	-0.293989	0.151568	NA	NA	-0.120398	-0.175508	NA	NA	-0.148747	-0.258909	NA	NA	-0.610466	-0.250137	NaN	NaN	-0.725389	-0.142222	NaN	NaN	-0.485601
2608	Q9WVM3	Anaphase-promoting complex subunit 7 OS=Mus musculus OX=10090 GN=Anapc7 PE=1 SV=3	Anapc7	0	4	8	2	32	-0.875045	-0.778268	-0.597696	-0.593022	0.410475	0.387786	0.339568	0.425049	-1.02807	-0.724048	-0.64449	-1.35856	0.495823	0.418464	0.235732	0.363909	-0.987644	-0.652908	-0.839402	-0.327969	0.458817	0.463291	0.690066	0.280344	-0.747211	-0.47986	-0.51566	-0.193219	0.807916	0.520972	0.469767	0.517785	-0.153028	0.0542204	-0.0467942	-0.765535	-0.112599	0.12536	-0.241706	0.265054	0.127834
3929	Q9R045	Angiopoietin-related protein 2 OS=Mus musculus OX=10090 GN=Angptl2 PE=2 SV=2	Angptl2	0.009	2	2	1	16	NA	NA	0.211397	-0.41301	NA	NA	0.0105779	-0.0685643	NA	NA	0.0291935	0.634819	NA	NA	-0.349318	0.077041	NA	NA	-0.0178039	-0.259387	NA	NA	-0.290424	0.291166	NA	NA	0.118831	-0.380949	NA	NA	0.186735	-0.216318	NaN	NaN	-0.182203	1.04783	NaN	NaN	-0.229201	0.153623	NaN
647	Q8C8R3	Ankyrin-2 OS=Mus musculus OX=10090 GN=Ank2 PE=1 SV=2	Ank2	0	5	32	13	32	-0.988443	0.653606	-0.619901	0.504017	0.328453	-0.323707	-0.121489	-0.0360402	0.491392	0.136676	-0.0503933	-0.373431	-0.295104	-0.455151	-0.186579	-0.331803	-0.166413	0.225213	0.509023	0.202367	-0.514623	-0.354392	0.121623	-0.359569	0.397349	0.116756	0.375433	0.361197	0.152355	-0.389027	-0.363247	-0.276563	1.47984	-0.51693	0.569507	-0.877448	0.82203	-0.428393	1.12892	-0.30165	1.38579
3175	G5E8K5	Ankyrin-3 OS=Mus musculus OX=10090 GN=Ank3 PE=1 SV=1	Ank3	0	3	9	2	16	-0.661569	0.443985	NA	NA	0.314364	-0.483907	NA	NA	-0.213756	0.1472	NA	NA	0.292628	-0.328963	NA	NA	-0.463629	-0.0688697	NA	NA	-0.62491	0.106497	NA	NA	-0.365327	-0.0040994	NA	NA	0.916305	-0.00879874	NA	NA	0.447813	-0.296785	NaN	NaN	0.197939	-0.512855	NaN	NaN	0.296241
989	Q810B6	Rabankyrin-5 OS=Mus musculus OX=10090 GN=Ankfy1 PE=1 SV=2	Ankfy1	0	10	18	10	32	-0.968708	-0.840433	-1.10169	-1.00879	0.36708	0.625193	0.483431	0.53293	-1.27212	-1.07139	-1.2004	-1.39223	0.503771	0.597497	0.568366	0.565152	-1.31387	-1.47148	-1.58635	-0.975746	0.72394	0.477648	0.950969	0.708976	-1.43059	-1.1446	-1.24784	-0.982005	0.957859	0.769565	0.614198	0.62878	-0.303413	-0.230954	-0.0987057	-0.383435	-0.345162	-0.631042	-0.484652	0.033044	-0.461886
3813	E9Q4F7	Ankyrin repeat domain-containing protein 11 OS=Mus musculus OX=10090 GN=Ankrd11 PE=1 SV=1	Ankrd11	0.004	1	2	2	16	NA	NA	0.540456	0.447356	NA	NA	-0.271225	-0.316938	NA	NA	0.0874892	0.231155	NA	NA	-0.22015	-0.249563	NA	NA	0.288976	0.151695	NA	NA	-0.312981	-0.411965	NA	NA	0.147059	0.00766985	NA	NA	-0.595321	-0.0725442	NaN	NaN	-0.452967	-0.216202	NaN	NaN	-0.25148	-0.295661	NaN
1293	Q99NH0	Ankyrin repeat domain-containing protein 17 OS=Mus musculus OX=10090 GN=Ankrd17 PE=1 SV=2	Ankrd17	0	5	23	9	32	-1.06781	-1.15794	-0.678072	-1.37242	-0.0720414	0.0369798	-0.289141	-0.813786	-0.635574	-0.345387	-0.42163	-0.74813	0.151077	0.502994	0.41202	0.567269	-0.106311	-0.0920957	-0.303276	-0.250711	0.376884	0.148912	0.657299	0.705192	-0.00141016	-0.347119	-0.322339	-0.065038	0.669995	0.573948	0.3698	0.623882	0.43224	0.812556	0.256442	0.624291	0.961503	1.06585	0.374796	1.12171	1.0664
2844	Q811D2	Ankyrin repeat domain-containing protein 26 OS=Mus musculus OX=10090 GN=Ankrd26 PE=1 SV=2	Ankrd26	0.001	2	3	2	31	0.526069	0.0939761	-0.183408	0.417663	-0.0723142	NA	-0.508727	-0.209891	0.230613	-0.100527	-0.274262	0.0286207	0.385891	0.265345	0.0986904	-0.437697	-0.127281	-0.224706	-0.0477531	0.134554	-0.604328	0.230298	0.394765	-0.267772	-0.51	0.418501	-0.0477531	0.4843	-0.228819	0.518729	0.343977	-0.485952	-0.295456	-0.194503	-0.0908534	-0.389042	-0.653349	-0.318682	0.135655	-0.283109	-1.03607
3892	Q8BTZ5	Ankyrin repeat domain-containing protein 46 OS=Mus musculus OX=10090 GN=Ankrd46 PE=1 SV=1	Ankrd46	0.007	5	2	1	16	-1.30039	-1.18254	NA	NA	0.400867	0.20573	NA	NA	-1.39422	-1.17725	NA	NA	0.678072	0.92229	NA	NA	-1.73335	-1.93015	NA	NA	0.649313	0.771656	NA	NA	-1.54432	-1.99388	NA	NA	1.05742	0.88608	NA	NA	-0.093822	0.0052943	NaN	NaN	-0.432959	-0.747613	NaN	NaN	-0.243926
3716	Q8BTI7	Serine/threonine-protein phosphatase 6 regulatory ankyrin repeat subunit C OS=Mus musculus OX=10090 GN=Ankrd52 PE=1 SV=1	Ankrd52	0.002	1	4	1	16	-1.4832	-1.36731	NA	NA	0.781902	0.640805	NA	NA	-1.81762	-2.10066	NA	NA	0.541458	0.210405	NA	NA	-1.25372	-0.750165	NA	NA	0.575291	0.860498	NA	NA	-1.75622	-1.44531	NA	NA	0.984345	0.915031	NA	NA	-0.334419	-0.733354	NaN	NaN	0.229482	0.617143	NaN	NaN	-0.273018
3697	P59672	Ankyrin repeat and SAM domain-containing protein 1A OS=Mus musculus OX=10090 GN=Anks1a PE=1 SV=3	Anks1a	0.002	2	3	2	14	-0.673003	-0.434231	NA	NA	0.607105	0.807658	NA	NA	-1.02093	NA	NA	NA	0.695281	0.70743	NA	NA	-1.64386	NA	NA	NA	0.398788	0.937217	NA	NA	-2.58727	-0.796801	NA	NA	0.950692	0.471132	NA	NA	-0.347923	NaN	NaN	NaN	-0.970854	NaN	NaN	NaN	-1.91427
928	Q8K298	Anillin OS=Mus musculus OX=10090 GN=Anln PE=1 SV=2	Anln	0	13	24	9	32	-0.49212	-0.236101	-0.413412	-0.327123	0.51469	0.304258	0.211969	0.434995	-0.586905	-0.599508	-0.600634	-0.877534	0.470262	0.376345	0.560362	0.313672	-0.574711	-0.665572	-0.87221	-0.370603	0.117745	0.435053	0.475277	0.365916	-0.647646	-0.418682	-0.439638	-0.43809	0.500215	0.295893	0.359486	0.337467	-0.094785	-0.363407	-0.187222	-0.55041	-0.0825907	-0.429471	-0.458798	-0.0434795	-0.155526
3020	Q8CFW1	Anoctamin-2 OS=Mus musculus OX=10090 GN=Ano2 PE=1 SV=2	Ano2	0.011	1	3	1	32	0.0944312	0.0303304	0.214019	0.528208	0.314557	0.542256	-0.248953	0.722336	-0.221071	-0.341279	-0.0154631	-0.477742	0.121912	-0.227423	-0.118557	-0.419325	0.0824915	0.266321	0.0414393	-0.0390528	-0.0253462	-0.128699	-0.329124	-0.236733	-0.302228	0.233114	0.0572932	-0.00428736	-0.167811	-0.770426	0.289786	-0.682359	-0.315502	-0.37161	-0.229482	-1.00595	-0.0119396	0.235991	-0.172579	-0.567261	-0.396659
2855	Q6P9J9	Anoctamin-6 OS=Mus musculus OX=10090 GN=Ano6 PE=1 SV=1	Ano6	0.001	6	4	3	32	0.300668	0.249112	0.286812	0.0246107	0.220745	-0.288545	0.328425	0.167299	-0.140522	-0.147584	0.022812	-0.33898	-0.250146	-0.0764638	-0.255951	-0.0841369	-0.200393	-0.27172	-0.720444	0.0126579	0.323523	-0.0475367	-0.467548	-0.354377	-0.0643722	-0.0619277	0.0571636	0.303037	-0.364218	0.472753	0.379092	0.138989	-0.44119	-0.396696	-0.264	-0.363591	-0.501061	-0.520832	-1.00726	-0.0119528	-0.36504
2918	Q6PB70	Anoctamin-8 OS=Mus musculus OX=10090 GN=Ano8 PE=1 SV=3	Ano8	0.001	4	3	2	31	-0.758485	-0.149074	NA	0.0570811	0.608132	0.0134006	0.851234	0.636505	-1.28002	-0.879684	-1.08075	-0.385862	0.249597	0.387308	0.315181	-0.010823	-0.671976	-1.45674	-0.262586	-1.43167	0.598671	0.534362	0.870997	0.722662	-0.976831	-1.02116	-1.37448	-0.630975	0.708296	0.950143	0.516815	-0.0283104	-0.521537	-0.73061	NaN	-0.442943	0.086509	-1.30767	NaN	-1.48875	-0.218346
3279	Q9EST5	Acidic leucine-rich nuclear phosphoprotein 32 family member B OS=Mus musculus OX=10090 GN=Anp32b PE=1 SV=1	Anp32b	0	7	3	2	16	NA	NA	-0.383664	-0.542487	NA	NA	-0.318076	0.486606	NA	NA	-1.09294	-0.602495	NA	NA	0.547623	0.326141	NA	NA	-0.987199	-0.799124	NA	NA	1.2986	0.535515	NA	NA	-1.44536	-0.414732	NA	NA	0.225695	0.293586	NaN	NaN	-0.709274	-0.0600073	NaN	NaN	-0.603535	-0.256637	NaN
1300	P97822	Acidic leucine-rich nuclear phosphoprotein 32 family member E OS=Mus musculus OX=10090 GN=Anp32e PE=1 SV=2	Anp32e	0	19	16	4	32	-2.65504	-2.55894	-2.49679	-4.96413	0.783669	0.956208	0.71338	1.02884	-2.48955	-2.69584	-2.64499	-3.61102	1.21722	0.998635	1.11955	0.879351	-2.971	-3.09842	-3.57903	-2.8646	0.37533	0.848414	1.1279	0.961825	-2.54903	-3.14894	-2.81018	-3.15851	1.01517	0.771999	0.52493	0.855293	0.16549	-0.136901	-0.148202	1.35311	-0.315962	-0.539473	-1.08224	2.09954	0.106004
745	P07356	Annexin A2 OS=Mus musculus OX=10090 GN=Anxa2 PE=1 SV=2	Anxa2	0	33	55	12	32	-0.259424	0.0496867	-0.238499	-0.378437	0.540862	0.491329	0.414049	-0.220528	-0.781113	-0.647495	-0.310374	-1.04088	0.309214	0.281765	0.240549	0.484787	-0.583217	-0.603786	-0.701172	-0.326975	0.332698	0.132122	0.353928	0.534328	-0.78946	-0.387449	-0.42126	-0.257076	0.468203	0.247006	0.253623	0.490376	-0.521689	-0.697182	-0.0718753	-0.66244	-0.323793	-0.653472	-0.462673	0.0514622	-0.530036
3541	P97429	Annexin A4 OS=Mus musculus OX=10090 GN=Anxa4 PE=1 SV=4	Anxa4	0.001	5	2	1	16	NA	NA	-1.77396	-0.576245	NA	NA	0.327447	0.0029116	NA	NA	-1.0426	-0.629357	NA	NA	0.49374	0.528496	NA	NA	-0.968603	-1.33657	NA	NA	1.25722	0.830075	NA	NA	-0.952661	-1.20982	NA	NA	0.190596	0.706927	NaN	NaN	0.731352	-0.0531113	NaN	NaN	0.805353	-0.76033	NaN
3462	P48036	Annexin A5 OS=Mus musculus OX=10090 GN=Anxa5 PE=1 SV=1	Anxa5	0.001	7	3	1	16	NA	NA	0.491721	-0.0270469	NA	NA	0.131089	0.146068	NA	NA	0.364028	-0.685707	NA	NA	0.0732844	-0.0797272	NA	NA	-0.595742	0.166316	NA	NA	-0.972812	0.30519	NA	NA	-0.0596894	0.0674988	NA	NA	0.0411722	-0.0916998	NaN	NaN	-0.127693	-0.658661	NaN	NaN	-1.08746	0.193363	NaN
1553	P14824	Annexin A6 OS=Mus musculus OX=10090 GN=Anxa6 PE=1 SV=3	Anxa6	0	15	14	5	32	0.47855	0.272878	0.410916	0.331115	0.0346541	-0.381032	-0.137374	-0.240226	0.151967	0.342962	0.401765	-0.835995	-0.211343	0.245693	-0.246196	0.353483	-0.120943	-0.417816	-0.105333	0.0667919	-0.263934	-0.0963021	-0.229848	-0.00253416	-0.0641794	-0.274116	-0.0202847	0.181972	-0.154183	0.0826128	-0.271071	-0.188528	-0.326583	0.070084	-0.0091517	-1.16711	-0.599493	-0.690694	-0.51625	-0.264323	-0.542729
2098	Q07076	Annexin A7 OS=Mus musculus OX=10090 GN=Anxa7 PE=1 SV=2	Anxa7	0	6	5	2	32	-0.860807	-0.698281	-0.655405	-0.459782	0.0263273	0.0670705	0.00400712	0.0966111	-1.40533	-0.994729	-0.338881	-0.359218	0.978587	0.777768	0.548572	0.51296	-1.50738	-1.04932	-0.987481	-0.744582	0.151206	0.532987	0.906908	0.633568	-1.10467	-1.15654	-0.838452	-0.563733	1.1081	0.799998	0.227009	0.229337	-0.544522	-0.296448	0.316525	0.100564	-0.646573	-0.351043	-0.332076	-0.2848	-0.243862
4045	Q8BXQ6	Aminopeptidase O OS=Mus musculus OX=10090 GN=Aopep PE=2 SV=3	Aopep	0.026	1	1	1	16	NA	NA	-0.0213666	0.322358	NA	NA	0.437021	-0.0413907	NA	NA	-0.0137333	0.0805998	NA	NA	-0.112182	-0.325799	NA	NA	-0.231059	0.141052	NA	NA	-0.161935	0.00386034	NA	NA	0.299796	-0.0808209	NA	NA	-0.380115	-0.198116	NaN	NaN	0.00763333	-0.241758	NaN	NaN	-0.209693	-0.181305	NaN
1144	O35643	AP-1 complex subunit beta-1 OS=Mus musculus OX=10090 GN=Ap1b1 PE=1 SV=2	Ap1b1	0	13	28	2	32	-0.0339212	-0.448713	-0.308132	-0.50197	0.206048	-0.157838	-0.0718768	-1.04546	0.040642	-0.00829932	-0.251548	-0.510007	-0.0819773	-0.140707	-0.033536	0.40064	0.0169377	0.106836	0.0292347	0.00476749	-0.119697	0.100675	0.407989	0.397421	-0.173226	0.239862	-0.364954	0.295043	0.107465	0.188501	0.37862	0.309958	0.0745631	0.440414	0.0565835	-0.00803732	0.0508589	0.55555	0.337367	0.506737	-0.139305
3900	O88512	AP-1 complex subunit gamma-like 2 OS=Mus musculus OX=10090 GN=Ap1g2 PE=1 SV=2	Ap1g2	0.008	3	1	1	16	-1.03328	-0.848739	NA	NA	0.494461	0.0764934	NA	NA	-0.669638	-0.474343	NA	NA	0.635751	0.551652	NA	NA	-0.711348	-0.888132	NA	NA	0.24768	0.596938	NA	NA	-0.703674	-1.19887	NA	NA	0.592774	0.779292	NA	NA	0.363638	0.374396	NaN	NaN	0.321928	-0.0393934	NaN	NaN	0.329602
2686	P35585	AP-1 complex subunit mu-1 OS=Mus musculus OX=10090 GN=Ap1m1 PE=1 SV=3	Ap1m1	0	9	5	3	32	-0.635611	-0.157063	-0.16277	-0.0307395	0.642999	-0.00527319	0.170357	-0.178546	-0.0241408	0.110943	-0.105054	0.534273	0.531484	-0.11915	0.142467	-0.152836	0.0760781	0.176767	-0.0372388	-0.104645	-1.11674	0.206929	0.262935	-0.104645	-0.0657349	-0.144314	-0.318048	-0.129503	-0.159724	-0.1254	-0.0421543	0.0223068	0.61147	0.268006	0.0577155	0.565013	0.711689	0.33383	0.125531	-0.0739058	0.569876
3389	P61967	AP-1 complex subunit sigma-1A OS=Mus musculus OX=10090 GN=Ap1s1 PE=1 SV=1	Ap1s1	0	10	4	1	16	0.102672	-1.01792	NA	NA	0.341679	0.43274	NA	NA	-0.647349	-0.422312	NA	NA	0.665808	0.397116	NA	NA	-0.501919	-0.70242	NA	NA	-0.168182	0.957831	NA	NA	-0.369815	-1.22437	NA	NA	0.0896162	0.148436	NA	NA	-0.750022	0.59561	NaN	NaN	-0.604591	0.315502	NaN	NaN	-0.472488
305	P17426	AP-2 complex subunit alpha-1 OS=Mus musculus OX=10090 GN=Ap2a1 PE=1 SV=1	Ap2a1	0	22	93	16	32	-0.587014	-0.637016	-0.47662	-0.813462	-0.326503	-0.345029	-0.357841	-0.318612	0.0191284	0.0174594	0.0491458	-0.0471281	-0.10203	0.203221	0.148861	0.232366	0.222501	0.159417	0.107286	0.0485636	0.225044	0.137482	0.214688	0.188181	0.0582227	0.0597031	0.0151082	0.139773	0.280952	0.198059	0.149888	0.276474	0.606142	0.654476	0.525765	0.766334	0.809515	0.796434	0.583905	0.862025	0.645237
510	P17427	AP-2 complex subunit alpha-2 OS=Mus musculus OX=10090 GN=Ap2a2 PE=1 SV=2	Ap2a2	0	19	59	11	32	-0.448426	-0.557354	-0.352717	-0.712777	-0.158386	-0.117646	-0.310299	-0.352851	0.101882	0.0167046	-0.00554133	-0.105741	-0.202705	0.0588448	0.116519	0.232908	0.175582	0.0552145	0.121262	0.0850142	0.361024	0.17455	0.128775	0.257584	-0.0270653	0.13179	0.094104	0.108861	0.0480506	0.113976	0.113276	0.223721	0.550308	0.574059	0.347176	0.607035	0.624008	0.612569	0.473979	0.797791	0.421361
780	Q9DBG3	AP-2 complex subunit beta OS=Mus musculus OX=10090 GN=Ap2b1 PE=1 SV=1	Ap2b1	0	19	38	7	32	-0.454765	-0.597283	-0.468156	-0.739806	-0.142106	-0.24517	-0.27284	-0.678356	0.094911	-0.0110606	-0.109155	-0.645808	-0.148783	0.0659341	0.199181	0.508247	0.145515	0.0660932	0.0594305	0.0920451	0.258471	0.253316	0.278522	0.374578	0.047019	0.223942	-0.000322186	0.147528	0.0822945	0.0695907	0.162808	0.315958	0.549676	0.586222	0.359001	0.0939975	0.60028	0.663376	0.527587	0.831851	0.501784
662	P84091	AP-2 complex subunit mu OS=Mus musculus OX=10090 GN=Ap2m1 PE=1 SV=1	Ap2m1	0	35	61	15	32	-0.779589	-0.605753	-0.390152	-0.777385	-0.234897	-0.31728	-0.347292	-0.504297	0.0217793	0.0860056	0.0584879	-0.0656588	0.127325	0.198087	0.189106	0.331029	0.342012	0.210769	0.202203	0.0831127	-0.00252294	0.0734264	0.112026	0.198812	0.0858746	0.0707091	0.0413863	0.12452	0.180322	0.100219	0.0131564	0.264182	0.801368	0.691758	0.44864	0.711726	1.1216	0.816521	0.592355	0.860498	0.865463
2864	P62743	AP-2 complex subunit sigma OS=Mus musculus OX=10090 GN=Ap2s1 PE=1 SV=1	Ap2s1	0.001	12	5	2	32	-0.61952	-0.556448	-0.664433	-0.556461	0.149867	0.260245	-0.239466	-0.38428	-0.276758	-0.0385997	0.355358	0.796292	0.210145	0.116834	-0.0298521	-0.0432432	0.0544478	0.0715832	-0.22764	0.0751515	0.0949756	0.103061	-0.169925	-0.354533	0.180321	-0.129167	0.0205969	-0.214355	0.0253853	0.0357825	0.590609	0.200682	0.342762	0.517848	1.01979	1.35275	0.673967	0.628031	0.436792	0.631613	0.799841
1476	Q9Z1T1	AP-3 complex subunit beta-1 OS=Mus musculus OX=10090 GN=Ap3b1 PE=1 SV=2	Ap3b1	0	6	13	5	32	-0.290131	-0.0856986	0.079501	-0.306167	0.392391	0.414038	0.3708	-0.2792	-0.551529	-0.364999	-0.242956	-1.1422	0.179679	0.107724	-0.0463503	0.337351	-0.508729	-0.521432	-0.684977	-0.205568	0.317643	0.112168	0.260736	0.482428	-0.532734	-0.369811	-0.239435	-0.154821	0.500087	0.400374	0.226138	0.573498	-0.261399	-0.2793	-0.322457	-0.836032	-0.218598	-0.435733	-0.764478	0.100599	-0.242603
1206	Q9JME5	AP-3 complex subunit beta-2 OS=Mus musculus OX=10090 GN=Ap3b2 PE=1 SV=2	Ap3b2	0	11	21	6	32	-0.275266	-0.163926	-0.277599	-0.146371	0.166188	0.312916	0.303484	0.447771	-0.370904	-0.277321	-0.328871	-0.366463	0.277315	0.407902	0.0615337	0.22741	-0.443319	-0.738152	-0.808687	-0.483729	0.375729	0.120714	0.487252	0.140762	-0.538476	-0.302723	-0.30498	-0.430431	0.427545	0.281923	0.399504	0.294525	-0.095638	-0.113395	-0.051272	-0.220092	-0.168053	-0.574226	-0.531089	-0.337358	-0.263211
136	O54774	AP-3 complex subunit delta-1 OS=Mus musculus OX=10090 GN=Ap3d1 PE=1 SV=1	Ap3d1	0	28	144	28	32	0.0440833	0.237925	0.436972	-0.0198376	0.328936	0.459687	0.273593	0.0254082	-0.132705	-0.117961	0.0949128	-0.718603	0.120206	-0.252311	-0.161202	0.156398	-0.169707	-0.341642	-0.227519	-0.180951	0.0134138	0.0341072	-0.351917	0.294579	-0.184932	-0.130552	-0.0557643	-0.282887	-0.0956956	-0.062092	-0.19196	0.425577	-0.176788	-0.355886	-0.342059	-0.698765	-0.21379	-0.579567	-0.664492	-0.161114	-0.229015
1873	Q9DCR2	AP-3 complex subunit sigma-1 OS=Mus musculus OX=10090 GN=Ap3s1 PE=1 SV=2	Ap3s1	0	29	10	5	32	0.0485725	0.210607	0.556464	0.0553916	0.173853	0.494005	0.459811	0.410123	-0.24579	-0.0555545	-0.0112891	-0.433594	0.172473	-0.210666	-0.242069	0.129022	-0.235678	-0.344196	-0.389174	-0.276197	0.167633	0.117777	-0.291071	0.167218	-0.107783	-0.301736	-0.216863	-0.466181	-0.0486548	-0.11399	-0.192736	0.170641	-0.294362	-0.266162	-0.567753	-0.488986	-0.284251	-0.554803	-0.945638	-0.331588	-0.156356
3639	Q8BSZ2	AP-3 complex subunit sigma-2 OS=Mus musculus OX=10090 GN=Ap3s2 PE=1 SV=1	Ap3s2	0.001	11	3	2	16	-0.0304627	0.333117	NA	NA	0.143547	0.357477	NA	NA	-0.455468	-0.0838989	NA	NA	0.0824502	-0.148672	NA	NA	-0.273305	-0.399338	NA	NA	0.238985	0.0338822	NA	NA	-0.0182438	-0.331296	NA	NA	0.180364	0.05201	NA	NA	-0.425005	-0.417016	NaN	NaN	-0.242842	-0.732455	NaN	NaN	0.0122189
3328	Q9QXJ1	Amyloid beta precursor protein binding family B member 1 OS=Mus musculus OX=10090 GN=Apbb1 PE=1 SV=3	Apbb1	0	5	3	2	16	NA	NA	-1.55667	-2.00921	NA	NA	0.441292	0.913936	NA	NA	-1.67998	-1.34929	NA	NA	0.661351	0.687894	NA	NA	-1.7435	-1.4932	NA	NA	1.03372	0.579352	NA	NA	-1.94746	-1.74018	NA	NA	0.850707	0.778429	NaN	NaN	-0.12331	0.659925	NaN	NaN	-0.186835	0.516015	NaN
3596	P12246	Serum amyloid P-component OS=Mus musculus OX=10090 GN=Apcs PE=1 SV=2	Apcs	0.001	9	2	1	16	NA	NA	-0.834897	-0.064822	NA	NA	-0.139752	0.142336	NA	NA	0.130337	-0.064822	NA	NA	0.317106	-0.064822	NA	NA	-0.0842569	0.00758649	NA	NA	0.130337	0.133117	NA	NA	-0.168321	-0.0754692	NA	NA	0.33757	-0.0333438	NaN	NaN	0.965235	0	NaN	NaN	0.750641	0.0724085	NaN
3354	P28352	DNA-(apurinic or apyrimidinic site) endonuclease OS=Mus musculus OX=10090 GN=Apex1 PE=1 SV=2	Apex1	0	8	3	2	16	-0.0130794	-0.0963804	NA	NA	0.141189	0.219295	NA	NA	0.155929	-0.133906	NA	NA	0.190346	-0.00205301	NA	NA	-0.242703	-0.131907	NA	NA	-0.119995	-0.011213	NA	NA	-0.195164	0.147025	NA	NA	0.017509	-0.0315721	NA	NA	0.169009	-0.037526	NaN	NaN	-0.229624	-0.0355264	NaN	NaN	-0.182084
3428	Q9D842	Aprataxin and PNK-like factor OS=Mus musculus OX=10090 GN=Aplf PE=1 SV=2	Aplf	0.001	5	2	2	16	NA	NA	0.610015	-0.136987	NA	NA	-0.97728	0.0119164	NA	NA	0.0760002	-0.98251	NA	NA	-0.501389	-0.433851	NA	NA	-0.415853	0.077422	NA	NA	-0.437368	0.143485	NA	NA	-0.132399	0.726747	NA	NA	0.851919	0.0304128	NaN	NaN	-0.534015	-0.845522	NaN	NaN	-1.02587	0.214409	NaN
1386	Q00623	Apolipoprotein A-I OS=Mus musculus OX=10090 GN=Apoa1 PE=1 SV=2	Apoa1	0	29	21	9	32	0.406702	0.293225	0.400678	0.21201	0.331527	0.402557	0.336646	0.400106	-0.128953	-0.161628	0.00255725	-0.383679	-0.0211315	-0.337245	-0.14325	0.0281255	-0.289961	-0.0644152	-0.138106	-0.226088	-0.0958651	0.0832424	-0.285111	0.102005	-0.128953	0.00958533	-0.137251	-0.389072	-0.238001	-0.42505	-0.198986	0.0622484	-0.535655	-0.454853	-0.398121	-0.595689	-0.696663	-0.35764	-0.538785	-0.438098	-0.535655
3761	P06728	Apolipoprotein A-IV OS=Mus musculus OX=10090 GN=Apoa4 PE=1 SV=3	Apoa4	0.003	3	2	1	16	NA	NA	0.440783	0.574794	NA	NA	0.278932	0.392436	NA	NA	-0.267036	-0.294776	NA	NA	-0.330948	-0.380407	NA	NA	0.0625657	-0.444065	NA	NA	-0.335984	0.115362	NA	NA	-0.0364234	-0.309523	NA	NA	-0.0120392	-0.0155319	NaN	NaN	-0.707819	-0.86957	NaN	NaN	-0.378217	-1.01886	NaN
2516	Q99J72	DNA dC->dU-editing enzyme APOBEC-3 OS=Mus musculus OX=10090 GN=Apobec3 PE=1 SV=3	Apobec3	0	6	5	3	32	-2.53658	-1.29725	-3.4582	-2.66319	-2.334	-0.86641	-2.21027	-1.62184	0.739681	0.370057	0.205712	0.945348	-0.213207	0.397802	0.491333	-0.0314588	0.647768	0.583561	0.747347	0.499264	-0.204542	-0.281448	0.294012	-0.331227	0.492127	0.193615	-0.097135	0.566974	0.328629	-0.0443133	0.372155	-0.115036	3.27626	1.66731	3.66391	3.60853	3.18435	1.88081	4.20555	3.16245	3.02871
1766	P08226	Apolipoprotein E OS=Mus musculus OX=10090 GN=Apoe PE=1 SV=2	Apoe	0	22	11	6	32	0.266065	0.234221	0.418706	0.146876	0.329378	0.303223	0.0902686	0.332342	0.0551102	-0.18498	0.10027	-0.337509	-0.133054	-0.518071	0.189637	0.09383	-0.259586	-0.182203	0.00233527	-0.124516	-0.241664	0.146368	-0.514907	0.0747933	-0.0950146	0.0785172	-0.36979	-0.427707	-0.0397725	-0.0472242	-0.134635	0.0857022	-0.210955	-0.419201	-0.318435	-0.484386	-0.525651	-0.416424	-0.41637	-0.271392	-0.36108
3975	Q8K3H0	DCC-interacting protein 13-alpha OS=Mus musculus OX=10090 GN=Appl1 PE=1 SV=1	Appl1	0.013	2	3	1	16	NA	NA	-0.887221	-0.0847227	NA	NA	0.682635	0.507975	NA	NA	-0.363659	-1.42421	NA	NA	0.341598	0.755497	NA	NA	-0.677767	-1.06164	NA	NA	0.667368	0.476781	NA	NA	-0.601818	-0.681367	NA	NA	-0.0928047	0.110828	NaN	NaN	0.523562	-1.33949	NaN	NaN	0.209453	-0.976916	NaN
2348	P08030	Adenine phosphoribosyltransferase OS=Mus musculus OX=10090 GN=Aprt PE=1 SV=2	Aprt	0	18	11	3	32	0.0708349	0.277112	-0.0522803	-0.0219567	-0.150056	-0.0979706	-0.046882	-0.997672	0.140405	-0.00365845	-0.204734	-0.857981	0.00204218	0.0374531	0.257973	0.203295	-0.0756262	-0.489536	-0.5006	0.114939	0.0385251	0.0699476	0.296705	0.26846	0.065911	-0.223611	-0.154523	0.31415	-0.11702	0.277112	0.227112	0.356726	0.0695698	-0.280771	-0.152454	-0.836024	-0.146461	-0.766649	-0.44832	0.136896	-0.00492388
2960	Q7TQC5	Aprataxin OS=Mus musculus OX=10090 GN=Aptx PE=1 SV=2	Aptx	0.003	4	2	1	32	1.38126	-0.133821	0.614991	-0.334914	-0.666733	-0.352561	-0.29931	-0.0306159	-0.838183	0.0269323	0.50302	-0.152282	-0.530061	0.175988	-0.433611	-0.384428	-0.491733	0.0415791	-0.294737	0.0874061	-0.11156	0.00965434	-0.287148	-0.327147	-0.157966	0.208803	0.0715483	0.871537	-0.028867	-0.0512065	-0.29931	-0.195818	-2.21945	0.160753	-0.111971	0.182632	-1.87299	0.1754	-0.909729	0.42232	-1.53923
879	Q8CFQ3	RNA helicase aquarius OS=Mus musculus OX=10090 GN=Aqr PE=1 SV=2	Aqr	0	10	27	13	32	-1.17692	-0.999003	-0.81954	-0.376949	-0.620693	-0.526827	-1.15149	-0.867632	0.650995	0.526752	0.12446	1.30346	-0.139988	-0.0760836	0.0666145	-0.527565	0.0407856	0.610764	0.832956	0.0603982	-0.63307	-0.0332828	0.0171458	-0.45853	0.776896	-0.0414683	0.439263	0.00300274	0.0602582	-0.0887512	-0.521469	-0.420056	1.82792	1.52576	0.944	1.68041	1.21771	1.60977	1.6525	0.437348	1.95382
1639	P04627	Serine/threonine-protein kinase A-Raf OS=Mus musculus OX=10090 GN=Araf PE=1 SV=2	Araf	0	7	14	3	32	0.0970728	-0.0930041	-0.106776	-0.208665	0.0327212	-0.0218926	0.263898	-0.0575868	-0.171748	-0.359244	-0.318691	-0.571337	-0.0782965	0.0435799	0.224058	0.329813	-0.245111	-0.14491	-0.576433	-0.199451	0.206974	0.268161	0.178054	0.339084	-0.0893292	-0.0646332	-0.196613	-0.310285	0.18211	0.265863	0.294236	0.380321	-0.268821	-0.26624	-0.211916	-0.362672	-0.342184	-0.0519057	-0.469657	0.009214	-0.186402
2486	Q4LDD4	Arf-GAP with Rho-GAP domain, ANK repeat and PH domain-containing protein 1 OS=Mus musculus OX=10090 GN=Arap1 PE=1 SV=2	Arap1	0	2	5	2	31	-1.48925	-1.43432	NA	-0.0555923	0.437132	0.349862	0.317482	0.369714	-1.1861	-1.1694	-0.467779	-0.51245	0.601731	0.520516	0.281413	0.673106	-1.47733	-1.12544	-0.77444	-0.599913	0.57795	0.68029	0.884523	0.241389	-1.20956	-0.827871	-0.189478	-1.48444	1.03463	0.889303	0.592342	0.322919	0.303145	0.264915	NaN	-0.456858	0.0119133	0.308882	NaN	-0.544321	0.279686
3245	Q8R5G7	Arf-GAP with Rho-GAP domain, ANK repeat and PH domain-containing protein 3 OS=Mus musculus OX=10090 GN=Arap3 PE=1 SV=3	Arap3	0	3	3	2	16	-0.288048	-0.189965	NA	NA	0.263205	-0.158097	NA	NA	-0.767822	-0.720317	NA	NA	0.359934	0.371867	NA	NA	-0.639004	-1.03328	NA	NA	0.36312	0.389617	NA	NA	-0.588891	-0.341155	NA	NA	0.601187	0.797531	NA	NA	-0.479774	-0.530352	NaN	NaN	-0.350955	-0.843318	NaN	NaN	-0.300842
1647	Q5XJY5	Coatomer subunit delta OS=Mus musculus OX=10090 GN=Arcn1 PE=1 SV=2	Arcn1	0	13	15	6	32	-0.0519054	0.0679683	0.00502231	-0.0590053	0.470393	0.268105	0.165871	-0.387693	-0.125688	-0.17304	-0.0917379	-0.463231	0.269562	0.135655	-0.00228866	0.257144	-0.151639	-0.463947	-0.289219	0.012668	-0.250292	-0.0148075	0.192798	0.299839	-0.287809	-0.105353	-0.226515	0.115975	-0.047302	0.160411	0.165871	0.0450501	-0.0737822	-0.241008	-0.0967603	-0.404226	-0.0997333	-0.531915	-0.294241	0.0716733	-0.235903
1381	P61205	ADP-ribosylation factor 3 OS=Mus musculus OX=10090 GN=Arf3 PE=2 SV=2	Arf3	0	37	27	4	32	0.366907	0.233328	0.194079	-0.000536351	0.182015	0.501561	0.497156	-0.15995	-0.0156478	-0.257221	-0.087702	-1.00555	-0.186922	-0.0277846	-0.00918929	0.428736	-4.04246e-05	-0.298644	-0.496394	-0.0389525	0.018596	-0.10111	-0.179707	0.18323	-0.139842	-0.193852	-0.191421	0.028145	-0.344293	-0.0417314	0.059916	0.179762	-0.382555	-0.490549	-0.281781	-1.00502	-0.366947	-0.531972	-0.690473	-0.0384162	-0.506749
1846	P61750	ADP-ribosylation factor 4 OS=Mus musculus OX=10090 GN=Arf4 PE=1 SV=2	Arf4	0	29	16	2	32	0.130998	0.200134	-0.0885754	0.0867116	0.110018	0.166774	0.538342	0.306854	-0.274907	-0.348451	-0.267099	-0.444192	0.0244614	0.00374948	-0.253778	0.0387063	-0.164984	-0.19445	-0.533886	-0.281867	0.201842	-0.00890133	0.140559	0.139928	-0.149089	0.0283885	-0.126922	-0.0222227	0.0540561	0.0744954	0.297195	0.0423175	-0.405906	-0.548585	-0.178524	-0.530903	-0.295982	-0.394585	-0.445311	-0.368578	-0.280087
1690	P84084	ADP-ribosylation factor 5 OS=Mus musculus OX=10090 GN=Arf5 PE=1 SV=2	Arf5	0	25	15	1	32	0.348048	0.179605	0.113734	0.181938	-0.0518071	0.315863	0.280018	0.334911	-0.294784	-0.42907	-0.047249	-0.324511	-0.13533	-0.244391	-0.05289	-0.0896152	0.126908	-0.0986328	-0.486415	0.130055	0.177012	-0.000252905	-0.0193699	0.018973	0.0160037	0.05207	-0.0843163	-0.140294	-0.316285	0.0912115	0.174138	-0.232695	-0.642831	-0.608675	-0.160983	-0.506449	-0.22114	-0.278238	-0.600149	-0.0518833	-0.332044
1266	P62331	ADP-ribosylation factor 6 OS=Mus musculus OX=10090 GN=Arf6 PE=1 SV=2	Arf6	0	30	24	4	32	0.249248	0.344883	0.0488036	-0.126366	0.139863	0.381099	0.399886	-0.516637	-0.290399	-0.357577	-0.246285	-1.33739	-0.208029	0.0151417	-0.0666346	0.329454	-0.099844	-0.546183	-0.650963	0.112142	0.390784	-0.254799	-0.0392305	0.308844	-0.193184	-0.152485	-0.131527	0.227935	-0.140341	0.279722	0.406393	0.312535	-0.539647	-0.702459	-0.295088	-1.21102	-0.349092	-0.891066	-0.699766	0.238508	-0.442432
3425	Q9EPJ9	ADP-ribosylation factor GTPase-activating protein 1 OS=Mus musculus OX=10090 GN=Arfgap1 PE=1 SV=2	Arfgap1	0.001	12	3	2	16	NA	NA	-0.113851	0.121949	NA	NA	-0.144353	0.311774	NA	NA	-0.0203645	0.0288397	NA	NA	0.311712	-0.0451609	NA	NA	-0.467823	-0.300622	NA	NA	0.481137	-0.198571	NA	NA	0.0296762	0.149855	NA	NA	-0.314278	-0.170692	NaN	NaN	0.0934866	-0.0931094	NaN	NaN	-0.353972	-0.422571	NaN
2976	Q99K28	ADP-ribosylation factor GTPase-activating protein 2 OS=Mus musculus OX=10090 GN=Arfgap2 PE=1 SV=1	Arfgap2	0.003	2	4	1	29	-0.770633	0.678072	NA	-0.139844	0.463164	NA	0.286972	0.389085	-0.258734	0.222702	0.490986	-0.362236	0.146905	-0.0734298	0.192645	-1.8097	0.174919	0.0822211	-0.261921	0.157138	-0.66754	0.611474	0.597902	-0.00234014	-0.525521	NA	-0.183918	0.37473	0.712884	0.762341	0.00555953	0.389085	0.511899	-0.45537	NaN	-0.222392	0.945552	-0.595851	NaN	0.296982	0.245112
2409	Q9D8S3	ADP-ribosylation factor GTPase-activating protein 3 OS=Mus musculus OX=10090 GN=Arfgap3 PE=1 SV=2	Arfgap3	0	10	4	4	32	0.168032	-0.330049	-0.135928	-0.0464419	0.159927	0.2156	0.0747171	0.138433	-0.272829	-0.0699266	-0.565741	-0.578836	-0.0125403	-0.438756	0.0909577	0.187178	-0.317395	-0.0221509	-0.295651	0.0724991	0.110316	0.239316	0.54843	-0.0748984	-0.2619	-0.0894889	-0.226939	-0.169925	0.291878	0.319381	0.219625	0.302286	-0.440861	0.260123	-0.429813	-0.532394	-0.485427	0.307899	-0.159724	0.118941	-0.429932
924	Q3UGY8	Brefeldin A-inhibited guanine nucleotide-exchange protein 3 OS=Mus musculus OX=10090 GN=Arfgef3 PE=1 SV=1	Arfgef3	0	4	26	7	32	-0.738982	-0.755642	-0.680493	-0.679634	0.676302	0.484974	0.403786	0.408715	-1.8388	-1.22325	-1.11367	-1.09787	0.539389	0.545764	0.508591	0.441838	-1.19866	-1.57939	-1.50646	-0.863498	0.552313	0.810864	0.912981	0.732318	-1.35277	-2.04832	-1.03516	-0.951739	0.828821	0.839473	0.531496	0.579857	-1.09982	-0.467606	-0.433173	-0.418238	-0.459678	-0.823749	-0.825971	-0.183864	-0.613788
4022	G5E8V9	Arfaptin-1 OS=Mus musculus OX=10090 GN=Arfip1 PE=1 SV=1	Arfip1	0.021	3	1	1	16	NA	NA	-0.0400552	-0.290779	NA	NA	0.350404	0.412172	NA	NA	-0.71035	-0.485427	NA	NA	-0.0963788	0.323454	NA	NA	-0.404018	-0.562242	NA	NA	0.457851	0.347651	NA	NA	-0.109957	-0.392317	NA	NA	0.201703	0.232173	NaN	NaN	-0.670295	-0.194647	NaN	NaN	-0.363963	-0.271463	NaN
664	Q3UL36	Arginine and glutamate-rich protein 1 OS=Mus musculus OX=10090 GN=Arglu1 PE=1 SV=2	Arglu1	0	39	96	18	32	0.351896	0.382784	0.370343	0.79127	0.323679	0.02073	-0.147735	-0.135141	-0.00286994	-0.126097	-0.140498	0.457249	-0.155485	-0.596615	-0.0504398	-0.736473	0.0692798	0.414961	0.469981	0.187474	-1.02428	-0.0816079	-0.436717	-0.68009	0.182832	0.22462	0.0845306	0.0593526	-0.151292	-0.605319	-0.419706	-0.78388	-0.354766	-0.508881	-0.510841	-0.334022	-0.282616	0.0321769	0.0996378	-0.603796	-0.169064
1837	Q6Y5D8	Rho GTPase-activating protein 10 OS=Mus musculus OX=10090 GN=Arhgap10 PE=1 SV=2	Arhgap10	0	6	15	4	32	0.618187	0.584433	0.523045	0.443744	-0.120894	0.0861139	-0.0501406	-0.00496071	-0.113856	-0.117445	0.0893608	-0.459262	-0.323822	-0.542695	-0.366581	-0.268131	0.389676	-0.0277252	0.0147927	0.080462	-0.161435	-0.140275	-0.229775	-0.0624959	-0.0964111	0.21371	0.131078	0.113389	-0.550506	-0.35336	-0.322884	-0.0162172	-0.732043	-0.701878	-0.433684	-0.903006	-0.228511	-0.612158	-0.508252	-0.363282	-0.714598
1813	Q80Y19	Rho GTPase-activating protein 11A OS=Mus musculus OX=10090 GN=Arhgap11a PE=1 SV=2	Arhgap11a	0	6	15	4	32	-0.0347326	0.920856	0.135274	0.777507	-0.197211	-0.867621	-0.63722	-0.215142	0.70374	0.322551	0.375108	0.156478	-0.841798	-0.980055	-0.339209	-0.714039	0.277888	0.465898	0.51126	0.209986	-1.13808	-0.676468	-0.549988	-0.56243	0.711711	0.225885	0.364082	0.282009	-0.598684	-0.67843	-0.365956	-0.620436	0.738472	-0.598304	0.239834	-0.62103	0.31262	-0.454958	0.375986	-0.567522	0.746444
2978	Q8C0D4	Rho GTPase-activating protein 12 OS=Mus musculus OX=10090 GN=Arhgap12 PE=1 SV=2	Arhgap12	0.003	2	2	2	32	-0.274033	-0.0859001	-0.02043	-0.409644	0.205774	-0.0859001	0.0641822	-0.952171	-0.354765	0.251872	0.117953	0.684138	0.126207	-0.679741	-0.406709	-0.0663425	0.219781	0.00831527	0.228007	-0.135883	-0.160823	0.0329773	-0.250914	-0.0494687	0.0576757	-0.20581	0.0641822	0.0788554	0.0654531	0.490184	0.100251	0.305626	-0.0807313	0.337772	0.138383	1.09378	0.493815	0.0942153	0.248437	0.273761	0.331709
2773	Q3UIA2	Rho GTPase-activating protein 17 OS=Mus musculus OX=10090 GN=Arhgap17 PE=1 SV=1	Arhgap17	0.001	2	5	2	32	0.0172081	0.342348	0.233364	0.0232074	-0.0737381	0.0459984	0.7248	-0.182653	-0.0638903	-0.196657	-0.120534	-0.509014	0.0961869	0.0993279	-0.486529	-0.0156816	-0.277721	-0.55566	-0.883676	-0.055648	0.396433	0.0669726	-0.102686	0.0460474	-0.303561	-0.391344	-0.525628	0.23017	0.0851655	0.339888	0.454417	0.314109	-0.0810984	-0.539005	-0.353897	-0.532221	-0.294929	-0.898009	-1.11704	-0.0788554	-0.320769
1929	Q8BRH3	Rho GTPase-activating protein 19 OS=Mus musculus OX=10090 GN=Arhgap19 PE=1 SV=2	Arhgap19	0	7	7	2	32	0.435047	0.573244	0.186787	-0.133856	0.127209	0.103218	-0.585612	-0.480246	0.0917235	0.0333156	0.121411	-0.851269	-0.644612	-0.525035	0.309271	0.165968	0.245805	0.268804	0.24495	0.268471	-0.453149	-0.270185	-0.240477	0.527777	0.395767	0.158207	0.0019474	0.239455	-0.692653	-0.811615	-0.259013	-0.20298	-0.343324	-0.539929	-0.065376	-0.717413	-0.189242	-0.304441	0.058163	0.402326	-0.03928
167	Q6DFV3	Rho GTPase-activating protein 21 OS=Mus musculus OX=10090 GN=Arhgap21 PE=1 SV=2	Arhgap21	0	17	101	24	32	-0.51201	0.998757	0.0546508	0.922878	-0.135846	-1.08944	-1.1894	-1.00633	0.721213	0.356928	0.208439	0.212713	-0.138786	-0.761007	-0.503115	-1.14399	-0.245418	0.17985	0.767993	0.596469	-1.36806	-0.540287	-0.231089	-1.04559	0.686697	0.304836	0.663115	0.575209	-0.0127644	-0.724227	-0.933737	-0.975483	1.23322	-0.641829	0.153788	-0.710165	0.266592	-0.818907	0.713343	-0.32641	1.19871
2541	Q8BL80	Rho GTPase-activating protein 22 OS=Mus musculus OX=10090 GN=Arhgap22 PE=1 SV=2	Arhgap22	0	5	5	3	32	0.169925	0.247675	0.523484	0.36257	-0.0604646	0.0317981	0.28609	0.0136749	-0.288012	-0.427634	-0.132863	-0.056034	-0.111893	-0.241443	-0.446971	-0.691878	-0.386609	-0.366386	-0.506678	-0.544321	0.330516	0.323979	0.189065	0.761488	-1.60171e-16	0.231452	-0.196993	-0.287981	0.200697	-0.000684228	-0.0270682	-0.114333	-0.457937	-0.675309	-0.656347	-0.418604	-0.556534	-0.614062	-1.03016	-0.906891	-0.169925
1100	Q69ZH9	Rho GTPase-activating protein 23 OS=Mus musculus OX=10090 GN=Arhgap23 PE=1 SV=2	Arhgap23	0	8	23	7	32	0.490725	0.6618	0.654036	0.915749	-0.501322	-0.779621	-1.42911	-1.2357	0.35796	0.279595	0.489152	0.0993798	-0.346075	-0.389553	-0.697038	-0.793393	0.347933	0.177136	0.460841	0.604317	-0.757725	-0.157154	-0.508694	-0.6655	0.304089	0.0546217	0.45864	0.465583	-0.471421	-0.336082	-0.782969	-0.974506	-0.132764	-0.382205	-0.164884	-0.816369	-0.142792	-0.484664	-0.193195	-0.311431	-0.186636
826	Q6ZQ82	Rho GTPase-activating protein 26 OS=Mus musculus OX=10090 GN=Arhgap26 PE=1 SV=3	Arhgap26	0	14	27	9	32	0.600751	0.370591	0.404712	0.397525	-0.0385475	-0.0494052	-0.103952	0.165445	-0.520506	-0.401194	-0.135856	-0.390406	-0.0398438	0.00613678	-0.0844277	-0.10383	-0.202202	-0.264613	-0.326689	-0.152836	0.102556	0.0401452	0.179712	-0.0613748	-0.419186	0.0559303	-0.0476467	-0.115459	0.200665	0.109856	-0.00741933	0.12015	-1.12126	-0.771785	-0.540568	-0.787931	-0.802953	-0.635204	-0.731401	-0.550361	-1.01994
1703	Q640N3	Rho GTPase-activating protein 30 OS=Mus musculus OX=10090 GN=Arhgap30 PE=1 SV=3	Arhgap30	0	6	15	4	32	0.0530524	0.253422	0.0719321	0.0886948	-0.0309965	-0.0553644	0.219315	0.340199	-0.260619	-0.503484	-0.264821	-0.402687	-0.0978386	0.0138131	-0.00329222	0.0176378	-0.185088	-0.672945	-0.542834	-0.215577	0.245986	0.134211	0.239511	0.0454172	0.00129797	0.0429594	-0.288494	-0.290894	0.199422	0.460117	0.343581	0.252578	-0.313671	-0.756906	-0.336753	-0.491382	-0.23814	-0.926366	-0.614766	-0.304272	-0.0517544
812	P59281	Rho GTPase-activating protein 39 OS=Mus musculus OX=10090 GN=Arhgap39 PE=1 SV=2	Arhgap39	0	12	37	11	32	0.695786	0.751781	0.292698	0.7553	-0.694695	-0.816017	0.107356	-0.29819	0.435524	0.341119	-0.0359245	0.395517	-0.693975	-0.500113	-0.255922	-0.746919	0.375574	0.141085	-0.172264	0.299525	-0.604672	-0.50049	-0.151345	-0.724214	0.26385	0.275859	0.0270443	0.105098	-0.652474	-0.407333	0.108596	-0.565282	-0.260263	-0.410661	-0.328623	-0.359784	-0.320212	-0.610696	-0.464963	-0.455776	-0.431937
1043	P97393	Rho GTPase-activating protein 5 OS=Mus musculus OX=10090 GN=Arhgap5 PE=1 SV=3	Arhgap5	0	6	18	6	32	0.0491285	0.278161	0.121525	0.370119	0.381724	0.539603	0.384453	0.0310723	-0.0247998	-0.46839	-0.228493	-0.22147	-0.092086	-0.306801	-0.158491	-0.170004	0.0165043	-0.266756	-0.342069	0.13329	-0.0269687	0.0246498	-0.120937	-0.0135928	-0.423316	-0.147531	-0.00889748	-0.0419831	0.00381185	0.0722616	0.207784	-0.183598	-0.0739283	-0.746552	-0.350018	-0.591589	-0.0326243	-0.544918	-0.463594	-0.236829	-0.472445
1569	Q99PT1	Rho GDP-dissociation inhibitor 1 OS=Mus musculus OX=10090 GN=Arhgdia PE=1 SV=3	Arhgdia	0	24	12	4	32	0.318435	0.636652	0.352762	0.566011	-0.100604	-0.718932	-0.219648	-0.316655	0.533387	0.629632	0.49555	0.195892	-0.449499	-0.125036	-0.370065	-0.203776	0.396228	-0.268489	-0.11133	0.151705	-0.294776	-0.342489	-0.520307	-0.733043	-0.11133	0.135027	0.236534	0.297256	-0.77654	-0.606905	-0.185244	-0.392859	0.214951	-0.00702043	0.142788	-0.370119	0.0777922	-0.905141	-0.464092	-0.414306	-0.429766
708	Q61210	Rho guanine nucleotide exchange factor 1 OS=Mus musculus OX=10090 GN=Arhgef1 PE=1 SV=2	Arhgef1	0	20	40	14	32	-0.571515	-0.47505	-0.495065	-0.276967	0.105801	0.382744	0.593584	0.474363	-0.745043	-0.695738	-0.60198	-0.540367	0.463041	0.504797	0.138758	0.282493	-0.667929	-0.839427	-0.871736	-0.5159	0.6114	0.370403	0.608557	0.432511	-0.88648	-0.777994	-0.806616	-0.595131	0.657933	0.590401	0.46334	0.227198	-0.173528	-0.220688	-0.106915	-0.2634	-0.0964138	-0.364377	-0.376671	-0.238933	-0.314965
3910	A2AWP8	Rho guanine nucleotide exchange factor 10-like protein OS=Mus musculus OX=10090 GN=Arhgef10l PE=1 SV=1	Arhgef10l	0.008	1	2	1	16	NA	NA	0.0123016	-0.151786	NA	NA	0.363332	-0.457152	NA	NA	-0.506165	-0.702397	NA	NA	0.00957696	0.411774	NA	NA	-0.761423	-0.275737	NA	NA	0.539882	0.318665	NA	NA	-0.711117	-0.250701	NA	NA	0.421885	0.597296	NaN	NaN	-0.518467	-0.550611	NaN	NaN	-0.773724	-0.123952	NaN
3225	Q8R4H2	Rho guanine nucleotide exchange factor 12 OS=Mus musculus OX=10090 GN=Arhgef12 PE=1 SV=2	Arhgef12	0	2	6	3	16	NA	NA	-0.692906	-0.561803	NA	NA	0.789566	0.305783	NA	NA	-1.13321	-0.725604	NA	NA	0.148396	0.0579851	NA	NA	-1.26664	-0.580811	NA	NA	0.633523	0.714078	NA	NA	-0.480207	-0.435328	NA	NA	0.490316	0.477317	NaN	NaN	-0.440304	-0.163801	NaN	NaN	-0.573735	-0.0190081	NaN
2500	Q6P9R4	Rho guanine nucleotide exchange factor 18 OS=Mus musculus OX=10090 GN=Arhgef18 PE=1 SV=3	Arhgef18	0	3	7	3	32	-0.137748	0.00611999	-0.473559	-0.281113	0.0963596	0.116725	0.477275	0.348704	-0.683859	-0.99388	-0.8738	-0.319587	0.158901	0.0260983	0.327407	-0.150528	-0.404366	-0.680021	-1.31858	-0.711417	0.479079	0.710533	0.620015	0.348704	-0.137748	-0.666216	-0.345552	0.0438496	0.292425	0.585323	0.446164	0.363351	-0.546112	-1	-0.400241	-0.0384741	-0.266619	-0.686141	-0.845025	-0.430304	0
272	Q60875	Rho guanine nucleotide exchange factor 2 OS=Mus musculus OX=10090 GN=Arhgef2 PE=1 SV=4	Arhgef2	0	25	89	20	32	-0.117167	-0.19183	-0.0143025	-0.0356809	-0.11664	-0.206887	0.036722	0.184484	-0.0224969	0.137311	0.0545613	-0.0872254	0.0277648	-0.045115	-0.0205882	0.112266	0.0319545	0.15983	-0.0327967	-0.123192	0.102013	0.00188668	-0.116663	-0.0104556	0.015603	0.0983904	-0.0202567	-0.206239	0.0637398	-1.13049e-05	0.10274	0.121726	0.0946703	0.329141	0.0688637	-0.0515445	0.149122	0.351659	-0.0184942	-0.0875115	0.13277
626	P97433	Rho guanine nucleotide exchange factor 28 OS=Mus musculus OX=10090 GN=Arhgef28 PE=1 SV=2	Arhgef28	0	11	47	14	32	-0.00814612	-0.173407	-0.33787	-0.0560747	0.142325	-0.0426275	0.252288	-0.0243122	-0.360401	-0.591667	-0.783059	-0.611088	-0.0263073	0.108241	0.218357	-0.0396989	-0.286244	-0.274446	-0.703119	-0.0478636	0.158737	0.3346	0.66473	0.438849	-0.287239	-0.185874	-0.515426	-0.100392	0.470154	0.520013	0.458439	0.228483	-0.352255	-0.418259	-0.44519	-0.555014	-0.278098	-0.101039	-0.365249	0.00821115	-0.279093
3012	A1IGU4	Rho guanine nucleotide exchange factor 37 OS=Mus musculus OX=10090 GN=Arhgef37 PE=2 SV=1	Arhgef37	0.008	1	2	1	32	0.665685	-0.644282	-0.283881	0.217217	0.14278	-0.101331	-0.540605	0.201698	0.0538168	0.0750079	0.096656	0.402455	-0.273677	0.248939	-0.0876996	-0.229797	-0.0680527	0.152131	0.173993	-0.243203	-0.698039	0.288519	0.263711	-0.0673617	0.0318412	-0.0753794	0.18831	-0.102642	-0.231444	-0.144603	0.0181473	-0.354069	-0.611869	0.71929	0.380537	0.185238	-0.733738	0.796413	0.457874	-0.46042	-0.633844
383	Q3UPH7	Rho guanine nucleotide exchange factor 40 OS=Mus musculus OX=10090 GN=Arhgef40 PE=1 SV=1	Arhgef40	0	18	78	24	32	0.811192	0.738635	0.785599	0.933114	-0.860711	-0.884384	-0.621832	-0.529031	0.276457	0.145797	0.247419	0.185605	-0.951453	-0.701401	-0.808698	-0.873818	0.414385	0.297788	0.311787	0.417475	-0.637454	-0.491404	-0.567611	-0.807962	0.379365	0.558	0.353617	0.226824	-0.535364	-0.609219	-0.567829	-0.649366	-0.534735	-0.592837	-0.53818	-0.747508	-0.396808	-0.440847	-0.473813	-0.515639	-0.431828
1854	Q9ES28	Rho guanine nucleotide exchange factor 7 OS=Mus musculus OX=10090 GN=Arhgef7 PE=1 SV=2	Arhgef7	0	7	13	4	32	-0.667609	-0.541742	-0.606789	-0.436856	0.320941	0.242529	0.493724	0.365649	-0.895716	-0.950116	-0.895861	-1.18147	0.499144	0.524347	0.271407	0.2645	-0.644978	-0.597925	-0.994715	-0.444202	0.388316	0.313473	0.618533	0.47339	-0.849703	-0.417046	-0.543679	-0.331774	0.737414	0.605746	0.553547	0.498514	-0.228106	-0.408374	-0.289072	-0.744619	0.022631	-0.0561828	-0.387926	-0.00734665	-0.182094
2362	A2BH40	AT-rich interactive domain-containing protein 1A OS=Mus musculus OX=10090 GN=Arid1a PE=1 SV=1	Arid1a	0	2	6	3	32	0.152084	-0.232605	0.0647216	-0.575312	0.116751	0.295072	0.178063	-1.00972	-0.622203	-0.0568412	0.2591	-0.373678	0.0805306	0.323999	-0.151902	0.33542	-0.637205	-0.405824	-0.704981	0.0937144	0.280037	0.13493	-0.0888237	0.431883	-0.101673	-0.130964	0.0577688	0.501931	0.387712	-0.0850841	0.178063	-0.0492435	-0.774287	0.175764	0.194378	0.201634	-0.789289	-0.17322	-0.769702	0.669027	-0.253757
2519	E9Q7E2	AT-rich interactive domain-containing protein 2 OS=Mus musculus OX=10090 GN=Arid2 PE=1 SV=1	Arid2	0	2	8	3	32	0.0212736	0.375271	0.0598011	0.434091	0.376076	-0.42386	-0.110573	0.0132175	0.237524	0.263272	0.120453	-0.424553	0.142104	-0.0485899	-0.218576	-0.476392	-0.388411	0.219843	0.117869	0.397437	-0.374232	-0.435386	-0.269553	-0.500043	-0.335943	-0.191118	0.344812	0.528876	0.107158	0.0148989	-0.151561	-0.496471	0.21625	-0.111999	0.0606522	-0.858644	-0.409684	-0.155428	0.0580675	-0.0366539	-0.357217
4158	F8VPQ2	AT-rich interactive domain-containing protein 4A OS=Mus musculus OX=10090 GN=Arid4a PE=1 SV=1	Arid4a	0.065	2	1	1	16	NA	NA	-0.687477	0.564116	NA	NA	-0.399497	0.44038	NA	NA	0.190039	-0.981853	NA	NA	-0.638009	-0.442487	NA	NA	-0.0913744	0.0839494	NA	NA	-0.280852	0.60311	NA	NA	0.712806	-0.0609242	NA	NA	0.522882	-1.37778	NaN	NaN	0.877516	-1.54597	NaN	NaN	0.596103	-0.480166	NaN
2509	Q9Z1K5	E3 ubiquitin-protein ligase ARIH1 OS=Mus musculus OX=10090 GN=Arih1 PE=1 SV=3	Arih1	0	5	5	2	32	-0.198347	-0.312287	-0.438935	-0.319156	0.511539	0.334929	0.373937	0.398855	-0.621355	-0.483547	-0.345308	-0.341481	0.353788	0.360269	0.0290138	0.104853	-0.46019	-0.575054	-0.762938	-0.367016	0.145668	0.27312	0.431004	0.240667	-0.583232	-0.346044	-0.279489	-0.2836	0.349716	0.342578	0.482986	0.306756	-0.423008	-0.17126	0.0936275	-0.0223245	-0.261843	-0.262768	-0.324002	-0.0478596	-0.384885
1897	P61211	ADP-ribosylation factor-like protein 1 OS=Mus musculus OX=10090 GN=Arl1 PE=1 SV=1	Arl1	0	19	12	4	32	0.287788	0.156284	0.304867	-0.0298897	0.456765	0.52661	0.187998	-0.522007	-0.011553	-0.191993	-0.146657	-1.20331	-0.293976	-0.116225	0.08969	0.268331	-0.0750865	-0.357417	-0.518962	0.0166766	-0.143465	-0.147427	0.00386126	0.542732	-0.223334	-0.0922687	-0.288047	-0.085756	-0.171554	0.0364485	0.187093	0.350231	-0.299341	-0.348277	-0.451524	-1.17342	-0.362875	-0.5137	-0.823829	0.0465663	-0.511122
1799	Q9QXJ4	ADP-ribosylation factor-like protein 10 OS=Mus musculus OX=10090 GN=Arl10 PE=1 SV=2	Arl10	0	16	11	2	32	-0.215606	-0.0347525	0.0707731	-0.248157	-0.08513	0.162215	0.18861	0.198139	-0.422551	-0.317182	0.0397462	-0.103144	0.175946	0.223222	0.252248	0.194937	-0.310216	-0.478576	-0.232097	-0.270116	0.409493	0.160326	0.101147	0.0711537	-0.257993	-0.287219	-0.483816	-0.0078195	0.432229	0.356276	-0.0710343	0.0850593	-0.206945	-0.282429	-0.0310269	0.145012	-0.0946096	-0.443823	-0.30287	-0.0219593	-0.0423873
2499	Q8BIX3	ARL14 effector protein OS=Mus musculus OX=10090 GN=Arl14ep PE=1 SV=1	Arl14ep	0	10	11	2	32	0.499397	0.565769	0.385601	0.976971	-0.626866	-0.414735	-0.669851	-0.239894	0.31479	0.453559	0.307357	0.87471	-0.242951	-0.813724	0.187662	-0.943176	0.558613	-0.233024	-0.269588	-0.122146	-1.27017	-0.567814	-0.26275	-1.05865	0.0816707	0.642221	0.149727	-0.151763	-0.145215	-0.42445	-0.126177	-0.910261	-0.184608	-0.11221	-0.0782443	-0.102261	0.059216	-0.798793	-0.655189	-1.09912	-0.417727
2060	Q9D0J4	ADP-ribosylation factor-like protein 2 OS=Mus musculus OX=10090 GN=Arl2 PE=1 SV=1	Arl2	0	27	8	4	32	0.178632	0.0608812	-0.452422	-0.0598637	0.258167	0.321604	0.534965	-0.210449	-0.1817	-0.276179	-0.336341	-0.844419	0.117621	0.184898	0.249587	0.281845	-0.410256	-0.520263	-0.439917	-0.0688285	0.155295	0.0911453	0.09812	0.413659	-0.243892	-0.464863	-0.362652	-0.130508	-0.00720184	0.330749	0.326624	0.268688	-0.360332	-0.33706	0.116081	-0.784555	-0.588888	-0.581145	0.0125045	-0.00896484	-0.422524
2076	Q9WUL7	ADP-ribosylation factor-like protein 3 OS=Mus musculus OX=10090 GN=Arl3 PE=1 SV=1	Arl3	0	24	9	5	32	-0.126328	0.272447	0.036595	-0.100571	0.468102	0.205417	0.454999	0.00611666	-0.0382371	0.0775242	0.0143115	-0.328817	0.105195	0.00267017	-0.236289	0.0484018	-0.573787	-0.555859	-0.638783	0.0676713	0.0745308	-0.263783	-0.150897	0.041921	-0.222053	-0.200993	-0.109726	0.126026	0.096064	0.261787	0.35041	0.0894828	0.0880913	-0.194923	-0.0222835	-0.228246	-0.447459	-0.828306	-0.675378	0.168242	-0.0957241
2044	O88848	ADP-ribosylation factor-like protein 6 OS=Mus musculus OX=10090 GN=Arl6 PE=1 SV=1	Arl6	0	44	7	5	32	-0.110122	0.176067	0.03625	0.160076	0.719125	0.685081	0.477308	0.571105	-0.443678	-0.348931	-0.166973	-0.455635	-0.0161857	-0.0649412	-0.0427205	0.0984668	-0.45484	-0.373925	-0.331746	-0.314715	0.30987	-0.0447319	0.0326593	-0.00246213	-0.715076	-0.396512	-0.349709	-0.340158	0.169726	0.0291572	0.161781	0.00706458	-0.333556	-0.524998	-0.203223	-0.615711	-0.344718	-0.549992	-0.367996	-0.474791	-0.604954
1153	Q9JM93	ADP-ribosylation factor-like protein 6-interacting protein 4 OS=Mus musculus OX=10090 GN=Arl6ip4 PE=1 SV=1	Arl6ip4	0	21	38	5	32	0.38545	0.227614	0.523452	0.152672	0.475353	0.759913	0.053203	0.359825	-0.310814	-0.452729	-0.0444139	-0.519651	-0.186053	-0.128178	-0.0791475	0.0715477	0.113706	-0.276064	-0.0470311	-0.20327	-0.199513	-0.145102	-0.227472	0.145033	-0.340722	-0.0949153	-0.00953957	-0.16199	-0.191351	-0.280011	-0.334102	-0.0165524	-0.696264	-0.680343	-0.567866	-0.672324	-0.271744	-0.503678	-0.570483	-0.355942	-0.726172
1921	Q8VEH3	ADP-ribosylation factor-like protein 8A OS=Mus musculus OX=10090 GN=Arl8a PE=1 SV=1	Arl8a	0	25	14	2	32	0.141722	0.0994468	0.0745169	0.220668	0.165042	0.435823	0.491063	0.526584	0.021666	-0.219703	-0.187914	-0.242949	0.118815	0.06208	0.145194	0.132011	-0.12241	-0.33445	-0.64893	-0.430271	0.101998	-0.0137877	-0.120717	-0.00837426	-0.326257	-0.150531	-0.306714	-0.376287	-0.176098	-0.0163232	0.253135	-0.0791369	-0.120056	-0.31915	-0.262431	-0.463618	-0.264132	-0.433897	-0.723447	-0.65094	-0.467979
1623	Q9CQW2	ADP-ribosylation factor-like protein 8B OS=Mus musculus OX=10090 GN=Arl8b PE=1 SV=1	Arl8b	0	31	15	2	32	0.511769	0.267094	-0.0272215	0.512761	0.0846212	0.358961	0.258533	0.347061	0.043762	-0.120772	0.0200842	-0.166157	-0.288958	-0.0661273	0.0723142	0.327952	0.00893934	-0.0846302	0.0333201	-0.701194	-0.027566	0.0382687	0.128898	-0.417051	-0.0023192	-0.33479	-0.0549665	-0.315904	-0.558903	-0.190312	-0.561558	-0.0182238	-0.468008	-0.387865	0.0473057	-0.678918	-0.50283	-0.351724	0.0605415	-1.21396	-0.514089
2625	Q9D0L7	Armadillo repeat-containing protein 10 OS=Mus musculus OX=10090 GN=Armc10 PE=1 SV=1	Armc10	0	7	8	2	32	0.0258995	-0.0145834	-0.0660892	-0.138367	0.25729	0.434608	0.306218	0.175274	-0.426674	-0.180749	-0.337494	-0.422376	0.155617	0.0909624	0.153319	0.138919	-0.41869	-0.27379	-0.351957	-0.376823	0.260774	0.0884157	0.229367	0.245347	-0.459059	-0.233937	-0.366567	-0.0533366	0.327798	-0.0431526	0.230581	0.257958	-0.452574	-0.166166	-0.271405	-0.284009	-0.44459	-0.259207	-0.285868	-0.238456	-0.484959
1327	Q8BNU0	Armadillo repeat-containing protein 6 OS=Mus musculus OX=10090 GN=Armc6 PE=1 SV=1	Armc6	0	23	22	7	32	-2.0106	-2.23209	-1.6248	-1.77359	0.627652	0.513784	0.350823	0.679838	-2.00624	-2.61031	-1.55042	-1.83952	0.963178	1.10271	0.768849	0.731063	-2.22386	-2.27935	-2.02717	-1.51545	0.589993	0.745214	1.13789	0.74621	-2.04955	-1.80295	-1.74134	-1.52281	1.03379	0.910129	0.68717	0.840851	0.00435992	-0.378221	0.0743822	-0.065929	-0.213252	-0.0472573	-0.402371	0.258144	-0.0389463
2267	Q9DBR3	Armadillo repeat-containing protein 8 OS=Mus musculus OX=10090 GN=Armc8 PE=1 SV=2	Armc8	0	4	8	2	32	-0.874245	-1.14124	-0.663869	-1.04768	0.323948	0.674098	0.188574	0.144479	-1.37757	-1.30418	-1.12545	-1.32945	0.672333	0.551639	0.533777	0.387575	-1.40586	-0.833386	-0.776962	-0.315377	0.738447	0.427289	0.83661	0.560365	-1.23752	-0.652814	-0.8146	-0.233693	0.810912	0.621409	0.469987	0.656334	-0.503324	-0.162939	-0.46158	-0.281771	-0.531613	0.307853	-0.113094	0.732304	-0.363276
2292	Q9R0Q6	Actin-related protein 2/3 complex subunit 1A OS=Mus musculus OX=10090 GN=Arpc1a PE=1 SV=1	Arpc1a	0	9	14	3	32	0.413079	0.751036	-0.169511	-0.1256	-0.113131	0.230472	0.871325	0.323539	-0.425776	-0.158318	-0.490276	-1.48722	0.0101406	-0.0861686	-0.219705	0.305933	-0.645717	-0.288902	-0.832399	-0.0914984	0.901191	-0.633149	0.0550071	0.214529	-0.555519	-0.0449769	-0.469501	0.146915	-0.312565	-0.195793	0.473228	0.0468298	-0.838855	-0.909355	-0.320765	-1.36162	-1.0588	-1.03994	-0.662887	0.0341017	-0.968598
860	Q9WV32	Actin-related protein 2/3 complex subunit 1B OS=Mus musculus OX=10090 GN=Arpc1b PE=1 SV=4	Arpc1b	0	28	39	9	32	0.570794	0.969638	-0.0717215	0.133479	-0.307473	-0.417017	0.662919	0.263403	-0.284547	-0.00784415	-0.205533	-0.787005	-0.147365	-0.376027	-0.190547	0.0379347	-0.424877	-0.327798	-0.463016	0.123091	0.704826	-0.459205	-0.185681	-0.091606	-0.385652	0.186927	-0.216146	0.14013	-0.247384	-0.209113	0.32902	-0.0483805	-0.855342	-0.977483	-0.133812	-0.920484	-0.995671	-1.29744	-0.391295	-0.0103874	-0.956447
813	Q9CVB6	Actin-related protein 2/3 complex subunit 2 OS=Mus musculus OX=10090 GN=Arpc2 PE=1 SV=3	Arpc2	0	43	48	12	32	0.656226	1.01853	0.0154951	0.124061	-0.384491	-0.399654	0.770051	0.268372	-0.346411	-0.0724723	-0.34396	-0.873591	-0.0987289	-0.360527	-0.12191	0.0814157	-0.503427	-0.231382	-0.656709	0.0040616	0.709485	-0.54899	-0.164717	0.0509117	-0.354822	0.153303	-0.318578	0.0585984	-0.295153	-0.253612	0.320471	0.030998	-1.00264	-1.091	-0.359455	-0.997652	-1.15965	-1.24991	-0.672204	-0.12	-1.01105
1359	Q9JM76	Actin-related protein 2/3 complex subunit 3 OS=Mus musculus OX=10090 GN=Arpc3 PE=1 SV=3	Arpc3	0	31	19	6	32	0.480884	0.871028	-0.0379923	0.0625347	-0.587288	-0.288042	0.785599	0.149981	-0.236973	0.0292987	-0.297063	-0.985696	0.160065	-0.16729	-0.103624	0.128678	-0.528915	-0.2738	-0.728436	0.0376335	0.664847	-0.59821	-0.0929205	0.122305	-0.316517	0.184858	-0.361119	0.106786	-0.165749	-0.292342	0.307827	0.0788084	-0.717857	-0.84173	-0.25907	-1.04823	-1.0098	-1.14483	-0.690444	-0.0249012	-0.797401
969	P59999	Actin-related protein 2/3 complex subunit 4 OS=Mus musculus OX=10090 GN=Arpc4 PE=1 SV=3	Arpc4	0	46	35	9	32	0.699326	1.07066	-0.135566	0.128275	-0.43625	-0.446419	0.802402	0.781448	-0.388916	-0.0555729	-0.0622123	-0.486812	-0.138181	-0.517323	-0.318941	-0.164145	-0.691536	-0.252487	-0.652672	-0.044712	0.784754	-0.401014	-0.491128	-0.261481	-0.37531	0.181952	-0.0868287	-0.0852985	-0.231242	-0.370216	0.37526	-0.258775	-1.08824	-1.12624	0.0733534	-0.615087	-1.39086	-1.32315	-0.517106	-0.172987	-1.07464
661	Q9CPW4	Actin-related protein 2/3 complex subunit 5 OS=Mus musculus OX=10090 GN=Arpc5 PE=1 SV=3	Arpc5	0	67	36	6	32	0.660169	1.10465	0.00576059	0.0356808	-0.324772	-0.514838	0.753208	0.338572	-0.204118	-0.0130164	-0.31663	-0.98002	-0.0985321	-0.394928	-0.0491956	0.132148	-0.522777	-0.247801	-0.737297	-0.0164332	0.662815	-0.610257	-0.120107	0.0304663	-0.402483	0.107468	-0.331914	0.147082	-0.351993	-0.280132	0.294642	-0.0141863	-0.864287	-1.11767	-0.322391	-1.0157	-1.18295	-1.35245	-0.743058	-0.052114	-1.06265
931	Q9D898	Actin-related protein 2/3 complex subunit 5-like protein OS=Mus musculus OX=10090 GN=Arpc5l PE=1 SV=1	Arpc5l	0	58	29	6	32	0.630923	0.932352	-0.0595345	-0.185916	-0.350089	-0.398541	0.704732	0.184597	-0.491991	0.0245379	-0.286547	-1.27327	0.00765562	-0.37479	-0.0901561	0.189471	-0.640409	-0.343876	-0.637232	0.0748623	0.774973	-0.429164	-0.129065	0.128055	-0.387163	0.158126	-0.273986	0.218033	-0.263222	-0.154941	0.341304	0.164935	-1.12291	-0.907814	-0.227013	-1.08735	-1.27133	-1.27623	-0.577697	0.260778	-1.01809
2919	Q9D0A3	Arpin OS=Mus musculus OX=10090 GN=Arpin PE=1 SV=1	Arpin	0.001	5	4	1	32	0.481111	0.206256	-0.587108	0.615115	0.241728	0.136882	0.113332	-0.481458	-0.143131	-0.153415	0.0149282	-0.596935	-0.0890239	-0.197537	0.0149282	-0.0443941	-0.542934	0.0862557	-0.0546127	-0.481458	0.269607	0.100903	-0.26518	0.316353	-0.0283611	-0.0127543	-0.0369107	0.154386	-0.507015	-0.233833	0.548052	0.0660299	-0.624242	-0.35967	0.602036	-1.21205	-1.02405	-0.12	0.532495	-1.09657	-0.509472
633	Q91YI4	Beta-arrestin-2 OS=Mus musculus OX=10090 GN=Arrb2 PE=1 SV=1	Arrb2	0	30	31	7	32	0.20412	0.347998	0.243552	0.292168	-0.0812926	0.12751	-0.0440044	0.0401525	-0.0128946	-0.152852	0.0258353	-0.0842681	-0.134807	-0.376323	-0.093312	-0.0752006	0.0230903	0.0305083	0.020169	0.0425346	-0.233075	-0.101309	-0.100839	-0.16958	0.0952943	0.215338	0.0163791	-0.0101863	0.0917686	-0.233793	-0.100496	-0.0849179	-0.217014	-0.50085	-0.217717	-0.376436	-0.181029	-0.31749	-0.223383	-0.249633	-0.108826
3670	Q99KN1	Arrestin domain-containing protein 1 OS=Mus musculus OX=10090 GN=Arrdc1 PE=1 SV=2	Arrdc1	0.001	4	4	2	16	NA	NA	0.4063	0.522374	NA	NA	0.33159	0.373868	NA	NA	-0.256216	-0.237145	NA	NA	-0.0590426	-0.340496	NA	NA	-0.216226	-0.0240599	NA	NA	-0.615436	-0.158166	NA	NA	0.094449	-0.0791235	NA	NA	0.0537113	-0.315792	NaN	NaN	-0.662516	-0.759519	NaN	NaN	-0.622526	-0.546434	NaN
1253	P98203	Splicing regulator ARVCF OS=Mus musculus OX=10090 GN=Arvcf PE=1 SV=2	Arvcf	0	13	17	7	32	-0.444497	-0.308276	-0.572582	-0.237039	0.435914	0.0546421	0.438361	0.548495	-0.85294	-0.793452	-0.837082	-0.44953	0.424774	0.256085	0.375222	0.0367426	-0.77305	-0.761381	-0.948606	-0.350389	0.300498	0.641065	0.643309	0.264359	-0.725549	-0.613241	-0.87451	-0.607906	0.673428	0.659431	0.575535	0.366539	-0.408443	-0.485176	-0.2645	-0.212491	-0.328553	-0.453106	-0.376024	-0.11335	-0.281052
1231	Q9QWY8	Arf-GAP with SH3 domain, ANK repeat and PH domain-containing protein 1 OS=Mus musculus OX=10090 GN=Asap1 PE=1 SV=2	Asap1	0	5	20	4	32	-0.777018	-0.545687	-0.769667	-0.791367	0.59614	0.616476	0.55101	0.679105	-1.16038	-1.27539	-1.08547	-1.45441	0.545425	0.580328	0.502643	0.490424	-1.22971	-1.28777	-1.76254	-0.93664	0.444578	0.588604	0.812613	0.724686	-1.25338	-1.27771	-1.03252	-0.883588	0.840874	0.63011	0.604371	0.416071	-0.383366	-0.729707	-0.3158	-0.663047	-0.452693	-0.742084	-0.992871	-0.145273	-0.476363
2942	Q7SIG6	Arf-GAP with SH3 domain, ANK repeat and PH domain-containing protein 2 OS=Mus musculus OX=10090 GN=Asap2 PE=1 SV=3	Asap2	0.002	1	3	1	32	-0.894659	-0.192811	-0.840573	-0.0170735	0.473152	0.463132	0.701955	-0.885829	-0.797225	-0.506776	-0.677634	-0.68147	0.525881	0.551588	0.397417	-0.26984	-0.733863	-0.944044	-1.53124	-0.199938	0.431044	0.0469676	0.40405	0.780434	-0.814999	-0.93511	-0.0332178	0.0984037	0.623689	0.586126	0.294077	0.442358	0.0974341	-0.313965	0.162939	-0.664397	0.160796	-0.751232	-0.690672	-0.182864	0.0796594
2965	Q9D8Z1	Activating signal cointegrator 1 complex subunit 1 OS=Mus musculus OX=10090 GN=Ascc1 PE=1 SV=1	Ascc1	0.003	3	5	1	32	-0.497046	-0.405321	-0.208834	-0.305808	0.304855	-0.116277	-0.0828264	0.181253	-0.491612	0.138419	-0.0828264	0.159855	0.314192	0.0109856	0.305739	0.042442	0	0.318376	0.0119215	-0.0873471	0.227893	-0.00432161	0.0806723	0.0261606	-0.352138	0.120889	-0.22998	-0.298955	0.197939	-0.180029	0.126769	0.186146	0.00543389	0.54374	0.126008	0.465664	0.497046	0.723697	0.220756	0.218461	0.144908
2396	Q91WR3	Activating signal cointegrator 1 complex subunit 2 OS=Mus musculus OX=10090 GN=Ascc2 PE=1 SV=1	Ascc2	0	3	8	2	32	-0.581004	-0.587898	-0.45902	-0.525792	-0.244134	-0.265382	0.10621	0.333565	-0.557482	0.0423786	-0.405746	-0.237322	0.393072	0.0442756	0.0596173	0.424905	0.116696	0.0909085	-0.3007	-0.191373	0.282282	0.10188	0.363118	0.256086	-0.147313	0.257158	0.139446	-0.720883	0.368722	0.14848	0.262486	0.236049	0.0235227	0.630276	0.0532748	0.288469	0.697701	0.678806	0.158321	0.334419	0.433691
778	E9PZJ8	Activating signal cointegrator 1 complex subunit 3 OS=Mus musculus OX=10090 GN=Ascc3 PE=1 SV=1	Ascc3	0	9	39	17	32	-0.957843	-0.917341	-0.689235	-0.749523	-0.127119	-0.380801	-0.0927331	0.037577	-0.186365	0.0170812	-0.238506	-0.0460263	0.174507	0.143273	0.26138	0.200697	0.160013	0.247087	-0.0467698	-0.170676	0.169253	0.129254	0.433903	0.264301	-0.0246939	0.147664	-0.139078	-0.134774	0.419342	0.26048	0.224956	0.334184	0.771478	0.934422	0.450729	0.703496	1.11786	1.16443	0.642465	0.578846	0.933149
2332	Q9CQE6	Histone chaperone ASF1A OS=Mus musculus OX=10090 GN=Asf1a PE=1 SV=1	Asf1a	0	22	9	3	32	-0.1457	-0.163727	0.233708	0.806832	0.36625	-0.0412081	-0.269866	-0.196519	0.0199969	0.224358	-0.354479	0.34069	-0.115872	-0.244155	0.18124	-0.169925	-0.16549	0.190629	0.43758	0.0552879	-0.579642	0.358199	-0.251719	-0.836188	0.0327899	-0.382614	0.0916887	-0.137357	0.363491	-0.100447	-0.288245	-0.48528	0.165697	0.388085	-0.588186	-0.466142	-0.0197904	0.354356	0.203872	-0.751544	0.17849
2591	Q91X20	Set1/Ash2 histone methyltransferase complex subunit ASH2 OS=Mus musculus OX=10090 GN=Ash2l PE=1 SV=1	Ash2l	0	4	5	2	32	-0.491896	-0.536175	-0.428181	-0.180909	0.648922	0.150164	0.571819	0.344311	-0.864656	-0.473591	-0.309536	0.0117361	0.545086	0.508147	0.508625	0.222633	-0.915282	-0.266838	-0.591679	-0.430268	0.0335859	0.233117	0.262715	0.466302	-0.763794	-0.596649	-0.957551	-0.421223	0.650663	0.475621	0.217323	-0.316887	-0.37276	0.0625845	0.118644	0.192645	-0.423386	0.269338	-0.163499	-0.249359	-0.271898
2768	Q922M7	Ashwin OS=Mus musculus OX=10090 PE=1 SV=1	Ashwin	0.001	11	8	2	32	-0.218898	-0.417066	-0.246104	0.128855	-0.0560157	-0.375908	0.205964	-0.292283	0.348717	0.43659	-0.0319792	0.454431	-0.344952	-0.025411	-0.257692	-1.22073	-0.102979	0.33007	0.197503	0.268018	-0.370263	-0.000868832	0.0548982	-0.354747	0.438915	0.144514	-0.200661	0.410037	0.081021	-0.35354	0.180429	-0.0353743	0.567615	0.853656	0.214125	0.325576	0.115919	0.747135	0.443607	0.139163	0.657813
932	Q61024	Asparagine synthetase [glutamine-hydrolyzing] OS=Mus musculus OX=10090 GN=Asns PE=1 SV=3	Asns	0	24	47	13	32	-0.0173424	0.00827594	-0.148307	-0.0886213	0.206167	0.140439	0.38501	-0.164178	-0.242834	-0.384874	-0.214347	-0.744449	0.191437	0.264902	0.0476265	0.187927	-0.416659	-0.599965	-0.655778	-0.0568921	0.263729	0.184925	0.280942	0.319645	-0.291222	-0.318002	-0.37178	0.0470902	0.143264	0.40697	0.349109	0.249245	-0.225492	-0.39315	-0.0660407	-0.655828	-0.399316	-0.608241	-0.507472	0.0317291	-0.273879
938	Q8BSY0	Aspartyl/asparaginyl beta-hydroxylase OS=Mus musculus OX=10090 GN=Asph PE=1 SV=1	Asph	0	15	32	7	32	-0.317185	-0.816354	-0.509147	-0.520287	-0.458305	-0.516955	-0.263605	-0.227736	0.0817104	0.194353	0.0370161	0.195632	-0.0934745	0.116327	0.0723037	0.136778	0.26577	0.330459	0.087815	-0.0526222	0.211724	0.101386	0.180943	0.0661039	0.230789	0.183216	-0.0140129	0.074904	-0.0890138	0.0558463	0.263342	0.188733	0.398895	1.01071	0.546163	0.715919	0.582955	1.14681	0.596962	0.467665	0.547974
2980	Q2TA57	Aspartate beta-hydroxylase domain-containing protein 1 OS=Mus musculus OX=10090 GN=Asphd1 PE=2 SV=2	Asphd1	0.003	3	6	1	32	-0.170817	-0.27815	-0.0620893	-0.258543	0.0948916	-0.726444	-0.304356	0.0108699	-0.259116	-0.358321	-0.0346666	0.0336728	0.0265046	0.161335	0.221814	0.0406172	-0.123425	0.13574	-0.0151806	-0.0616426	-0.0675389	0.259405	0.0602337	-0.00155955	-0.128614	0.13574	0.0331334	-0.0747157	0.488057	0.354192	0.048885	0.260285	-0.0882995	-0.0801703	0.0274227	0.292216	0.0473921	0.41389	0.0469087	0.196901	0.0422025
2885	Q8CJ27	Abnormal spindle-like microcephaly-associated protein homolog OS=Mus musculus OX=10090 GN=Aspm PE=1 SV=2	Aspm	0.001	1	5	1	32	0.104125	-0.609152	-0.182203	0.409064	-0.757492	-0.0666247	-0.634716	-0.405794	0.36069	0.265317	-0.0925661	0.0430687	0.113775	-0.00343091	-0.0925661	-0.333901	0.492287	0.0571106	-0.380143	0.14003	0.123361	0.0305164	0.232834	0.132799	-0.607249	0.0505079	0.0559564	-0.137504	-0.294865	0.127814	0.692266	-0.02001	0.256565	0.874469	0.0896372	-0.365995	0.388162	0.666263	-0.197939	-0.269033	-0.711374
2517	Q8VBT9	Tether containing UBX domain for GLUT4 OS=Mus musculus OX=10090 GN=Aspscr1 PE=1 SV=1	Aspscr1	0	8	5	1	32	-1.72544	-0.962938	-0.807355	-1.19254	0.263585	0.436332	-0.128349	0.515007	-1.16498	-1.33	-0.907959	-0.517782	0.830075	0.693409	0.488931	0.401218	-1.68238	-1.47155	-1.36639	-0.972041	0.536983	0.761428	1.0369	0.457127	-1.58662	-0.962938	-0.692453	-0.731907	1.12296	0.632441	0.603003	0.70461	0.560468	-0.367057	-0.100604	0.674759	0.0430687	-0.508612	-0.559034	0.2205	0.138828
1806	Q8VD46	Ankyrin repeat, SAM and basic leucine zipper domain-containing protein 1 OS=Mus musculus OX=10090 GN=Asz1 PE=1 SV=2	Asz1	0	11	13	4	32	-0.933182	-1.02803	-1.16099	-1.13651	0.478743	0.648989	0.375675	-0.0270984	-0.933182	-1.68611	-0.828417	-1.12779	0.635102	0.622516	0.814308	0.780257	-0.829231	-0.986694	-1.26244	-0.866207	0.542738	0.333603	0.793779	0.775618	-1.10934	-0.91514	-0.886132	-0.768122	0.606868	0.844909	0.312939	0.623873	0	-0.65808	0.332575	0.00871722	0.103951	0.0413408	-0.101445	0.270302	-0.176157
2387	Q9D5T0	Outer mitochondrial transmembrane helix translocase OS=Mus musculus OX=10090 GN=Atad1 PE=1 SV=1	Atad1	0	6	4	1	32	-0.928571	-0.276676	-0.327268	-0.697725	0.772245	0.476134	0.211454	-0.23928	-1.00386	-0.506463	-0.85083	-0.988136	0.440505	0.69502	0.458312	0.669057	-0.824803	-1.07082	-0.773386	-0.570613	0.670989	0.0634287	0.807381	0.629616	-1.37159	-0.852815	-0.803867	-0.623725	0.45182	0.470871	0.273595	0.653197	-0.0752881	-0.229787	-0.523562	-0.290411	0.103768	-0.794139	-0.446118	0.127112	-0.44302
253	Q925I1	ATPase family AAA domain-containing protein 3 OS=Mus musculus OX=10090 GN=Atad3 PE=1 SV=1	Atad3	0	40	109	23	32	0.0895333	-0.117968	-0.199175	-0.0352656	-0.0910687	-0.383132	0.155859	-0.128876	-0.0919121	0.0790333	0.00125401	-0.116109	-0.0208079	0.0794199	-0.0852286	0.0849418	-0.0227364	0.141646	-0.0852286	0.00814184	-0.0201656	0.0957554	0.0284906	-0.00422094	0.030156	0.0190316	-0.0276613	0.0564034	0.113143	0.0197368	0.173477	0.115936	-0.181445	0.197001	0.200429	-0.080843	-0.11227	0.259614	0.113947	0.0434074	-0.0593773
2297	P16951	Cyclic AMP-dependent transcription factor ATF-2 OS=Mus musculus OX=10090 GN=Atf2 PE=1 SV=2	Atf2	0	7	8	2	32	1.30853	-0.800677	0.634604	0.618571	0.184558	0.49616	-0.323576	-0.0968615	-0.414316	-0.332228	-0.235628	-0.338679	-1.11948	0.0658561	-0.274941	-0.018859	-0.211225	0.171065	-0.323576	0.21434	0.0886772	0.292627	-0.189825	-1.09686	-0.525432	-0.318808	0.400139	0.277534	-0.851897	0.0313402	-0.0333201	-0.132931	-1.72285	0.468448	-0.870232	-0.95725	-1.51976	0.971742	-0.95818	-0.404231	-1.83396
3478	O35451	Cyclic AMP-dependent transcription factor ATF-6 beta OS=Mus musculus OX=10090 GN=Atf6b PE=1 SV=1	Atf6b	0.001	4	4	2	16	NA	NA	-0.304334	-0.100852	NA	NA	-0.0300826	0.283724	NA	NA	-0.48173	0.0750663	NA	NA	0.575545	0.3491	NA	NA	-0.598706	-0.452181	NA	NA	0.331392	-0.286978	NA	NA	-0.699635	-0.895787	NA	NA	0.555975	0.521052	NaN	NaN	-0.177396	0.175918	NaN	NaN	-0.294372	-0.351329	NaN
3646	Q80XK6	Autophagy-related protein 2 homolog B OS=Mus musculus OX=10090 GN=Atg2b PE=1 SV=3	Atg2b	0.001	1	2	1	16	NA	NA	-0.869283	-0.425732	NA	NA	-0.132317	0.736539	NA	NA	-0.593648	-0.315549	NA	NA	0.192645	0.365172	NA	NA	-0.61471	-0.294488	NA	NA	0.646555	0.104783	NA	NA	-0.380245	-0.911159	NA	NA	0.805622	0.104783	NaN	NaN	0.275634	0.110183	NaN	NaN	0.254573	0.131245	NaN
3778	Q9D906	Ubiquitin-like modifier-activating enzyme ATG7 OS=Mus musculus OX=10090 GN=Atg7 PE=1 SV=1	Atg7	0.003	2	1	1	16	NA	NA	-0.258339	0.125366	NA	NA	-0.0115731	0.0997663	NA	NA	-0.600259	-0.592395	NA	NA	0.441082	0.0585971	NA	NA	-0.147962	-0.610392	NA	NA	0.28636	0.705487	NA	NA	-0.692623	-0.926296	NA	NA	0.49965	0.401631	NaN	NaN	-0.34192	-0.717761	NaN	NaN	0.110378	-0.735758	NaN
1207	Q9CWJ9	Bifunctional purine biosynthesis protein ATIC OS=Mus musculus OX=10090 GN=Atic PE=1 SV=2	Atic	0	16	24	7	32	0.382064	0.396507	0.163443	0.347622	-0.040998	-0.480349	0.138415	-0.324378	0.288147	0.0777636	0.370374	0.0685367	-0.134848	0.152397	-0.184226	-0.0940243	-0.0855434	-0.379762	-0.400267	0.169982	-0.147366	-0.0515194	-0.381462	-0.317551	0.0681332	0.0164336	0.0350348	0.339367	-0.516037	0.077439	0.0794025	-0.413767	-0.0939169	-0.318744	0.206931	-0.279086	-0.467607	-0.77627	-0.563709	-0.17764	-0.313931
2041	Q62388	Serine-protein kinase ATM OS=Mus musculus OX=10090 GN=Atm PE=1 SV=2	Atm	0	2	12	5	32	-0.135492	-0.68175	-0.648906	-0.332575	0.37613	0.311132	0.477954	0.319148	-0.36007	-0.710433	-0.467973	-0.566184	0.167646	0.343586	0.528774	0.255945	-0.342951	-0.282418	-0.715494	-0.28574	0.201747	0.495728	0.31252	0.284096	-0.406738	-0.332813	-0.635463	-0.328695	0.258929	0.298232	0.388663	0.327165	-0.224578	-0.0286828	0.180933	-0.233608	-0.207459	0.399333	-0.0665881	0.0468356	-0.271246
3600	Q9EPE9	Endoplasmic reticulum transmembrane helix translocase OS=Mus musculus OX=10090 GN=Atp13a1 PE=1 SV=2	Atp13a1	0.001	2	4	2	16	NA	NA	-0.416376	-0.0563859	NA	NA	-0.0522197	0.069145	NA	NA	0.213894	0.0309618	NA	NA	0.271187	0.210884	NA	NA	-0.269381	-0.104148	NA	NA	0.100338	-0.0960774	NA	NA	-0.147797	-0.15774	NA	NA	0.157434	0.0673495	NaN	NaN	0.63027	0.0873477	NaN	NaN	0.146995	-0.0477625	NaN
719	Q8VDN2	Sodium/potassium-transporting ATPase subunit alpha-1 OS=Mus musculus OX=10090 GN=Atp1a1 PE=1 SV=1	Atp1a1	0	15	36	11	32	0.458692	0.352056	0.202135	0.379374	-0.122513	0.0141868	0.286902	0.339479	-0.080641	-0.157447	0.0669411	-0.302638	-0.140417	0.130785	-0.0333342	-0.0677272	-0.232644	-0.349945	-0.50844	-0.135563	0.179745	0.0169166	-0.157137	-0.124033	-0.15223	-0.181584	-0.111792	-0.078814	-0.0430397	0.0622562	0.11064	-0.161257	-0.539333	-0.509503	-0.135194	-0.682012	-0.691336	-0.702002	-0.710575	-0.514937	-0.610922
845	O55143	Sarcoplasmic/endoplasmic reticulum calcium ATPase 2 OS=Mus musculus OX=10090 GN=Atp2a2 PE=1 SV=2	Atp2a2	0	14	38	11	32	-0.051697	0.0772494	0.0691757	0.0996448	0.163287	0.21023	0.222564	0.292823	-0.1543	-0.138829	-0.137774	-0.252524	0.210338	0.161249	0.0245697	0.0622001	-0.316499	-0.143146	-0.269505	-0.163162	0.130581	0.0228565	0.151114	0.0741148	-0.469471	-0.165602	-0.213925	-0.152964	0.310172	-0.0762134	0.0782853	-0.0368355	-0.102603	-0.216079	-0.20695	-0.352169	-0.264802	-0.220396	-0.338681	-0.262807	-0.417774
560	G5E829	Plasma membrane calcium-transporting ATPase 1 OS=Mus musculus OX=10090 GN=Atp2b1 PE=1 SV=1	Atp2b1	0	13	62	9	32	0.596629	0.533367	0.255941	0.248068	-0.0148679	-0.0951822	0.537591	0.0498114	-0.117426	-0.194886	0.0285716	-0.534027	-0.334989	-0.12246	-0.447078	0.00372959	-0.22519	-0.459432	-0.697798	0.0747085	0.464126	0.0204757	-0.396939	-0.072554	-0.290062	-0.0449613	0.0233778	0.206978	-0.452805	0.15497	0.27321	-0.111425	-0.714055	-0.728253	-0.227369	-0.782095	-0.821819	-0.992799	-0.953739	-0.173359	-0.886691
3064	Q6Q477	Plasma membrane calcium-transporting ATPase 4 OS=Mus musculus OX=10090 GN=Atp2b4 PE=1 SV=1	Atp2b4	0	5	23	1	16	NA	NA	0.701342	0.221027	NA	NA	0.355166	0.680458	NA	NA	0.218477	-1.06848	NA	NA	-0.620586	0.316184	NA	NA	-1.44001	-0.43105	NA	NA	-0.318024	-0.653442	NA	NA	-0.0571571	0.153913	NA	NA	0.200443	0.0283818	NaN	NaN	-0.482864	-1.28951	NaN	NaN	-2.14136	-0.652077	NaN
188	Q03265	ATP synthase subunit alpha, mitochondrial OS=Mus musculus OX=10090 GN=Atp5f1a PE=1 SV=1	Atp5f1a	0	48	133	23	32	0.311125	0.0539037	0.124794	0.176221	0.254334	0.470906	0.473927	0.569799	-0.0894665	-0.0586507	-0.0221422	-0.156876	-0.0274387	-0.0745282	0.054934	-0.0177473	-0.0961898	-0.0921354	-0.345262	-0.335241	0.0272422	-0.0694712	-0.206933	-0.0415832	-0.0896034	-0.188439	-0.263264	-0.328299	-0.412798	-0.156079	0.0149828	-0.0887931	-0.400592	-0.112554	-0.146936	-0.333097	-0.407315	-0.146039	-0.470056	-0.511461	-0.400729
878	P56480	ATP synthase subunit beta, mitochondrial OS=Mus musculus OX=10090 GN=Atp5f1b PE=1 SV=2	Atp5f1b	0	25	28	10	32	0.429294	-0.0229834	-0.08916	0.185443	-0.147755	0.0963155	0.330145	0.39801	0.0837298	0.10678	0.306951	0.172787	0.0907398	0.0397802	0.162402	0.0064023	-0.124979	-0.0751599	-0.387961	-0.22669	0.112467	-0.0476938	-0.44151	-0.281903	-0.0469766	-0.00181881	-0.23472	-0.13479	-0.599362	-0.110096	0.132418	-0.276553	-0.345564	0.129764	0.396111	-0.0126559	-0.554273	-0.0521765	-0.298801	-0.412133	-0.476271
286	Q91VR2	ATP synthase subunit gamma, mitochondrial OS=Mus musculus OX=10090 GN=Atp5f1c PE=1 SV=1	Atp5f1c	0	50	127	15	32	0.240805	0.128873	0.31014	0.0358355	0.336645	0.669616	0.579899	0.599935	-0.243521	-0.265213	-0.0903762	-0.717498	0.0249546	-0.261371	-0.0552218	0.168134	-0.110682	-0.192292	-0.35591	-0.40737	0.126539	0.00155389	-0.213562	0.162289	-0.286648	-0.184736	-0.320732	-0.591611	-0.224694	-0.162559	-0.121459	0.251914	-0.484326	-0.394085	-0.400517	-0.753334	-0.351487	-0.321165	-0.666051	-0.443206	-0.527453
2029	Q9D3D9	ATP synthase subunit delta, mitochondrial OS=Mus musculus OX=10090 GN=Atp5f1d PE=1 SV=1	Atp5f1d	0	14	11	2	32	0.70211	0.233785	0.0523259	0.0681305	0.187342	0.191099	0.436469	0.567041	-0.266717	0.124603	0.208602	-0.136758	-0.0713927	-0.0461727	0.315615	0.0545201	0.0796733	-0.260502	-0.606315	-0.359151	0.14765	-0.0208616	-0.63556	-0.0416009	-0.502129	-0.111464	-0.172106	-0.0891503	-0.78359	-0.18828	0.0307698	-0.267408	-0.968827	-0.109182	0.156276	-0.204889	-0.622437	-0.494287	-0.658641	-0.427281	-1.20424
3962	O35143	ATPase inhibitor, mitochondrial OS=Mus musculus OX=10090 GN=Atp5if1 PE=1 SV=2	Atp5if1	0.011	8	2	1	16	0.290559	0.279686	NA	NA	0.290559	0.425764	NA	NA	-0.174564	-0.267347	NA	NA	0.052302	0.300233	NA	NA	-0.0446836	-0.179376	NA	NA	-0.323086	-0.329124	NA	NA	0.0744637	-0.49118	NA	NA	-0.305808	-0.0144271	NA	NA	-0.465123	-0.547033	NaN	NaN	-0.335242	-0.459062	NaN	NaN	-0.216095
2303	Q06185	ATP synthase subunit e, mitochondrial OS=Mus musculus OX=10090 GN=Atp5me PE=1 SV=2	Atp5me	0	21	10	2	32	-0.19776	0.0857398	-0.0354139	0.159035	0.439788	0.510828	0.392975	0.483863	-0.376466	-0.346248	-0.381051	-0.220638	0.195695	0.0468189	-0.02617	-0.11215	-0.015347	-0.0712407	-0.232418	-0.237734	-0.187906	-0.130993	0.237742	-0.123286	-0.0255479	-0.167606	-0.147638	-0.253746	0.00913045	-0.0908844	0.0400763	0.133163	-0.178706	-0.431988	-0.345637	-0.379673	0.182413	-0.156981	-0.197005	-0.396769	0.172212
4108	P56135	ATP synthase subunit f, mitochondrial OS=Mus musculus OX=10090 GN=Atp5mf PE=1 SV=3	Atp5mf	0.044	14	5	1	16	NA	NA	0.147351	0.638544	NA	NA	0.76548	0.0401605	NA	NA	0.140625	-0.300427	NA	NA	-0.14141	-0.217491	NA	NA	-0.928417	-0.275042	NA	NA	-0.658328	-0.0646818	NA	NA	-0.297061	-0.258363	NA	NA	0.275675	0.169058	NaN	NaN	-0.00672586	-0.938971	NaN	NaN	-1.07577	-0.913585	NaN
3451	P56379	ATP synthase subunit ATP5MPL, mitochondrial OS=Mus musculus OX=10090 GN=Atp5mpl PE=1 SV=1	Atp5mpl	0.001	29	5	2	16	0.125169	-0.0803586	NA	NA	0.113746	0.200635	NA	NA	-0.0564656	0.00728142	NA	NA	0.244143	-0.00410085	NA	NA	-0.0772616	0.0845379	NA	NA	-0.173342	-0.0833736	NA	NA	-0.268785	-0.14898	NA	NA	0.0238442	-0.00481523	NA	NA	-0.181635	0.08764	NaN	NaN	-0.202431	0.164896	NaN	NaN	-0.393954
1570	Q9CQQ7	ATP synthase F(0) complex subunit B1, mitochondrial OS=Mus musculus OX=10090 GN=Atp5pb PE=1 SV=1	Atp5pb	0	17	21	6	32	0.526642	0.122982	0.082018	0.0904114	0.25667	0.636428	0.580332	0.695487	-0.150705	-0.287157	-0.191	-0.585792	-0.0558501	-0.131429	0.140343	0.000414627	-0.22257	-0.125132	-0.573489	-0.465249	-0.049448	-0.091649	-0.0393194	0.182449	-0.213183	-0.175163	-0.375084	-0.425721	-0.293542	-0.179412	0.073107	0.0644729	-0.677347	-0.410139	-0.273018	-0.676204	-0.749213	-0.248114	-0.655507	-0.55566	-0.739825
1504	Q9DCX2	ATP synthase subunit d, mitochondrial OS=Mus musculus OX=10090 GN=Atp5pd PE=1 SV=3	Atp5pd	0	44	18	5	32	0.368111	0.227446	-0.032324	0.234924	0.296791	0.383855	0.511696	0.822685	-0.0733017	-0.0916658	-0.117266	-0.290665	-0.149826	-0.278121	0.0717678	-0.108315	-0.227673	-0.0136954	-0.301691	-0.525638	0.041766	-0.0335306	-0.11262	0.0198149	-0.0961063	-0.2075	-0.333776	-0.568984	-0.303702	-0.108273	0.129387	-0.109838	-0.441413	-0.319112	-0.0849421	-0.525589	-0.595784	-0.241142	-0.269367	-0.760562	-0.464217
1519	P97450	ATP synthase-coupling factor 6, mitochondrial OS=Mus musculus OX=10090 GN=Atp5pf PE=1 SV=1	Atp5pf	0	41	18	4	32	0.353735	0.212239	-0.00140438	0.305132	0.106915	0.447934	0.665568	0.960639	-0.0436865	-0.225406	-0.138712	-0.367608	-0.048363	-0.33626	-0.108921	-0.11273	0.17269	-0.0341511	-0.360836	-0.590001	-0.00226661	-0.0341511	-0.058731	-0.213167	-0.326465	0.054571	-0.468185	-0.531253	-0.349365	-0.254598	0.160243	-0.152875	-0.397422	-0.437645	-0.137308	-0.672741	-0.181045	-0.24639	-0.359432	-0.895133	-0.6802
565	Q9DB20	ATP synthase subunit O, mitochondrial OS=Mus musculus OX=10090 GN=Atp5po PE=1 SV=1	Atp5po	0	64	88	14	32	0.182199	0.0676868	0.322533	-0.0236632	0.211866	0.870033	0.350267	0.211541	-0.225838	-0.398151	-0.0966147	-1.02684	0.224974	-0.156876	0.0404183	0.283347	-0.031379	-0.407746	-0.526309	-0.42506	0.0969422	-0.00511283	-0.0916371	0.476692	-0.218282	-0.240327	-0.189379	-0.475604	-0.366296	-0.198181	0.00183551	0.372977	-0.408037	-0.465838	-0.419148	-1.00318	-0.213578	-0.475433	-0.848841	-0.401397	-0.400481
3956	Q9CYN9	Renin receptor OS=Mus musculus OX=10090 GN=Atp6ap2 PE=1 SV=2	Atp6ap2	0.011	4	1	1	16	NA	NA	0.216644	0.394091	NA	NA	0.34542	0.403614	NA	NA	-0.143902	-0.522385	NA	NA	0.166144	-0.0695264	NA	NA	-0.402393	-0.236983	NA	NA	0.0634586	0.0229653	NA	NA	-0.143902	-0.263113	NA	NA	-0.262417	0.0229653	NaN	NaN	-0.360546	-0.916477	NaN	NaN	-0.619036	-0.631074	NaN
1835	Q9Z1G4	V-type proton ATPase 116 kDa subunit a 1 OS=Mus musculus OX=10090 GN=Atp6v0a1 PE=1 SV=3	Atp6v0a1	0	5	9	3	32	0.82874	0.345449	0.0780451	0.171668	-0.221413	-0.172373	0.306564	-0.148653	-0.291117	0.194601	0.358033	-0.355516	-0.393243	0.175668	-0.0214905	0.0809858	-0.181349	-0.431994	-0.157022	0.0251326	0.611896	-0.326399	-0.506917	-0.306916	-0.600839	-0.128397	-0.164266	0.32217	-0.478063	0.156484	-0.0773726	0.0787013	-1.11986	-0.150848	0.279988	-0.527184	-1.01009	-0.777443	-0.235067	-0.146535	-1.42958
3930	P51863	V-type proton ATPase subunit d 1 OS=Mus musculus OX=10090 GN=Atp6v0d1 PE=1 SV=2	Atp6v0d1	0.009	2	2	1	16	NA	NA	-0.742751	-0.457932	NA	NA	0.380632	-0.243807	NA	NA	-0.180872	-0.642357	NA	NA	-0.0109466	0.140706	NA	NA	-0.611506	0.118763	NA	NA	0.475957	0.357643	NA	NA	-0.246325	0.319676	NA	NA	0.419521	0.0964815	NaN	NaN	0.561879	-0.184425	NaN	NaN	0.131245	0.576695	NaN
3329	P50516	V-type proton ATPase catalytic subunit A OS=Mus musculus OX=10090 GN=Atp6v1a PE=1 SV=2	Atp6v1a	0	4	4	2	16	NA	NA	0.0375586	-0.0697451	NA	NA	0.185395	-0.18222	NA	NA	0.034872	-0.516385	NA	NA	0.0733461	0.328058	NA	NA	-0.166829	0.0611857	NA	NA	-0.100348	-0.0464898	NA	NA	-0.160657	0.237683	NA	NA	0.058873	0.0295501	NaN	NaN	-0.00268658	-0.44664	NaN	NaN	-0.204388	0.130931	NaN
2198	P62814	V-type proton ATPase subunit B, brain isoform OS=Mus musculus OX=10090 GN=Atp6v1b2 PE=1 SV=1	Atp6v1b2	0	7	7	3	32	0.521687	0.188967	0.00723157	0.00536119	-0.0943825	0.0660165	0.125876	0.252613	-0.360496	-0.217328	0.235501	-0.391244	0.12801	0.393206	0.0874019	0.068188	-0.340293	-0.396785	-0.485137	-0.0205562	0.446154	-0.0225927	-0.0585485	0.128393	-0.514556	-0.328917	-0.343843	0.0138979	-0.146053	0.137006	0.264759	-0.143316	-0.882183	-0.406295	0.228269	-0.396605	-0.86198	-0.585752	-0.492368	-0.0259174	-1.03624
2220	P57746	V-type proton ATPase subunit D OS=Mus musculus OX=10090 GN=Atp6v1d PE=1 SV=1	Atp6v1d	0	21	6	3	32	0.204373	0.0559922	0.325041	0.323142	0.189793	0.362204	0.238476	0.341886	-0.0949846	-0.103541	-0.0793495	-0.243076	0.0248552	0.12608	0.0168658	-0.13241	-0.259847	-0.329082	-0.246716	-0.251316	0.336592	0.121041	-0.343555	0.0327724	-0.363547	-0.22404	0.0706036	-0.152331	-0.187121	-0.130931	-0.107421	-0.0568126	-0.299357	-0.159533	-0.40439	-0.566219	-0.46422	-0.385075	-0.571757	-0.574458	-0.56792
2232	P50518	V-type proton ATPase subunit E 1 OS=Mus musculus OX=10090 GN=Atp6v1e1 PE=1 SV=2	Atp6v1e1	0	6	4	1	32	0.84528	0.274293	0.238739	-0.0327834	-0.196003	-0.0750519	0.277192	-0.149036	-0.137976	0.251449	0.163866	-0.275485	-0.326663	0.00530685	0.00329815	0.0834096	-0.134513	-0.341076	-0.292513	0.255877	0.301647	-0.217243	-0.316679	-0.0800891	-0.29075	-0.228272	-0.0564906	0.346921	-0.592388	0.193944	-0.144589	-0.281002	-0.983257	-0.0228441	-0.0748736	-0.242701	-0.979793	-0.615369	-0.531252	0.28866	-1.13603
3344	Q9D1K2	V-type proton ATPase subunit F OS=Mus musculus OX=10090 GN=Atp6v1f PE=1 SV=2	Atp6v1f	0	17	5	2	16	NA	NA	0.509328	-0.286127	NA	NA	-0.172837	0.0414473	NA	NA	0.175087	-0.230632	NA	NA	-0.15978	0.467712	NA	NA	-0.361739	0.165569	NA	NA	-0.146841	0.0858414	NA	NA	-0.28886	-0.411658	NA	NA	0.220729	-0.0278154	NaN	NaN	-0.334241	0.0554951	NaN	NaN	-0.871067	0.451696	NaN
1758	Q8BVE3	V-type proton ATPase subunit H OS=Mus musculus OX=10090 GN=Atp6v1h PE=1 SV=1	Atp6v1h	0	11	16	3	32	0.427326	0.298882	0.213131	0.260613	0.256226	0.240356	0.284616	0.469208	-0.514122	-0.513169	0.0116642	-0.379202	-0.226704	-0.0542651	-0.207922	-0.175766	-0.159773	-0.200956	-0.244836	-0.224416	0.349276	0.0672684	-0.0239236	0.0437054	-0.417431	0.0278839	-0.0629448	-0.115755	-0.0170325	-0.0180915	-0.0528383	-0.0680832	-0.941448	-0.81205	-0.201466	-0.639815	-0.587098	-0.499837	-0.457967	-0.48503	-0.844757
1282	Q61687	Transcriptional regulator ATRX OS=Mus musculus OX=10090 GN=Atrx PE=1 SV=3	Atrx	0	4	13	7	32	0.605363	-0.0571722	0.589919	0.667193	0.249099	0.539491	-0.583036	0.419723	-0.284587	0.0381757	0.361304	0.254967	0.142391	0.0924992	-0.294676	-0.642404	-0.449224	-0.470816	0.0561926	-0.141711	-0.219172	-0.110104	-0.179066	-0.47776	-0.223442	-0.25469	0.127224	-0.238572	-0.124298	0.00880109	-0.489533	-0.3803	-0.88995	0.0953479	-0.228615	-0.412226	-1.05459	-0.413644	-0.533726	-0.808904	-0.828805
723	P28658	Ataxin-10 OS=Mus musculus OX=10090 GN=Atxn10 PE=1 SV=2	Atxn10	0	25	43	9	32	-1.76157	-1.71188	-1.86754	-1.72565	0.327158	0.360735	0.318326	0.00913319	-1.56228	-1.47619	-1.49029	-1.34026	0.774482	0.813381	0.723511	0.70683	-1.61967	-1.48869	-1.70541	-1.08061	0.647161	0.78573	1.08044	0.850242	-1.65573	-1.34112	-1.6164	-1.03094	1.13256	0.86305	0.786162	0.925315	0.199291	0.235686	0.37725	0.385392	0.141901	0.223189	0.162132	0.645035	0.105838
218	O70305	Ataxin-2 OS=Mus musculus OX=10090 GN=Atxn2 PE=1 SV=1	Atxn2	0	23	101	23	32	-1.33125	-1.23511	-1.28095	-1.86419	-1.59824	-1.3605	-1.39834	-1.5657	0.0591303	0.199394	0.108849	0.374609	-0.0995838	0.0373368	0.206221	0.0894513	0.363581	0.516704	0.484337	0.555263	0.276976	0.0849076	0.179049	0.0339792	0.462914	0.659501	0.257434	0.526152	0.506464	-0.0885439	0.32268	0.129223	1.39038	1.4345	1.3898	2.2388	1.69483	1.75181	1.76529	2.41945	1.79416
233	Q7TQH0	Ataxin-2-like protein OS=Mus musculus OX=10090 GN=Atxn2l PE=1 SV=1	Atxn2l	0	29	130	24	32	-1.34907	-1.44404	-1.32351	-2.04435	-1.82417	-1.42812	-1.30325	-1.70171	0.220647	0.334647	0.117225	0.00705842	0.0602098	0.331742	0.547743	0.369663	0.30544	0.351204	0.2986	0.415551	0.538033	-0.0257624	0.182608	0.266312	0.29165	0.651824	0.0712843	0.579537	0.269455	-0.132628	0.302461	0.166438	1.56972	1.77869	1.44073	2.05141	1.65451	1.79525	1.62211	2.45991	1.64072
3765	Q9CVD2	Ataxin-3 OS=Mus musculus OX=10090 GN=Atxn3 PE=1 SV=2	Atxn3	0.003	6	2	1	16	NA	NA	-0.606195	-0.10378	NA	NA	0.614932	0.344741	NA	NA	-0.9215	-0.254898	NA	NA	0.595823	0.0257303	NA	NA	-1.02419	-0.570203	NA	NA	0.799964	0.435293	NA	NA	-0.669521	-0.708809	NA	NA	-0.134744	0.385058	NaN	NaN	-0.315305	-0.151118	NaN	NaN	-0.417991	-0.466423	NaN
3917	Q3UD01	Ataxin-7-like protein 3B OS=Mus musculus OX=10090 GN=Atxn7l3b PE=1 SV=1	Atxn7l3b	0.008	21	1	1	16	-1.11967	-0.853779	NA	NA	0.434485	0.438884	NA	NA	-1.33868	-0.705257	NA	NA	0.78179	0.604071	NA	NA	-1.52795	-0.962032	NA	NA	0.404773	0.320645	NA	NA	-1.33868	-0.580162	NA	NA	1.00554	0.610385	NA	NA	-0.21901	0.148523	NaN	NaN	-0.40828	-0.108253	NaN	NaN	-0.21901
4008	Q9JLZ3	Methylglutaconyl-CoA hydratase, mitochondrial OS=Mus musculus OX=10090 GN=Auh PE=1 SV=1	Auh	0.018	3	2	1	16	0.410002	0.184585	NA	NA	0.0116818	0.815941	NA	NA	0.255755	-0.629859	NA	NA	-0.68378	-0.374098	NA	NA	-0.242075	-0.0161648	NA	NA	0.0830206	-0.221053	NA	NA	-0.298658	-0.134693	NA	NA	0.174943	-0.108462	NA	NA	-0.154247	-0.814444	NaN	NaN	-0.652077	-0.20075	NaN	NaN	-0.70866
2710	P70295	Lipid droplet-regulating VLDL assembly factor AUP1 OS=Mus musculus OX=10090 GN=Aup1 PE=1 SV=1	Aup1	0	5	10	2	32	-0.989029	0.20213	-0.061485	0.382371	0.546521	-0.40955	-0.679237	0.117133	-0.287469	0.170912	-0.0136564	-0.0511388	0.469077	0.262611	-0.387471	-0.241661	0.169517	0.0633026	0.230966	-1.2935	-0.370458	-0.123111	0.230966	0.436411	-0.087004	-0.402824	0.120993	-0.12749	-0.0110552	0.0729851	0.295672	0.169127	0.70156	-0.0312187	0.0478285	-0.43351	1.15855	-0.138828	0.292451	-1.67587	0.902025
2067	P97477	Aurora kinase A OS=Mus musculus OX=10090 GN=Aurka PE=1 SV=1	Aurka	0	16	7	4	32	-0.181221	-0.144156	-0.314161	-0.165317	-0.352871	-0.274983	0.234855	0.116841	0.145664	0.205359	0.0591273	-0.205087	0.248909	0.091694	0.252395	0.0470785	0.0462851	0.0911198	-0.263424	-0.128737	-0.150292	0.0842114	0.0415791	0.0243285	0.0750544	-0.0217275	-0.275942	0.0933523	0.0750544	-0.0897588	0.134373	0.169628	0.326885	0.349516	0.373289	-0.0397705	0.227506	0.235276	0.0507374	0.0365804	0.256276
2085	Q9DCJ7	Small ribosomal subunit protein mS38 OS=Mus musculus OX=10090 GN=Aurkaip1 PE=1 SV=2	Aurkaip1	0	7	17	2	32	0.0701567	-0.0207364	0.152845	-0.0768342	0.201604	0.567495	0.531294	0.488777	-0.0896238	-0.352666	-0.308225	-0.212383	-0.182411	-0.174276	-0.0218985	-0.203596	0.265707	0.149701	-0.207037	-0.00685084	-0.0214466	-0.0464074	-0.173799	0.107009	-0.0616737	-0.0155368	-0.0508374	-0.188889	-0.262616	-0.329154	-0.101211	-0.0475474	-0.15978	-0.33193	-0.46107	-0.135549	0.195551	0.170437	-0.359882	0.0699833	-0.13183
1001	O70126	Aurora kinase B OS=Mus musculus OX=10090 GN=Aurkb PE=1 SV=2	Aurkb	0	27	22	7	32	0.732381	-0.367102	0.469161	0.646005	-0.497617	-0.441624	-0.848915	-0.543124	0.293391	0.292906	0.463363	0.562573	-0.67847	0.0350853	-0.440203	-0.648401	0.378512	0.220059	0.288589	0.283969	-0.405122	-0.0209487	-0.331219	-0.742706	0.0489096	0.145654	0.23685	0.225575	-0.534611	-0.0261523	-0.415065	-0.622376	-0.438991	0.660008	-0.00579784	-0.0834322	-0.35387	0.587162	-0.180572	-0.362036	-0.683472
4086	Q9D9K3	Cell death regulator Aven OS=Mus musculus OX=10090 GN=Aven PE=1 SV=2	Aven	0.037	5	1	1	16	NA	NA	-0.849529	-0.630655	NA	NA	0.314251	0.186867	NA	NA	-0.590442	-0.520682	NA	NA	0.483394	0.387091	NA	NA	-0.930601	-0.217404	NA	NA	0.335211	0.42881	NA	NA	-0.0844581	-0.527315	NA	NA	0.495858	0.390614	NaN	NaN	0.259087	0.109973	NaN	NaN	-0.0810716	0.413251	NaN
1910	O88398	Advillin OS=Mus musculus OX=10090 GN=Avil PE=1 SV=2	Avil	0	7	7	3	32	-0.0204158	0.354708	-0.337014	-0.151083	0.150651	-0.874654	0.288609	0.140458	0.0432675	0.545468	0.0847422	-0.324211	0.180771	0.367398	0.0884614	0.457499	-0.123382	-0.286977	-0.685119	-0.209844	0.020131	-0.757297	-0.110352	-0.0956484	-0.112383	-0.0024099	-0.123199	-0.132016	-0.179672	0.0240623	0.481981	0.153467	0.0636833	0.190761	0.421756	-0.173127	-0.102967	-0.641685	-0.348105	-0.0587604	-0.0919676
1985	Q9D7H4	Arginine vasopressin-induced protein 1 OS=Mus musculus OX=10090 GN=Avpi1 PE=2 SV=1	Avpi1	0	21	12	1	32	0.614031	0.498964	0.517828	0.971241	0.029068	0.0728284	0.282539	-1.20353	-0.104859	0.39141	-0.482172	0.219678	-0.459432	-0.389391	-0.0601477	0.0466932	0.377357	-0.307355	0.489539	0.0374747	-0.473859	-0.640199	-1.01892	-0.427749	0.0940878	0.57172	-0.07064	-0.192645	-0.503153	-0.932753	-0.273854	-0.389947	-0.718889	-0.107553	-1	-0.751563	-0.236674	-0.806319	-0.028289	-0.933766	-0.519943
4088	O35625	Axin-1 OS=Mus musculus OX=10090 GN=Axin1 PE=1 SV=3	Axin1	0.037	1	1	1	16	NA	NA	-0.269539	-0.0667836	NA	NA	-0.0216117	-1.23962	NA	NA	-0.374009	-0.0784654	NA	NA	0.220427	0.269039	NA	NA	-0.323579	0.426103	NA	NA	0.38109	0.103141	NA	NA	-0.0441191	-0.545247	NA	NA	0.235455	0.450695	NaN	NaN	-0.104469	-0.0116818	NaN	NaN	-0.0540398	0.492887	NaN
2331	Q91Z92	Beta-1,3-galactosyltransferase 6 OS=Mus musculus OX=10090 GN=B3galt6 PE=2 SV=1	B3galt6	0	14	7	4	32	-0.146409	-0.18687	0.0987782	0.363129	0.264715	0.525043	0.233708	0.115201	-0.0745317	-0.133098	0.0845643	-0.562871	0.12368	-0.310741	-0.354479	-0.164907	0.153012	0.0822393	-0.0190583	0.0884341	-0.329515	-0.0230448	-0.496832	-0.271822	-0.0916305	-0.12258	0.147452	-0.230795	0.0140556	0.00440518	0.147452	0.398426	0.0718774	0.0537713	-0.0142139	-0.925999	0.299421	0.269109	-0.117836	-0.274694	0.0547786
843	Q3UI43	BRISC and BRCA1-A complex member 1 OS=Mus musculus OX=10090 GN=Babam1 PE=1 SV=1	Babam1	0	30	24	5	32	0.0667663	0.0395782	-0.0899277	0.528283	0.00273083	-0.0748743	0.166802	-0.0817941	-0.351755	-0.248411	-0.625016	-0.280505	0.0977487	0.165166	0.368283	-0.152083	-0.348039	-0.351288	-0.599716	0.00752705	0.119383	0.288189	0.512266	-0.0472369	-0.205904	-0.40608	-0.594947	-0.0724085	0.441579	0.378491	0.322381	-0.0505239	-0.418521	-0.287989	-0.535089	-0.808788	-0.414806	-0.390866	-0.509788	-0.520756	-0.272671
1424	Q8K3W0	BRISC and BRCA1-A complex member 2 OS=Mus musculus OX=10090 GN=Babam2 PE=1 SV=2	Babam2	0	21	16	5	32	0.191315	0.0168195	-0.138707	0.676226	0.180267	-0.127388	-0.0123803	-0.392244	-0.215842	-0.32514	-0.359797	0.0692996	-0.05455	-0.017018	0.378383	-0.448331	-0.0495389	-0.157003	-0.325779	0.211195	-0.0646248	0.260309	0.486511	-0.258407	-0.263784	0.054383	-0.441009	0.103221	0.196386	0.205712	0.11838	-0.339749	-0.407157	-0.34196	-0.22109	-0.606926	-0.240854	-0.173822	-0.187072	-0.46503	-0.455099
936	Q91YN9	BAG family molecular chaperone regulator 2 OS=Mus musculus OX=10090 GN=Bag2 PE=1 SV=1	Bag2	0	34	41	8	32	-0.743562	-0.914456	-0.568803	-1.11066	-0.341593	-0.266566	-0.105394	-0.087835	-0.264218	0.0776996	-0.114748	0.0322461	0.0411092	0.242398	0.178983	0.284875	0.00348864	0.333247	-0.02455	0.026412	0.680636	-0.000912093	0.368735	0.207609	-0.142144	0.179379	-0.228263	-0.125796	0.311009	0.0118674	0.278144	0.339514	0.479344	0.992156	0.454055	1.14291	0.747051	1.2477	0.544253	1.13707	0.601418
287	Q9JLV1	BAG family molecular chaperone regulator 3 OS=Mus musculus OX=10090 GN=Bag3 PE=1 SV=2	Bag3	0	34	92	18	32	-0.722595	-0.825892	-0.774786	-0.534461	0.394318	0.307488	0.171096	0.138306	-1.01129	-0.753015	-0.808291	-0.843027	0.705987	0.769791	0.600899	0.533015	-1.16356	-0.793727	-0.945747	-0.539462	0.305586	0.463715	0.86685	0.499869	-1.12432	-0.879278	-0.893926	-0.454805	0.856993	0.485788	0.40153	0.45715	-0.28869	0.0728771	-0.0335048	-0.308566	-0.440963	0.0321651	-0.17096	-0.00500068	-0.401722
3289	Q8CI61	BAG family molecular chaperone regulator 4 OS=Mus musculus OX=10090 GN=Bag4 PE=1 SV=2	Bag4	0	4	2	1	16	NA	NA	0.396013	0.250808	NA	NA	-0.254241	-0.603341	NA	NA	-0.358077	-0.326501	NA	NA	0.383189	0.155651	NA	NA	-0.751741	0.155651	NA	NA	-0.15738	0.281182	NA	NA	-0.234342	-0.326501	NA	NA	0.506571	0.155651	NaN	NaN	-0.75409	-0.577309	NaN	NaN	-1.14775	-0.0951572	NaN
3139	Q8CI32	BAG family molecular chaperone regulator 5 OS=Mus musculus OX=10090 GN=Bag5 PE=1 SV=1	Bag5	0	10	9	3	16	NA	NA	-0.313358	-0.418919	NA	NA	0.17292	0.0161886	NA	NA	-0.247328	-0.54219	NA	NA	0.263634	0.255781	NA	NA	-0.490754	-0.163158	NA	NA	0.386164	0.295485	NA	NA	-0.299514	-0.12377	NA	NA	0.255619	0.40258	NaN	NaN	0.0660299	-0.123271	NaN	NaN	-0.177396	0.255761	NaN
1499	Q9Z1R2	Large proline-rich protein BAG6 OS=Mus musculus OX=10090 GN=Bag6 PE=1 SV=1	Bag6	0	10	14	5	32	-0.405323	-1.07102	-0.665466	-0.544206	0.231638	0.27367	0.422219	0.215729	-0.737461	-0.699652	-0.640261	-1.0282	0.464244	0.756986	0.529355	0.526297	-0.847303	-0.751741	-1.08553	-0.652781	0.686842	0.353089	0.578292	0.481119	-0.977869	-1.03185	-0.897938	-0.378457	0.503928	0.721766	0.529767	0.507163	-0.332138	0.371367	0.0252046	-0.48399	-0.44198	0.319279	-0.420069	-0.108574	-0.572545
2989	Q497V6	Bromo adjacent homology domain-containing 1 protein OS=Mus musculus OX=10090 GN=Bahd1 PE=1 SV=1	Bahd1	0.004	2	3	1	32	-0.507727	-0.0607595	0.21969	0.183901	0.147137	-1.01072	-0.297831	-0.0547831	-0.0399482	0.507129	0.136985	0.320474	0.111611	-0.255831	0.0116528	-0.100782	0.263214	0.478217	0.0630995	0.183901	-0.27572	-0.356408	-0.00030003	-0.642767	-0.204335	0.254363	-0.109988	-0.0883712	0.312723	-0.121422	-0.0843163	0.00435202	0.467779	0.567889	-0.0827046	0.136573	0.770941	0.538976	-0.15659	0	0.303392
2532	Q8BKX1	Brain-specific angiogenesis inhibitor 1-associated protein 2 OS=Mus musculus OX=10090 GN=Baiap2 PE=1 SV=2	Baiap2	0	5	5	3	32	-0.0376404	0.250584	0.146136	-0.185095	0.0403621	0.361891	-0.248769	-0.26044	0.213278	0.0592711	0.0349096	-0.715255	-0.117368	-0.0399602	0.000336489	0.0581214	-0.0769534	0.0182029	-0.492106	0.0901234	0.000629585	-0.430852	-0.0240936	0.291643	-0.0796127	0.0442764	0.158249	0.240279	0.0305311	-0.464158	0.282975	0.221139	0.250918	-0.191313	-0.111226	-0.53016	-0.0393129	-0.232381	-0.638241	0.275218	-0.0419723
3705	Q9DBJ3	Brain-specific angiogenesis inhibitor 1-associated protein 2-like protein 1 OS=Mus musculus OX=10090 GN=Baiap2l1 PE=1 SV=1	Baiap2l1	0.002	3	3	1	16	-0.253858	-0.278178	NA	NA	0.110106	0.504884	NA	NA	-0.560189	-0.872539	NA	NA	0.310043	0.669355	NA	NA	-1.14515	-0.468149	NA	NA	0.376386	0.367925	NA	NA	-0.832561	-0.650147	NA	NA	0.889337	-0.0451185	NA	NA	-0.306331	-0.594361	NaN	NaN	-0.891294	-0.189971	NaN	NaN	-0.578704
2467	O54962	Barrier-to-autointegration factor OS=Mus musculus OX=10090 GN=Banf1 PE=1 SV=1	Banf1	0	28	8	4	32	1.01947	-1.63651	-0.423922	-0.428184	0.854372	0.699093	0.0119339	-0.076449	-1.50861	-1.02133	-0.358334	-0.0994712	-1.89907	1.19678	0.326402	-0.158687	-3.20163	-1.84561	-0.992206	-0.729614	0.86589	0.256575	0.611975	0.91783	-0.669733	-1.67127	-0.660362	-0.233112	-0.0210616	0.568605	0.63094	0.184045	-2.52808	0.615177	0.0655883	0.328713	-4.2211	-0.209096	-0.568284	-0.30143	-1.6892
2009	Q99PU7	Ubiquitin carboxyl-terminal hydrolase BAP1 OS=Mus musculus OX=10090 GN=Bap1 PE=1 SV=1	Bap1	0	6	8	3	32	0.196815	-0.250298	-0.16608	0.329499	-0.574561	0.544117	0.0238625	0.217606	0.0104016	-0.892746	0.332858	0.290702	0.509973	0.192645	0.298838	-0.310325	0.253959	-0.92837	0.000962117	-0.390815	-0.023151	0.225435	-0.0579316	-0.375133	-0.760117	0.257496	-0.0459589	-0.0927337	-0.023151	0.175966	-0.572505	0.110293	-0.186413	-0.642448	0.498939	-0.0387975	0.0571439	-0.678072	0.167042	-0.720314	-0.956931
3904	Q9DCT6	Chromatin complexes subunit BAP18 OS=Mus musculus OX=10090 GN=Bap18 PE=1 SV=1	Bap18	0.008	6	2	1	16	NA	NA	0.311608	0.129487	NA	NA	-0.405992	0.230181	NA	NA	0.802594	-0.268273	NA	NA	0.368941	-1.15809	NA	NA	-0.649918	-0.0756277	NA	NA	-0.0904905	0.00237481	NA	NA	-0.505528	0.278009	NA	NA	-0.540293	0.369157	NaN	NaN	0.490986	-0.397759	NaN	NaN	-0.961526	-0.205114	NaN
3270	O70445	BRCA1-associated RING domain protein 1 OS=Mus musculus OX=10090 GN=Bard1 PE=2 SV=1	Bard1	0	3	3	1	16	0.310717	0.320259	NA	NA	-0.497147	-0.810137	NA	NA	0.00849294	0.265811	NA	NA	-0.0399841	-0.563807	NA	NA	0.135696	0.47582	NA	NA	-0.394054	-0.158849	NA	NA	0.160747	0.414111	NA	NA	0.131094	-0.549271	NA	NA	-0.302224	-0.0544478	NaN	NaN	-0.175021	0.155561	NaN	NaN	-0.14997
291	Q91XV3	Brain acid soluble protein 1 OS=Mus musculus OX=10090 GN=Basp1 PE=1 SV=3	Basp1	0	85	70	13	32	1.00201	0.338645	0.549803	0.195566	-0.160035	0.340318	0.381664	0.175647	0.403821	-0.254295	-0.0129736	-0.71155	-1.07065	-0.286544	-0.418697	0.00937178	0.409588	-0.110176	-0.184003	0.203175	-0.406649	-0.0795016	-0.348211	-0.0629496	-0.362381	0.0743745	0.0669477	0.0971894	-1.17611	-0.175645	-0.356957	-0.10477	-0.598187	-0.59294	-0.562777	-0.907117	-0.59242	-0.44882	-0.733806	0.00760842	-1.36439
1621	O88379	Bromodomain adjacent to zinc finger domain protein 1A OS=Mus musculus OX=10090 GN=Baz1a PE=1 SV=3	Baz1a	0	5	11	7	32	0.715206	-0.920152	-0.199438	-0.106461	-0.186169	-0.162379	-0.837485	0.01493	-0.197627	0.389048	0.408625	0.0575044	0.205349	0.13601	0.0826902	-0.066544	-0.313838	0.0201421	-0.102937	-0.00683779	-0.331549	0.0901685	0.220028	-0.177372	-0.147748	0.146519	0.246319	0.457901	-0.0701238	-0.0230421	-0.150381	-0.300412	-0.912833	1.3092	0.608064	0.163965	-1.02904	0.940294	0.0965015	0.0996227	-0.862954
1844	Q9Z277	Tyrosine-protein kinase BAZ1B OS=Mus musculus OX=10090 GN=Baz1b PE=1 SV=2	Baz1b	0	3	8	5	32	0.737954	-1.27358	-0.789296	0.317427	0.170525	0.432349	-0.419539	-0.121858	-0.175914	-0.114296	0.198495	0.58646	0.163154	0.322267	0.396749	-0.538527	-1.22558	-0.118305	-0.120371	-0.171611	-0.516397	0.418578	0.476438	-0.443786	-0.246147	-0.726881	0.152824	0.0615878	0.300881	0.263907	-0.346166	-0.0318087	-0.913867	1.15929	0.987791	0.269033	-1.96353	1.15528	0.668925	-0.489038	-0.984101
1892	Q91YE5	Bromodomain adjacent to zinc finger domain protein 2A OS=Mus musculus OX=10090 GN=Baz2a PE=1 SV=2	Baz2a	0	4	10	4	32	-0.0766705	-1.07273	-0.689642	-0.217044	0.361839	0.163627	-0.420048	-0.191238	-0.704702	-0.388059	-0.00352443	0.405986	0.532032	0.347025	0.495213	0.198235	-0.55169	-0.198943	-0.139766	-0.218974	-0.153767	0.486837	0.529503	0.0697422	-0.42163	-0.426153	-0.0813619	-0.166817	0.464102	0.434654	-0.105875	-0.0115579	-0.628031	0.684666	0.686118	0.623031	-0.47502	0.873782	0.549876	-0.00193003	-0.344959
2430	Q61335	B-cell receptor-associated protein 31 OS=Mus musculus OX=10090 GN=Bcap31 PE=1 SV=4	Bcap31	0	7	5	2	32	0.884342	-0.253839	-0.136785	-0.017114	-0.354634	-0.107988	-0.0449929	0.0729794	-0.0568118	0.0286743	0.296564	0.240746	-0.109782	0.436332	0.232788	-0.228075	-0.396945	-0.243643	-0.195898	-0.161866	0.0436281	0.279035	0.183035	0.11757	-0.22194	-0.439194	-0.383068	0.0826512	-0.25788	0.0904253	-0.0850703	-0.173332	-0.941153	0.282513	0.433349	0.25786	-1.28129	0.0101958	-0.0591131	-0.144752	-1.10628
284	Q61140	Breast cancer anti-estrogen resistance protein 1 OS=Mus musculus OX=10090 GN=Bcar1 PE=1 SV=2	Bcar1	0	29	104	20	32	0.43506	0.466539	0.366141	0.337243	0.329203	0.700485	0.414014	0.733792	-0.276571	-0.454064	-0.142808	-0.436148	-0.22187	-0.177795	-0.0783738	-0.00236601	-0.141061	-0.464455	-0.331878	-0.421802	0.119435	-0.110347	-0.224208	-0.0653604	-0.183716	-0.043713	-0.179532	-0.49203	-0.259952	-0.400005	-0.0111863	-0.115649	-0.711631	-0.920603	-0.508949	-0.773391	-0.576121	-0.930994	-0.698018	-0.759045	-0.618777
3662	Q9QZK2	Breast cancer anti-estrogen resistance protein 3 homolog OS=Mus musculus OX=10090 GN=Bcar3 PE=1 SV=1	Bcar3	0.001	2	2	1	16	NA	NA	0.489157	-0.181773	NA	NA	0.356837	0.0518462	NA	NA	-0.395887	-1.20449	NA	NA	-0.151035	0.184549	NA	NA	-0.272094	0.094351	NA	NA	-0.223185	0.29396	NA	NA	-0.0890482	-0.110311	NA	NA	0.0429289	0.368973	NaN	NaN	-0.885044	-1.02272	NaN	NaN	-0.761251	0.276124	NaN
1232	Q9D287	Pre-mRNA-splicing factor SPF27 OS=Mus musculus OX=10090 GN=Bcas2 PE=1 SV=1	Bcas2	0	34	21	5	32	-1.23548	-1.12425	-0.710241	-0.350092	-0.836381	-0.689652	-0.995973	-0.529025	0.649659	0.638808	0.127292	1.42743	0.108031	-0.205823	0.280345	-0.804366	0.126653	0.724287	0.817293	-0.0160123	-0.744883	0.0574971	-0.0882248	-0.628163	0.745142	0.0286711	0.349497	-0.0380386	0.0058795	-0.350423	-0.727943	-0.621021	1.88514	1.76306	0.837533	1.77753	1.36213	1.84854	1.52753	0.33408	1.98062
2907	Q8CCN5	BCAS3 microtubule associated cell migration factor OS=Mus musculus OX=10090 GN=Bcas3 PE=1 SV=2	Bcas3	0.001	2	4	1	32	-0.327988	-0.114455	-0.463502	-0.256641	0.372452	0.0195933	0.232264	0.565465	-0.697145	-0.795567	-0.676256	-0.30412	0.306416	0.196804	0.334403	-0.0136387	-0.716286	-0.970065	-0.628162	-0.671679	0.351923	0.612606	0.563929	0.293302	-0.526956	-0.501916	-0.450375	-0.306804	0.562121	0.673242	0.439691	0.287976	-0.369157	-0.681112	-0.212754	-0.0474787	-0.388298	-0.85561	-0.16466	-0.415038	-0.198968
3318	P24288	Branched-chain-amino-acid aminotransferase, cytosolic OS=Mus musculus OX=10090 GN=Bcat1 PE=1 SV=2	Bcat1	0	6	7	2	16	NA	NA	0.0863042	-0.140233	NA	NA	0.101571	0.15395	NA	NA	0.0324466	-0.0829894	NA	NA	0.123342	0.134206	NA	NA	-0.604787	-0.217854	NA	NA	0.0587579	0.0643844	NA	NA	-0.29836	-0.22877	NA	NA	0.311617	0.238278	NaN	NaN	-0.0538576	0.057244	NaN	NaN	-0.691091	-0.0776209	NaN
2996	Q9CWI3	BRCA2 and CDKN1A-interacting protein OS=Mus musculus OX=10090 GN=Bccip PE=1 SV=1	Bccip	0.005	3	4	1	32	-0.833254	-0.0523168	-0.422038	-0.282264	0.222652	0.428833	0.32787	0.440853	-0.655061	-0.425549	-0.591119	-0.762218	0.753435	0.420571	0.419284	0.401724	-0.963314	-0.668273	-0.649222	-0.733568	0.147969	0.407812	0.583018	0.556399	-0.64684	-0.675339	-0.47535	-0.786185	0.758258	0.034695	0.192172	0.330827	0.178193	-0.373232	-0.169081	-0.479954	-0.130061	-0.615956	-0.227184	-0.451304	0.186413
2719	Q91YP1	RNA 5'-monophosphate methyltransferase OS=Mus musculus OX=10090 GN=Bcdin3d PE=2 SV=1	Bcdin3d	0	9	5	2	32	0.533698	0.614328	0.559195	0.20236	-0.235039	-0.339035	-1.39722	0.822396	-0.0122367	-0.186745	-0.145677	-0.509014	-0.342175	-0.630455	0.210466	-0.316369	0.197814	-0.0918628	-0.103033	-0.261921	-0.339089	0.0788675	0.199151	-0.676958	0.292384	0.256406	0.390375	0.182864	-0.395672	-0.0513551	-0.522747	-0.0281236	-0.545935	-0.801073	-0.704872	-0.711374	-0.335884	-0.706191	-0.662228	-0.464281	-0.241314
3836	O55028	[3-methyl-2-oxobutanoate dehydrogenase [lipoamide]] kinase, mitochondrial OS=Mus musculus OX=10090 GN=Bckdk PE=1 SV=1	Bckdk	0.004	4	1	1	16	-2.01753	-0.618393	NA	NA	-1.65638	-0.821	NA	NA	0.817949	0.614682	NA	NA	-0.880023	-0.532075	NA	NA	0.493998	0.702979	NA	NA	-0.825683	-0.385318	NA	NA	1.25947	0.605191	NA	NA	-0.390438	-0.632359	NA	NA	2.83547	1.23307	NaN	NaN	2.51152	1.32137	NaN	NaN	3.27699
3635	O08664	B-cell CLL/lymphoma 7 protein family member C OS=Mus musculus OX=10090 GN=Bcl7c PE=1 SV=1	Bcl7c	0.001	10	4	2	16	0.0648635	0.210209	NA	NA	0.242651	-0.0990449	NA	NA	-0.101304	0.0411328	NA	NA	0.132075	-0.137405	NA	NA	0.0167692	0.102772	NA	NA	-0.547228	-0.0575853	NA	NA	0.079836	0.00636736	NA	NA	-0.0146927	-0.101149	NA	NA	-0.166167	-0.169077	NaN	NaN	-0.0480943	-0.107438	NaN	NaN	0.0149725
111	Q8K019	Bcl-2-associated transcription factor 1 OS=Mus musculus OX=10090 GN=Bclaf1 PE=1 SV=2	Bclaf1	0	30	163	29	32	-0.391265	-0.49924	-0.41278	-0.0283061	-0.443888	-0.326177	-0.781904	-0.350641	0.523666	0.439097	0.223743	1.12045	-0.0793638	-0.192258	0.132995	-0.65095	0.111611	0.484987	0.748588	0.0859594	-0.799831	0.018023	-0.271655	-0.627593	0.651294	0.00811099	0.307161	-0.0188351	-0.163457	-0.241099	-0.605788	-0.456982	0.914931	0.938337	0.636524	1.14876	0.502876	0.984227	1.16137	0.114265	1.04256
1784	A2AG58	BCLAF1 and THRAP3 family member 3 OS=Mus musculus OX=10090 GN=Bclaf3 PE=1 SV=1	Bclaf3	0	9	18	6	32	-0.99797	-0.453094	-0.911204	-0.458846	-1.43237	-2.44405	-1.70498	-0.636844	0.777081	0.478784	0.438423	1.36679	-0.230315	0.096144	-0.234839	-0.844136	0.269566	0.591575	0.726226	-0.0788488	-0.586544	0.0795134	-0.309289	-0.277516	0.891504	0.069021	0.855133	0.0869459	-0.258122	0.015383	-0.542961	-0.600865	1.77505	0.931877	1.34963	1.82564	1.26754	1.04467	1.63743	0.379997	1.88947
652	Q6PAJ1	Breakpoint cluster region protein OS=Mus musculus OX=10090 GN=Bcr PE=1 SV=3	Bcr	0	13	56	14	32	-0.386248	-0.281869	-0.463985	-0.6083	0.256845	0.302057	0.728673	0.472647	-0.776324	-0.838636	-0.693032	-0.986963	0.232211	0.263751	-0.0608655	0.227535	-0.705663	-0.873985	-1.08924	-0.451046	0.761974	0.363332	0.348698	0.407695	-0.730803	-0.468029	-0.476632	-0.311107	0.454171	0.704716	0.658636	0.502745	-0.390076	-0.556767	-0.229048	-0.378663	-0.319415	-0.592116	-0.625257	0.157254	-0.344555
1885	Q80XN0	D-beta-hydroxybutyrate dehydrogenase, mitochondrial OS=Mus musculus OX=10090 GN=Bdh1 PE=1 SV=2	Bdh1	0	15	12	3	32	0.117262	0.0374661	-0.187513	0.0758336	-0.0378467	0.437369	0.212812	0.98645	-0.177009	-0.166067	-0.0684369	-0.0391887	0.0170616	-0.149579	0.0945226	-0.255681	-0.0756487	-0.207356	-0.257083	-0.522843	0.252225	0.0672669	0.140025	-0.203397	-0.0927729	0.00703673	-0.130119	-0.564785	-0.0482483	-0.139184	0.12313	-0.130722	-0.294272	-0.203533	0.119076	-0.115022	-0.192911	-0.244822	-0.0695698	-0.598676	-0.210035
3379	Q571C7	Transcription factor TFIIIB component B'' homolog OS=Mus musculus OX=10090 GN=Bdp1 PE=2 SV=2	Bdp1	0	1	5	2	16	0.221468	-0.32577	NA	NA	0.297132	-0.232661	NA	NA	0.690953	-0.214739	NA	NA	-0.630975	-0.404842	NA	NA	0.275916	0.0892673	NA	NA	-0.778532	0.376148	NA	NA	0.0445902	0.467779	NA	NA	-0.942919	-0.01543	NA	NA	0.469485	0.111031	NaN	NaN	0.0544478	0.415038	NaN	NaN	-0.176878
4010	O88597	Beclin-1 OS=Mus musculus OX=10090 GN=Becn1 PE=1 SV=3	Becn1	0.019	2	1	1	16	-0.476076	-0.911754	NA	NA	0.567516	0.423368	NA	NA	-0.89587	-1.02483	NA	NA	0.610788	0.70846	NA	NA	-0.985716	-1.07152	NA	NA	0.187424	0.444098	NA	NA	-1.04939	-1.06017	NA	NA	0.685004	0.753624	NA	NA	-0.419793	-0.113072	NaN	NaN	-0.50964	-0.159765	NaN	NaN	-0.573309
883	Q921C5	Protein bicaudal D homolog 2 OS=Mus musculus OX=10090 GN=Bicd2 PE=1 SV=1	Bicd2	0	14	26	7	32	-0.436074	-0.35863	-0.680822	-0.421	0.174417	0.19386	0.483329	0.14186	-0.646789	-0.661419	-0.59375	-1.02786	0.150041	0.290972	0.050281	0.15191	-0.652138	-0.743388	-1.0432	-0.434722	0.611566	0.388725	0.549715	0.520727	-0.379535	-0.583858	-0.543319	-0.183434	0.537155	0.719671	0.718002	0.578379	-0.210715	-0.302789	0.0870717	-0.606855	-0.216064	-0.384758	-0.36238	-0.0137222	0.0565392
3496	F8VPZ9	BRD4-interacting chromatin-remodeling complex-associated protein OS=Mus musculus OX=10090 GN=Bicra PE=1 SV=1	Bicra	0.001	1	3	1	16	NA	NA	0.261546	0.0433294	NA	NA	0.20459	0.930497	NA	NA	0.248456	-1.15197	NA	NA	-0.122187	-0.13689	NA	NA	-0.605188	-0.454326	NA	NA	0.0897582	0.167536	NA	NA	0.0188445	-0.370826	NA	NA	-0.308601	0.108035	NaN	NaN	-0.01309	-1.19529	NaN	NaN	-0.866733	-0.497655	NaN
1668	O88738	Baculoviral IAP repeat-containing protein 6 OS=Mus musculus OX=10090 GN=Birc6 PE=1 SV=2	Birc6	0	1	13	5	32	-0.422957	-0.263258	-0.340618	-0.562071	0.406805	0.353491	0.322728	0.598069	-0.478021	-0.683064	-0.445642	-0.521087	0.210537	0.494801	0.292257	0.243743	-0.625642	-1.02665	-0.759036	-0.602669	0.495757	0.300722	0.445286	0.346563	-0.571407	-0.552963	-0.424017	-0.501762	0.40286	0.538987	0.381804	0.369347	-0.0550636	-0.419807	-0.105024	0.0409841	-0.202685	-0.763394	-0.418418	-0.040598	-0.14845
1050	O88700	RecQ-like DNA helicase BLM OS=Mus musculus OX=10090 GN=Blm PE=1 SV=1	Blm	0	7	24	6	32	0.14601	-0.0718582	0.154837	0.521788	-0.429466	-1.06221	-0.979195	-0.862769	0.00619304	0.552109	0.500774	0.574714	-0.549848	-0.777299	-0.41945	-1.2311	0.676002	0.730647	0.458229	0.599554	-0.640756	-0.396209	-0.266585	-0.952642	0.16089	0.548964	0.528753	0.64975	0.14601	-0.648975	-0.813655	-1.00531	-0.139817	0.623967	0.345936	0.0529258	0.529992	0.802505	0.303392	0.0777661	0.0148803
3509	A2AAE1	Bridge-like lipid transfer protein family member 1 OS=Mus musculus OX=10090 GN=Bltp1 PE=1 SV=4	Bltp1	0.001	1	5	2	15	0.244538	0.170588	NA	NA	0.349235	0.305518	NA	NA	0.446846	-0.0755724	NA	NA	-0.802768	0.331053	NA	NA	-0.165338	0.142019	NA	NA	-0.835189	-0.5711	NA	NA	0.538269	0.726982	NA	NA	-0.513261	NA	NA	NA	0.202308	-0.246161	NaN	NaN	-0.409876	-0.0285692	NaN	NaN	0.293731
3671	Q923D2	Flavin reductase (NADPH) OS=Mus musculus OX=10090 GN=Blvrb PE=1 SV=3	Blvrb	0.001	5	3	1	16	0.527691	0.367155	NA	NA	-0.250135	-0.559242	NA	NA	0.506112	0.415998	NA	NA	-0.23968	0.227464	NA	NA	-0.344994	-0.170886	NA	NA	0.110102	-0.0229286	NA	NA	-0.0611009	-0.260154	NA	NA	-0.677466	-0.288048	NA	NA	-0.0215792	0.0488434	NaN	NaN	-0.872685	-0.538041	NaN	NaN	-0.588792
2515	P98063	Bone morphogenetic protein 1 OS=Mus musculus OX=10090 GN=Bmp1 PE=1 SV=2	Bmp1	0	3	7	3	32	0.220934	0.104658	0.281237	0.0257995	0.507413	0.516248	0.589225	0.6203	-0.274507	-0.499645	-0.227202	-0.627132	-0.23795	-0.403714	-0.0800789	-0.0327952	-0.150417	-0.0449301	-0.370212	-0.304828	0.052103	0.234894	-0.157705	0.204471	-0.109114	-0.158666	-0.367456	-0.443686	-0.195271	-0.0154782	0.0493008	0.166996	-0.495441	-0.604303	-0.50844	-0.652931	-0.371351	-0.149589	-0.65145	-0.330627	-0.330049
1326	E9Q6J5	Biorientation of chromosomes in cell division protein 1-like 1 OS=Mus musculus OX=10090 GN=Bod1l PE=1 SV=1	Bod1l	0	2	15	4	32	-0.0372382	-0.0870503	0.338363	0.445719	0.192441	0.0650404	-0.0705427	0.168136	0.0251051	0.0939343	0.0492878	0.0614462	-0.151459	-0.492188	-0.282454	-0.282427	0.234016	0.19182	0.138354	-0.130824	-0.430919	0.0274827	-0.082832	-0.207794	0.253335	0.111608	0.0704696	-0.250806	-0.225937	-0.011079	-0.266135	0.0413644	0.0623433	0.180985	-0.289075	-0.384273	0.271254	0.27887	-0.20001	-0.576543	0.290573
3850	Q9D8S9	BolA-like protein 1 OS=Mus musculus OX=10090 GN=Bola1 PE=1 SV=1	Bola1	0.005	12	2	1	16	NA	NA	-0.132714	0.327791	NA	NA	0.271008	0.669407	NA	NA	0.0237906	-0.279368	NA	NA	0.501492	-0.42023	NA	NA	-0.258245	-0.10572	NA	NA	0.0636833	0.0492551	NA	NA	-1.01724	-0.555885	NA	NA	0.102503	-0.0909225	NaN	NaN	0.156504	-0.607158	NaN	NaN	-0.125531	-0.43351	NaN
3536	Q8BGS2	BolA-like protein 2 OS=Mus musculus OX=10090 GN=Bola2 PE=1 SV=1	Bola2	0.001	22	2	1	16	NA	NA	0.204478	0.0454314	NA	NA	0.291617	0.267494	NA	NA	0.00842452	-0.460921	NA	NA	-0.0848249	0.0773912	NA	NA	-0.336257	-0.112998	NA	NA	-0.0494196	0.132758	NA	NA	-0.230866	-0.0748628	NA	NA	0.0900698	0.0174623	NaN	NaN	-0.196054	-0.506353	NaN	NaN	-0.540735	-0.158429	NaN
2014	P97452	Ribosome biogenesis protein BOP1 OS=Mus musculus OX=10090 GN=Bop1 PE=1 SV=1	Bop1	0	11	11	5	32	-0.196504	-0.638224	-0.248523	-0.25999	-0.0178261	-0.0916413	-0.296855	-0.158439	-0.00923354	0.352778	-0.122464	0.809961	0.289898	0.177012	0.342012	-0.225339	0.08326	0.317756	-0.131201	-0.150697	-0.489102	0.137825	0.380573	-0.169513	0.161833	-0.54278	-0.109662	-0.182334	0.0466414	-0.0314994	0.0233868	-0.0157819	0.18727	0.991002	0.126059	1.06995	0.279764	0.95598	0.117322	0.109293	0.358337
3696	P28028	Serine/threonine-protein kinase B-raf OS=Mus musculus OX=10090 GN=Braf PE=1 SV=4	Braf	0.002	2	2	1	16	NA	NA	0.447957	-0.130483	NA	NA	0.16243	0.254479	NA	NA	-0.437179	-0.816984	NA	NA	-0.206399	-0.151648	NA	NA	-0.429837	0.125531	NA	NA	-0.206399	0.397335	NA	NA	-0.250989	-0.0421966	NA	NA	0.548024	0.0656594	NaN	NaN	-0.885136	-0.686501	NaN	NaN	-0.877794	0.256014	NaN
2058	Q99MP8	BRCA1-associated protein OS=Mus musculus OX=10090 GN=Brap PE=1 SV=1	Brap	0	13	9	6	32	-0.788921	-0.416907	-0.00700208	-0.264036	0.515509	0.133728	0.231345	0.343196	-0.984436	-0.914759	-0.596291	-0.379112	0.562581	0.552847	0.295794	0.0424208	-1.23476	-0.767554	-0.805744	-0.459432	0.434745	0.431755	0.702051	0.559713	-1.13219	-0.490593	-0.790794	-0.679073	0.829107	0.593036	0.220318	0.349496	-0.195515	-0.497852	-0.589288	-0.115077	-0.445838	-0.350647	-0.798742	-0.195396	-0.343268
2181	Q8C3R1	BRCA1-associated ATM activator 1 OS=Mus musculus OX=10090 GN=Brat1 PE=1 SV=1	Brat1	0	4	5	3	32	-1.81858	-4.0864	-1.14877	-0.836171	0.259569	0.331451	0.241181	0.158312	-2.34285	-3.91648	-1.28428	-1.04941	1.08304	1.32892	0.699231	0.610186	-2.8299	-2.61391	-1.95364	-1.12813	0.648004	0.841969	0.858677	0.618246	-2.21125	-3.40833	-1.20973	-0.792778	1.18915	1.03875	0.870997	0.802831	-0.524267	0.169925	-0.135515	-0.213244	-1.01132	1.47249	-0.80487	-0.291956	-0.39267
3879	P48754	Breast cancer type 1 susceptibility protein homolog OS=Mus musculus OX=10090 GN=Brca1 PE=1 SV=3	Brca1	0.006	1	2	1	16	0.0391077	-0.0668315	NA	NA	0.66687	0.561017	NA	NA	-0.481029	-0.163261	NA	NA	0.0322322	-0.343612	NA	NA	-0.17758	0.0467311	NA	NA	-0.432666	-0.120681	NA	NA	-0.404408	0.119582	NA	NA	0.339382	-0.234815	NA	NA	-0.520136	-0.0964298	NaN	NaN	-0.216688	0.113563	NaN	NaN	-0.443515
3334	P46737	Lys-63-specific deubiquitinase BRCC36 OS=Mus musculus OX=10090 GN=Brcc3 PE=1 SV=1	Brcc3	0	10	6	2	16	NA	NA	0.726106	1.10854	NA	NA	-0.331634	-0.792594	NA	NA	0.0995436	0.514852	NA	NA	-0.273894	-1.37448	NA	NA	0.220907	0.455056	NA	NA	-0.340074	-1.11628	NA	NA	0.0551774	0.223135	NA	NA	-0.60335	-1.14404	NaN	NaN	-0.626562	-0.593693	NaN	NaN	-0.505198	-0.653489	NaN
2709	Q7JJ13	Bromodomain-containing protein 2 OS=Mus musculus OX=10090 GN=Brd2 PE=1 SV=1	Brd2	0	3	6	2	31	1.04248	0.446402	0.183771	-0.387266	-0.00998409	0.777608	0.723291	0.714914	0.235128	-0.403458	-0.0811818	-0.218813	NA	-0.00954377	-0.687905	0.206493	-0.273018	-0.24476	-0.930907	-0.105602	0.405053	-0.200366	-0.242494	-0.631889	-1.00998	-0.763634	-0.431463	-0.434352	0.165866	-0.200366	0.619036	0.340404	-0.807355	-0.84986	-0.264953	0.168454	-1.3155	-0.691162	-1.11468	0.281664	-2.05247
1635	Q8K2F0	Bromodomain-containing protein 3 OS=Mus musculus OX=10090 GN=Brd3 PE=1 SV=2	Brd3	0	11	14	6	32	0.0515173	0.0277069	0.32844	0.413773	0.821741	0.762029	0.883451	0.615957	-0.104928	-0.276177	-0.161215	0.0362097	0.0964298	0.0683948	-0.302677	-0.329535	-0.419724	-0.290512	-0.553083	-0.416865	0.00221442	-0.151326	-0.631806	-0.137419	-0.32785	-0.208507	-0.437606	-0.373631	-0.618593	-0.274141	0.175371	-0.177849	-0.156445	-0.303884	-0.489656	-0.377563	-0.471241	-0.318219	-0.881524	-0.830638	-0.379367
1977	Q9ESU6	Bromodomain-containing protein 4 OS=Mus musculus OX=10090 GN=Brd4 PE=1 SV=2	Brd4	0	3	10	2	32	-0.501309	-0.184018	-1.60171e-16	-0.258924	0.638869	0.48862	0.265785	0.772509	-0.302238	-0.545813	-0.463567	-0.317288	0.470821	0.0553206	0.265785	-0.0798479	-0.728002	-0.125558	-0.471181	-0.137105	-0.236436	0.218081	0.324129	0.138529	-0.374552	-0.431945	-0.411371	-0.626041	0.395734	0.228305	0.195396	0.0693456	0.199071	-0.361795	-0.463567	-0.0583642	-0.226693	0.0584597	-0.471181	0.121819	0.126757
1712	O88665	Bromodomain-containing protein 7 OS=Mus musculus OX=10090 GN=Brd7 PE=1 SV=1	Brd7	0	7	9	3	31	0.213484	0.207274	NA	0.738971	-0.256429	-0.776516	0.364411	-0.535652	0.227343	0.0928153	0.364411	0.53252	-0.3398	-0.894009	-0.00553818	-0.559111	0.224582	0.625365	0.294022	0.251619	-1.53654	0.136273	-0.0971687	-1.24192	0.768429	0.426169	0.415037	0.278336	-0.275847	-0.573831	-0.0971687	-0.535652	0.0138588	-0.114459	NaN	-0.206451	0.0110977	0.418091	NaN	-0.487352	0.554944
1130	Q3UQU0	Bromodomain-containing protein 9 OS=Mus musculus OX=10090 GN=Brd9 PE=1 SV=1	Brd9	0	18	31	8	32	0.504927	0.277877	0.233757	0.588468	0.281782	0.025485	0.0496242	-0.31288	0.247769	0.383849	0.0870989	0.269848	-0.258718	-0.542734	-0.0950156	-0.322187	-0.0372641	0.160775	0.125011	0.064561	-0.660439	-0.239572	-0.225434	-0.535358	0.0240061	0.00930223	-0.0512942	0.227592	-0.47777	-0.309129	-0.184927	-0.360031	-0.257158	0.105972	-0.146658	-0.31862	-0.542191	-0.117101	-0.108745	-0.523907	-0.480921
3626	Q8BXV2	BRI3-binding protein OS=Mus musculus OX=10090 GN=Bri3bp PE=1 SV=1	Bri3bp	0.001	8	2	1	16	-0.587139	-0.303781	NA	NA	0.134059	-0.0873132	NA	NA	-0.0197063	0.25533	NA	NA	0.0151431	0.0896625	NA	NA	0.12132	0.0578035	NA	NA	0.177781	0.0646899	NA	NA	0.220216	-0.105235	NA	NA	-0.223988	-0.0373014	NA	NA	0.567433	0.559111	NaN	NaN	0.708459	0.361584	NaN	NaN	0.807355
1290	Q9DCA5	Ribosome biogenesis protein BRX1 homolog OS=Mus musculus OX=10090 GN=Brix1 PE=1 SV=3	Brix1	0	31	27	8	32	-0.286004	-1.15028	-0.144655	-0.471149	-0.609044	-0.995928	-0.602194	-1.07227	0.418872	0.5553	0.277272	0.711746	0.147637	-0.227908	0.0816783	-0.23382	0.547676	0.896907	0.472326	0.405135	-0.834615	0.0866471	-0.0878659	-0.195288	0.336753	-0.00367462	0.155184	0.312309	-0.332443	-0.316027	-0.46458	-0.191706	0.704876	1.70558	0.421927	1.1829	0.83368	2.04719	0.616981	0.876284	0.622757
2850	Q91VR8	Protein BRICK1 OS=Mus musculus OX=10090 GN=Brk1 PE=1 SV=1	Brk1	0.001	23	6	2	32	0.349792	0.397084	0.24468	-0.386005	0.0140502	0.207378	0.598952	-0.190671	-0.150069	-0.377584	-0.109363	-1.32281	-0.181514	0.0902519	-0.152941	0.0669804	-0.248494	-0.335552	-0.996328	0.183494	0.558441	-0.29471	-0.141445	0.405887	-0.284192	-0.0401629	-0.116848	0.451357	-0.326987	0.155781	0.194158	0.11559	-0.499861	-0.774669	-0.354043	-0.936806	-0.598286	-0.732636	-1.24101	0.569499	-0.633984
4026	Q5RJI5	Serine/threonine-protein kinase BRSK1 OS=Mus musculus OX=10090 GN=Brsk1 PE=1 SV=1	Brsk1	0.022	1	2	1	15	-0.388935	NA	NA	NA	-0.319672	0.357624	NA	NA	0.139759	-0.642376	NA	NA	-0.0528856	-0.468346	NA	NA	0.487683	0.547955	NA	NA	-0.388935	0.159685	NA	NA	0.324184	0.0945899	NA	NA	-0.0717446	0.772662	NA	NA	0.528694	NaN	NaN	NaN	0.876618	NaN	NaN	NaN	0.713119
2624	Q69Z98	Serine/threonine-protein kinase BRSK2 OS=Mus musculus OX=10090 GN=Brsk2 PE=1 SV=2	Brsk2	0	2	5	1	32	0.0638465	0.144081	-0.0678028	0.106336	-0.0464356	-0.293902	0.128889	-0.284287	-0.0599821	0.0538144	-0.202138	-0.606215	-0.129691	0.19235	0.078834	-0.0817941	-0.178108	-0.234431	-0.428662	0.0696937	0.234465	-0.0645056	0.0103852	0.091181	-0.0759489	-0.0793788	0.0433851	0.288769	0.142835	0.196472	0.317686	0.219375	-0.123829	-0.0902667	-0.134335	-0.712551	-0.241955	-0.378512	-0.360859	-0.0366418	-0.139795
2895	P18572	Basigin OS=Mus musculus OX=10090 GN=Bsg PE=1 SV=2	Bsg	0.001	3	4	1	32	0.599074	0.379143	-0.0672273	0.189807	0.0491584	0.294254	0.315106	0.537573	-0.214453	-0.456408	-0.247136	-0.433211	-0.537248	-0.0407779	0.0382659	0.096256	0.0346588	-0.23063	-0.565312	-0.278489	0.443124	-0.269708	-0.156142	-0.114008	-0.224882	0.178307	-0.328273	-0.0816471	-0.599213	-0.0604798	0.643635	-0.144324	-0.813527	-0.835552	-0.179909	-0.623019	-0.564415	-0.609774	-0.498085	-0.468296	-0.823956
418	Q64152	Transcription factor BTF3 OS=Mus musculus OX=10090 GN=Btf3 PE=1 SV=3	Btf3	0	38	110	7	32	0.204765	0.162483	0.377398	0.269664	0.263436	0.540482	0.189261	0.302159	-0.12321	-0.301303	-0.0909087	-0.344292	-0.150859	-0.252144	-0.159545	-0.125542	-0.06441	-0.166616	-0.176115	-0.0763318	0.102342	-0.0704307	-0.113604	0.0782071	-0.151453	0.0703105	-0.137202	-0.231069	-0.155023	-0.181253	0.0114171	0.00137847	-0.327975	-0.463785	-0.468307	-0.613956	-0.269175	-0.329099	-0.553513	-0.345996	-0.356218
3288	Q9CQH7	Transcription factor BTF3 homolog 4 OS=Mus musculus OX=10090 GN=Btf3l4 PE=1 SV=1	Btf3l4	0	23	7	1	16	0.170786	0.654433	NA	NA	-0.386904	0.898753	NA	NA	0.0321804	-0.950957	NA	NA	-0.134717	-0.0100118	NA	NA	-0.0812776	-0.729668	NA	NA	0.235395	-0.368569	NA	NA	0.0562259	-0.421036	NA	NA	0.0200057	-0.109835	NA	NA	-0.138605	-1.60539	NaN	NaN	-0.252063	-1.3841	NaN	NaN	-0.11456
3715	P50615	Protein BTG3 OS=Mus musculus OX=10090 GN=Btg3 PE=2 SV=1	Btg3	0.002	6	2	1	16	NA	NA	-1.1035	-0.881804	NA	NA	-0.705416	0.16501	NA	NA	-0.418702	-0.565215	NA	NA	0.732462	0.391346	NA	NA	-0.44979	-0.476315	NA	NA	0.57007	0.424047	NA	NA	-0.369234	-0.240844	NA	NA	0.604869	0.52799	NaN	NaN	0.684798	0.316589	NaN	NaN	0.65371	0.40549	NaN
2806	Q9Z1S0	Mitotic checkpoint serine/threonine-protein kinase BUB1 beta OS=Mus musculus OX=10090 GN=Bub1b PE=1 SV=2	Bub1b	0.001	3	5	2	32	-0.688089	-0.584963	-0.817598	-0.62597	0.626206	0.183014	0.223921	0.567859	-1.46624	-0.977516	-0.953698	-0.795632	0.702233	0.692477	0.561453	0.507699	-0.887821	-0.945645	-1.30584	-1.02912	0.223615	0.618148	0.758562	0.358147	-1.23455	-1.13725	-0.653536	-0.59266	0.777214	0.646573	0.623528	0.522976	-0.778151	-0.392553	-0.1361	-0.169662	-0.199732	-0.360683	-0.488238	-0.403152	-0.546463
370	Q9WVA3	Mitotic checkpoint protein BUB3 OS=Mus musculus OX=10090 GN=Bub3 PE=1 SV=2	Bub3	0	40	74	15	32	-0.125418	0.0360444	-0.0139457	0.111327	0.287198	0.465914	0.360123	0.368523	0.0592698	-0.0739262	-0.182993	0.086754	0.240803	-0.0143637	0.157347	0.0482928	-0.302717	-0.195179	-0.0750551	-0.203059	-0.20581	-0.0302539	-0.141579	-0.0869623	-0.0767019	-0.174113	-0.142523	-0.309805	0.0192115	-0.129193	-0.0466053	-0.126945	0.184688	-0.109971	-0.169048	-0.0245728	-0.177299	-0.231223	-0.0611094	-0.314385	0.048716
2420	Q8R149	BUD13 homolog OS=Mus musculus OX=10090 GN=Bud13 PE=1 SV=1	Bud13	0	3	6	1	32	-0.60426	-0.0954991	-0.134257	0.30211	-0.062617	-0.409836	-0.657159	-0.442761	0.503406	0.40052	0.112836	0.94729	-0.0904513	-0.364295	-0.561678	-0.610706	0.12081	0.643832	1.16315	0.142201	-1.01739	-0.0753447	-0.332196	-0.619639	0.630635	-0.198906	0.316018	0.0773501	-0.154764	-0.265847	-1.26123	-0.646775	1.10767	0.496019	0.247093	0.64518	0.725069	0.739331	1.29741	-0.159908	1.2349
330	Q9CY21	Probable 18S rRNA (guanine-N(7))-methyltransferase OS=Mus musculus OX=10090 GN=Bud23 PE=1 SV=1	Bud23	0	40	142	9	32	0.284219	0.233036	0.2107	0.211266	0.410232	0.591379	0.37304	0.476175	-0.0735647	-0.222139	-0.18485	-0.0503128	0.023077	-0.154691	0.105806	-0.0114128	-0.146339	-0.227938	-0.235663	-0.297551	-0.113856	-0.0945347	-0.238462	-0.0603437	-0.175354	-0.0248286	-0.176106	-0.358718	-0.370094	-0.34186	0.0140747	-0.0879274	-0.357784	-0.455175	-0.395551	-0.261579	-0.430558	-0.460974	-0.446364	-0.508818	-0.459573
885	Q6PGH1	Protein BUD31 homolog OS=Mus musculus OX=10090 GN=Bud31 PE=1 SV=2	Bud31	0	56	33	9	32	-0.647791	-0.568109	-0.33734	-0.233471	0.0310566	0.187459	0.00199598	0.38592	0.308943	0.100185	-0.0549626	0.746795	0.336029	0.318595	0.332951	0.14504	-0.401603	-0.138621	0.1118	-0.654328	-0.271518	0.177081	-0.0639125	-0.157132	0.220944	-0.386492	-0.104996	-0.67636	0.121607	0.0891577	0.0255386	-0.150435	0.956735	0.668294	0.282377	0.980267	0.246188	0.429488	0.44914	-0.420856	0.868735
1740	O54825	Bystin OS=Mus musculus OX=10090 GN=Bysl PE=1 SV=3	Bysl	0	13	14	4	32	-0.289071	-0.0199149	-0.245703	-0.342558	-0.193205	0.0984934	-0.211163	0.114526	0.258197	0.195409	0.160111	0.575246	0.180322	0.0849956	0.303375	0.0176966	0.098001	-0.12499	-0.0990257	-0.228579	-0.243163	0.0383504	0.0469453	-0.188158	0.183927	-0.116969	-0.0761823	-0.202464	-0.109921	-0.198843	0.0371016	0.0373111	0.547269	0.215324	0.405814	0.917804	0.387072	-0.105075	0.146677	0.113979	0.472998
3712	Q9CQC6	eIF5-mimic protein 2 OS=Mus musculus OX=10090 GN=Bzw1 PE=1 SV=1	Bzw1	0.002	5	2	2	16	NA	NA	-0.385431	-0.297805	NA	NA	0.378174	-0.929522	NA	NA	-0.2331	-1.07963	NA	NA	0.455261	0.666801	NA	NA	-0.7574	-0.118099	NA	NA	0.274078	0.734943	NA	NA	-0.826941	-0.37724	NA	NA	0.431262	0.316304	NaN	NaN	0.152331	-0.78182	NaN	NaN	-0.371969	0.179706	NaN
1573	Q91VK1	eIF5-mimic protein 1 OS=Mus musculus OX=10090 GN=Bzw2 PE=1 SV=1	Bzw2	0	11	18	4	32	0.286355	0.0765219	0.392991	0.0315142	0.0598661	0.263141	0.160524	-0.164196	0.118046	-0.0989411	0.0285452	-0.355763	-0.104782	-0.00442614	-0.207411	0.0975788	-0.171088	-0.176151	-0.430934	0.0483161	0.107197	-0.070684	-0.0956601	0.0434187	-0.254998	-0.113834	-0.0898142	0.218739	-0.120965	0.0750634	0.0920077	0.00824444	-0.168309	-0.175463	-0.364446	-0.387277	-0.457443	-0.252673	-0.823925	0.0168019	-0.541353
388	P98086	Complement C1q subcomponent subunit A OS=Mus musculus OX=10090 GN=C1qa PE=1 SV=2	C1qa	0	38	168	10	32	0.250309	0.322582	0.411998	0.315775	0.476506	0.609062	0.383367	0.457518	-0.186502	-0.281746	-0.0471865	-0.380301	0.052915	-0.362528	-0.0874122	-0.0232069	-0.154366	-0.272605	-0.131598	-0.239724	-0.0605286	-0.0222128	-0.38369	0.073876	-0.273619	-0.0672821	-0.113965	-0.485491	-0.289133	-0.222984	-0.229857	0.0230716	-0.436812	-0.604328	-0.459184	-0.696076	-0.404675	-0.595187	-0.543596	-0.555499	-0.523928
493	P14106	Complement C1q subcomponent subunit B OS=Mus musculus OX=10090 GN=C1qb PE=1 SV=2	C1qb	0	35	169	8	32	0.170943	0.279453	0.435333	0.231092	0.655895	0.702708	0.36143	0.222231	-0.26888	-0.228575	-0.00452506	-0.562445	0.0568506	-0.328654	-0.128738	0.0966484	-0.142147	-0.172777	-0.201551	-0.160087	-0.166208	-0.211713	-0.269771	0.179139	-0.229249	-0.151986	-0.150097	-0.295534	-0.36211	-0.220451	-0.232222	0.0994309	-0.439824	-0.508028	-0.439858	-0.793537	-0.313091	-0.452231	-0.636883	-0.391178	-0.400192
1939	O35658	Complement component 1 Q subcomponent-binding protein, mitochondrial OS=Mus musculus OX=10090 GN=C1qbp PE=1 SV=1	C1qbp	0	15	12	3	32	-0.513441	-0.138067	-0.241606	-0.23721	-0.0873237	0.276084	-0.179342	0.126612	0.124557	-0.0114538	0.236404	0.303056	0.365643	0.0374919	0.226811	0.0322507	-0.181379	-0.215742	-0.18076	-0.181928	-0.165063	-0.139249	0.192176	0.0362526	-0.0778943	-0.114627	-0.163837	-0.0874628	0.331552	0.225553	0.0078009	-0.0658544	0.637997	0.126614	0.478009	0.540266	0.332061	-0.0776743	0.0608456	0.0552824	0.435546
929	Q02105	Complement C1q subcomponent subunit C OS=Mus musculus OX=10090 GN=C1qc PE=1 SV=2	C1qc	0	17	79	3	32	0.241849	0.224569	0.382171	0.262554	0.367309	0.538873	0.402876	0.370673	-0.189431	-0.169784	0.0492056	-0.337535	0.127655	-0.332791	-0.0159655	-0.0450904	-0.0912559	-0.387385	-0.218361	-0.163984	0.226927	0.0909904	-0.324554	0.131249	-0.373684	0.0856792	-0.258681	-0.464273	-0.562289	-0.313015	-0.222751	0.0484977	-0.43128	-0.394353	-0.332965	-0.60009	-0.333104	-0.611954	-0.600532	-0.426538	-0.615533
1322	Q8CG16	Complement C1r-A subcomponent OS=Mus musculus OX=10090 GN=C1ra PE=1 SV=1	C1ra	0	9	35	5	32	0.208695	0.411349	0.312713	0.243889	0.324549	0.574539	0.370992	0.351718	-0.00954833	-0.200149	0.0564304	-0.554431	-0.0298867	-0.356366	-0.153463	-0.00513879	-0.0910361	-0.0712263	-0.221623	-0.172927	-0.0473229	-0.056606	-0.2358	0.180122	-0.104247	-0.147743	-0.0965255	-0.280006	-0.35418	-0.487489	-0.178467	0.026818	-0.218244	-0.611497	-0.256283	-0.79832	-0.299731	-0.482575	-0.534336	-0.416816	-0.312942
1000	Q8CG14	Complement C1s-1 subcomponent OS=Mus musculus OX=10090 GN=C1s1 PE=2 SV=2	C1s1	0	14	39	7	32	0.253256	0.345045	0.440322	0.366343	0.42882	0.622959	0.433422	0.316691	-0.180617	-0.283856	-0.0370257	-0.476323	0.0926359	-0.252353	-0.0702097	0.0540725	-0.137969	-0.34267	-0.251637	-0.30514	-0.0681422	-0.124968	-0.436178	0.0819635	-0.274466	-0.0654227	-0.161686	-0.339382	-0.279437	-0.204915	-0.164099	0.0707307	-0.433873	-0.628901	-0.477348	-0.842667	-0.391225	-0.687715	-0.691959	-0.671484	-0.527722
2221	Q80X80	Phospholipid transfer protein C2CD2L OS=Mus musculus OX=10090 GN=C2cd2l PE=1 SV=3	C2cd2l	0	8	7	3	32	0.153343	0.0505227	0.00125288	0.0375061	-0.13593	0.541029	0.171178	0.593517	0.0216994	-0.174544	0.19765	0.130018	-0.073249	-0.368081	0.0310002	-0.0209895	0.0579956	0.0769949	-0.237935	-0.38072	0.0977661	0.0199217	0.0407812	0.0564892	-0.253331	-0.332806	-0.146304	-0.693104	0.0868282	-0.0206683	-0.11339	-0.0613473	-0.131644	-0.225067	0.196397	0.0925121	-0.0953479	0.0264722	-0.239188	-0.418226	-0.406674
3282	Q7TPS5	C2 domain-containing protein 5 OS=Mus musculus OX=10090 GN=C2cd5 PE=1 SV=2	C2cd5	0	2	6	2	16	NA	NA	0.383101	0.345403	NA	NA	0.427031	0.359427	NA	NA	-0.0738929	-0.307177	NA	NA	-0.210249	-0.489966	NA	NA	-0.666529	-0.0515456	NA	NA	-0.272564	-0.164898	NA	NA	-0.0212889	-0.1351	NA	NA	0.129238	0.212648	NaN	NaN	-0.456994	-0.65258	NaN	NaN	-1.04963	-0.396949	NaN
41	P01027	Complement C3 OS=Mus musculus OX=10090 GN=C3 PE=1 SV=3	C3	0	36	279	48	32	0.254791	0.301594	0.406419	0.332556	0.476804	0.565378	0.398636	0.416516	-0.193707	-0.214717	-0.00316842	-0.390303	0.0254985	-0.320522	-0.136933	-0.0488658	-0.169863	-0.215146	-0.216692	-0.266036	-0.0793424	-0.0332177	-0.302711	0.0919113	-0.224772	-0.075902	-0.134473	-0.438269	-0.265611	-0.255358	-0.206188	0.0579563	-0.448498	-0.516311	-0.409587	-0.722859	-0.424654	-0.51674	-0.623111	-0.598592	-0.479563
567	P01029	Complement C4-B OS=Mus musculus OX=10090 GN=C4b PE=1 SV=3	C4b	0	9	78	10	32	0.293315	0.308836	0.411547	0.338849	0.453373	0.535459	0.340656	0.475721	-0.180596	-0.237671	-0.05346	-0.343456	0.0127716	-0.305349	-0.122898	-0.0200268	-0.191057	-0.239183	-0.144142	-0.328395	-0.0719861	0.0352784	-0.249585	0.0872234	-0.245721	-0.109079	-0.119169	-0.486852	-0.245721	-0.225382	-0.226309	-0.00296317	-0.473911	-0.546507	-0.465007	-0.682306	-0.484372	-0.548019	-0.555689	-0.667244	-0.539036
2830	Q8BH35	Complement component C8 beta chain OS=Mus musculus OX=10090 GN=C8b PE=1 SV=1	C8b	0.001	5	2	2	32	0.077101	-0.286523	0.471971	0.258099	0.466033	0.463499	0.270942	0.459295	-0.177436	-0.272023	-0.108962	-0.107356	-0.141576	-0.456448	0.0208385	-0.00211295	-0.172603	-0.54084	-0.323328	-0.429284	0.0127862	0.387901	-0.376833	-0.043791	-0.151052	0.187408	0.0481631	-0.334957	-0.034661	0.15021	-0.215413	-0.00453156	-0.254537	0.0144996	-0.580933	-0.365455	-0.249704	-0.254317	-0.795299	-0.687384	-0.228153
4157	Q9ESJ1	CDK5 and ABL1 enzyme substrate 1 OS=Mus musculus OX=10090 GN=Cables1 PE=1 SV=2	Cables1	0.065	3	1	1	16	NA	NA	0.21494	0.346208	NA	NA	0.586538	0.434115	NA	NA	-0.219242	0.22821	NA	NA	-0.00473792	-0.476334	NA	NA	-0.241438	-0.411042	NA	NA	0.131039	-0.0217678	NA	NA	-0.623309	-0.154406	NA	NA	-0.165203	-0.231221	NaN	NaN	-0.434183	-0.117997	NaN	NaN	-0.456378	-0.75725	NaN
4029	Q9JLK7	Calcium-binding protein 1 OS=Mus musculus OX=10090 GN=Cabp1 PE=1 SV=3	Cabp1	0.022	5	1	1	16	NA	NA	-0.153041	0.281893	NA	NA	0.820277	-0.266075	NA	NA	-0.381742	-0.536433	NA	NA	0.235314	-0.126912	NA	NA	-1.16061	-0.0941222	NA	NA	-0.00254968	0.318888	NA	NA	-0.664381	-0.10225	NA	NA	0.393651	0.300509	NaN	NaN	-0.228701	-0.818326	NaN	NaN	-1.00757	-0.376016	NaN
3411	P54285	Voltage-dependent L-type calcium channel subunit beta-3 OS=Mus musculus OX=10090 GN=Cacnb3 PE=1 SV=2	Cacnb3	0	5	5	1	16	0.197889	0.0977039	NA	NA	0.361052	0.315092	NA	NA	-0.041882	-0.238678	NA	NA	0.134758	-0.213268	NA	NA	-0.0173666	-0.132984	NA	NA	-0.276275	0.0669222	NA	NA	-0.25176	0.11341	NA	NA	-0.241786	-0.0976832	NA	NA	-0.239771	-0.336382	NaN	NaN	-0.215256	-0.230688	NaN	NaN	-0.44965
592	Q9CS00	Splicing factor Cactin OS=Mus musculus OX=10090 GN=Cactin PE=1 SV=2	Cactin	0	24	42	15	32	0.349301	0.294657	0.262694	0.623702	-0.302583	-0.673654	-0.606198	-0.0514105	0.55782	0.554177	0.275132	0.744834	-0.511251	-0.426119	-0.120235	-0.707501	0.259364	0.395043	0.647372	0.106046	-1.35631	-0.25042	-0.799339	-0.899081	0.598476	0.17049	0.341612	-0.0228253	-0.643964	-0.615234	-0.724711	-0.714974	0.20852	0.25952	0.0124378	0.121132	-0.0899365	0.100387	0.384677	-0.517656	0.249176
190	B2RQC6	CAD protein OS=Mus musculus OX=10090 GN=Cad PE=1 SV=1	Cad	0	19	102	28	32	-0.591012	-0.677491	-0.77475	-0.641387	0.165755	0.469109	0.359038	-0.0549675	-0.754972	-0.920852	-0.814437	-1.00396	0.443464	0.569942	0.355603	0.51265	-0.886623	-1.04733	-1.20211	-0.551505	0.596767	0.417042	0.851277	0.638836	-0.792451	-0.810232	-0.825657	-0.404782	0.706093	0.667659	0.567378	0.561944	-0.16396	-0.243361	-0.0396864	-0.36257	-0.295612	-0.369841	-0.427358	0.0898825	-0.201439
3430	Q8CGU1	Calcium-binding and coiled-coil domain-containing protein 1 OS=Mus musculus OX=10090 GN=Calcoco1 PE=1 SV=2	Calcoco1	0.001	2	2	1	16	0.00709717	-0.0833506	NA	NA	-0.0343991	0.242296	NA	NA	-0.500525	0.0155644	NA	NA	0.905256	-0.187048	NA	NA	-0.746218	-0.35385	NA	NA	0.0671861	-0.27999	NA	NA	-0.836501	0.043537	NA	NA	0.304591	0.430059	NA	NA	-0.507623	0.098915	NaN	NaN	-0.753315	-0.2705	NaN	NaN	-0.843598
770	P0DP27	Calmodulin-2 OS=Mus musculus OX=10090 GN=Calm2 PE=1 SV=1	Calm2	0	52	96	8	32	0.545181	0.792865	0.0158101	-0.0615171	0.0566686	-0.192738	0.117175	-0.179533	-0.0309256	-0.166747	-0.0900208	-0.890859	-0.306588	0.0138891	-0.276461	0.153101	-0.0485843	-0.439991	-0.108911	0.235405	0.108385	-0.337511	0.08853	0.0991696	-0.0785044	-0.011738	0.0718512	0.314821	-0.471035	-0.0415948	0.134367	0.0218413	-0.576107	-0.959612	-0.105831	-0.829342	-0.593765	-1.23286	-0.124722	0.296922	-0.623685
2860	P14211	Calreticulin OS=Mus musculus OX=10090 GN=Calr PE=1 SV=1	Calr	0.001	8	3	2	32	0.617089	0.543754	0.330182	0.409945	0.107111	-1.02574	-0.0188012	-0.24184	0.0709775	-0.210162	0.2924	-0.277544	-0.0717627	0.334908	-0.412232	-0.0985193	0.270792	-0.277276	0.0676136	0.131731	-0.780159	-0.0142419	-0.310619	0.129254	-0.10681	0.0799405	-0.0367231	0.101726	-0.578115	0.0745673	-0.073249	-0.314154	-0.546112	-0.753916	-0.0377814	-0.687489	-0.346297	-0.82103	-0.262568	-0.278214	-0.723899
2162	O35887	Calumenin OS=Mus musculus OX=10090 GN=Calu PE=1 SV=1	Calu	0	19	11	4	32	0.37822	0.508617	0.228059	0.386885	0.0351621	0.324037	0.416426	0.375594	0.0557094	-0.323506	-0.218969	-0.136911	-0.413776	-0.332032	-0.153208	-0.1687	0.319958	0.0414909	-0.0517779	-0.151356	-0.306861	-0.17369	-0.0773542	-0.0770837	0.0817046	0.0100334	-0.230661	-0.128849	-0.375939	-0.305404	-0.0425888	-0.263586	-0.322511	-0.832123	-0.447028	-0.523796	-0.0582626	-0.467126	-0.279837	-0.538241	-0.296516
1539	Q8BW96	Calcium/calmodulin-dependent protein kinase type 1D OS=Mus musculus OX=10090 GN=Camk1d PE=1 SV=2	Camk1d	0	20	12	6	32	-0.502591	-0.319657	-0.685736	-0.389913	0.485349	0.423133	0.469542	-0.0579316	-0.816407	-0.579453	-0.348155	-1.67532	0.353304	0.458221	0.0797984	0.45584	-0.605341	-0.725001	-1.13618	-0.417071	0.548035	0.189503	0.628301	0.613446	-0.803941	-0.753914	-0.695607	-0.168963	0.440112	0.562162	0.616383	0.509109	-0.313815	-0.259796	0.337581	-1.2854	-0.102749	-0.405344	-0.450443	-0.0271574	-0.301349
1154	Q6PHZ2	Calcium/calmodulin-dependent protein kinase type II subunit delta OS=Mus musculus OX=10090 GN=Camk2d PE=1 SV=1	Camk2d	0	23	21	7	32	-0.482198	0.218755	-0.690834	-0.217744	0.354931	0.212432	0.571324	0.320184	-0.372399	-0.529117	-0.733531	-0.904505	0.188726	0.0666935	0.147979	0.21961	-0.553324	-0.537974	-0.581167	-0.273217	0.483408	0.285033	0.457308	0.323241	-0.298553	-0.341447	-0.649364	-0.233377	0.263488	0.311404	0.590923	0.337672	0.109798	-0.747872	-0.0426969	-0.686761	-0.0711263	-0.756729	0.109667	-0.0554733	0.183645
1005	Q923T9	Calcium/calmodulin-dependent protein kinase type II subunit gamma OS=Mus musculus OX=10090 GN=Camk2g PE=1 SV=1	Camk2g	0	19	28	5	32	-0.672358	-0.00429578	-0.890397	-0.226838	0.309206	0.109598	0.577118	0.344066	-0.348081	-0.539391	-0.399762	-0.77317	0.454929	0.310661	0.224171	0.31725	-0.602199	-0.59655	-0.799841	-0.246389	0.375572	0.238431	0.538539	0.269644	-0.374829	-0.266621	-0.561396	-0.21934	0.321755	0.404252	0.420099	0.186006	0.324277	-0.535095	0.490635	-0.546332	0.0701589	-0.592255	0.0905558	-0.0195516	0.297528
497	Q3UHL1	CaM kinase-like vesicle-associated protein OS=Mus musculus OX=10090 GN=Camkv PE=1 SV=2	Camkv	0	36	54	9	32	0.251468	0.356519	0.206268	0.232955	0.0572854	0.383074	0.465453	0.0696115	-0.212549	-0.254268	-0.071043	-0.536983	-0.105921	-0.131161	-0.178872	0.17316	-0.138308	-0.148172	-0.36286	-0.151337	0.496562	-0.204786	-0.160331	0.166545	-0.357087	-0.0472171	-0.20171	-0.199898	-0.189873	-0.110638	0.122004	0.0911184	-0.464017	-0.610787	-0.277311	-0.769939	-0.389776	-0.504691	-0.569129	-0.384293	-0.608555
891	A2AHC3	Calmodulin-regulated spectrin-associated protein 1 OS=Mus musculus OX=10090 GN=Camsap1 PE=1 SV=1	Camsap1	0	9	29	11	32	0.621616	0.435298	0.274722	0.537879	-0.689055	-0.51672	-0.390629	-0.148163	0.357765	0.0879995	0.026427	0.0205221	-1.10163	-0.480211	-0.266809	-0.495306	0.622167	0.325065	0.241819	0.174966	-0.747379	-0.272896	-0.0170509	-0.23209	0.387766	0.35178	0.100823	0.0570861	-0.620425	-0.299434	-0.0974543	-0.14988	-0.263851	-0.347299	-0.248295	-0.517357	0.000551173	-0.110233	-0.0329026	-0.362913	-0.233849
3293	Q8C1B1	Calmodulin-regulated spectrin-associated protein 2 OS=Mus musculus OX=10090 GN=Camsap2 PE=1 SV=3	Camsap2	0	2	4	3	16	NA	NA	-0.202076	-0.281311	NA	NA	0.0609589	-0.316181	NA	NA	-0.351823	-0.450159	NA	NA	0.104326	0.216368	NA	NA	-0.0738379	-0.0254718	NA	NA	0.110884	0.222456	NA	NA	-0.444932	0.105459	NA	NA	0.550251	0.327851	NaN	NaN	-0.149747	-0.168849	NaN	NaN	0.128238	0.255839	NaN
1575	Q80VC9	Calmodulin-regulated spectrin-associated protein 3 OS=Mus musculus OX=10090 GN=Camsap3 PE=1 SV=1	Camsap3	0	8	18	6	32	-0.251321	-0.164803	-0.0677114	-0.0944993	0.0937962	-0.107816	-0.368946	-0.0758836	-0.208355	-0.354337	-0.128797	0.00852956	0.0306332	0.126611	0.115843	0.146509	-0.0999283	-0.25045	-0.0213414	0.0464068	0.0111321	0.293381	0.268644	0.0750093	-0.145403	-0.00884926	-0.153589	-0.236131	0.444415	0.317275	0.244031	0.0932191	0.0429661	-0.189534	-0.0610854	0.103029	0.151392	-0.0856475	0.04637	0.140906	0.105918
1649	Q6ZQ38	Cullin-associated NEDD8-dissociated protein 1 OS=Mus musculus OX=10090 GN=Cand1 PE=1 SV=2	Cand1	0	5	13	6	32	0.357099	0.161629	0.219684	0.19585	0.255857	0.081358	0.314253	0.20754	-0.0583174	-0.125379	0.070982	-0.483076	-0.127419	0.113713	-0.0207933	-0.0590974	-0.305819	-0.293588	-0.524916	-0.123546	0.0384358	-0.0259004	-0.168688	0.0941785	-0.1743	-0.0339333	-0.282949	-0.0282331	-0.109241	0.0701598	0.200971	0.0821056	-0.415417	-0.287008	-0.148702	-0.678926	-0.662918	-0.455217	-0.744599	-0.319396	-0.531399
642	Q6ZQ73	Cullin-associated NEDD8-dissociated protein 2 OS=Mus musculus OX=10090 GN=Cand2 PE=1 SV=2	Cand2	0	13	52	15	32	-1.25944	-1.43281	-1.52525	-1.30987	0.477443	0.419531	0.391439	0.490736	-1.60475	-1.8455	-1.71905	-1.68182	0.680339	0.827261	0.693564	0.571644	-1.64946	-1.91757	-1.96611	-1.26176	0.661103	0.864622	1.03765	0.844162	-1.65647	-1.85854	-1.44327	-1.32043	1.02959	0.909356	0.801819	0.832609	-0.345308	-0.412685	-0.1938	-0.371942	-0.39002	-0.484754	-0.440861	0.0481168	-0.397023
2132	P35564	Calnexin OS=Mus musculus OX=10090 GN=Canx PE=1 SV=1	Canx	0	8	11	4	32	1.05621	0.179764	0.298773	0.455631	-0.249425	-0.345012	0.12154	0.0120243	0.139657	0.0896703	0.267747	-0.341997	-0.930565	-0.1015	-0.145898	0.126258	-0.0685948	-0.111361	-0.267888	-0.0686737	-0.119704	0.263034	-0.529711	-0.268661	-0.0475052	0.0317089	0.0283532	0.206111	-0.709677	-0.0956153	0.0443083	-0.317135	-0.916554	-0.0900935	-0.0310269	-0.797628	-1.12481	-0.291125	-0.566662	-0.524305	-1.10372
3229	O35350	Calpain-1 catalytic subunit OS=Mus musculus OX=10090 GN=Capn1 PE=1 SV=1	Capn1	0	5	7	3	16	-0.0404349	0.056359	NA	NA	0.397716	0.4024	NA	NA	-0.366719	-0.541438	NA	NA	0.0695836	0.0671599	NA	NA	-0.432053	-0.417959	NA	NA	0.403208	-0.0530006	NA	NA	-0.491966	-0.180431	NA	NA	0.151278	0.388319	NA	NA	-0.326284	-0.597797	NaN	NaN	-0.391619	-0.474318	NaN	NaN	-0.451531
3109	O08529	Calpain-2 catalytic subunit OS=Mus musculus OX=10090 GN=Capn2 PE=1 SV=4	Capn2	0	6	7	3	16	-0.144238	0.0270717	NA	NA	0.164047	0.291339	NA	NA	-0.300964	-0.196554	NA	NA	0.16576	-0.175969	NA	NA	-0.191686	-0.206958	NA	NA	0.390351	0.221935	NA	NA	-0.284503	-0.0980556	NA	NA	0.0481415	0.0461806	NA	NA	-0.156726	-0.223626	NaN	NaN	-0.0474472	-0.23403	NaN	NaN	-0.140264
934	O08688	Calpain-5 OS=Mus musculus OX=10090 GN=Capn5 PE=1 SV=1	Capn5	0	22	30	12	32	0.896059	0.466052	0.176231	0.130306	-0.356413	-0.0587591	0.359402	0.171532	-0.0839155	-0.226202	-0.157192	-0.905231	-0.629089	-0.176583	-0.212291	0.0865278	0.0799992	-0.238964	-0.189388	0.124008	0.232205	-0.082188	-0.309196	-0.082225	-0.220595	0.0956576	0.0717235	0.140454	-0.560675	0.0818545	0.12724	0.0660573	-0.979974	-0.692254	-0.333424	-1.03554	-0.816059	-0.705016	-0.365619	-0.00629762	-1.11665
2456	O35646	Calpain-6 OS=Mus musculus OX=10090 GN=Capn6 PE=1 SV=2	Capn6	0	9	8	4	32	0.594318	0.498364	0.226307	0.36293	-0.079233	-0.137184	0.38337	0.000883794	-0.229596	-0.248426	-0.110633	-0.765437	-0.537024	-0.33838	-0.408377	-0.08653	0.146672	-0.225854	-0.340666	0.223164	0.278039	-0.0519946	-0.192154	-0.141812	-0.0808752	-0.00319534	-0.0291445	0.198722	-0.4411	0.296165	0.264416	-0.0559825	-0.823914	-0.74679	-0.33694	-1.12837	-0.447646	-0.724218	-0.566974	-0.139766	-0.675193
262	Q60865	Caprin-1 OS=Mus musculus OX=10090 GN=Caprin1 PE=1 SV=2	Caprin1	0	17	92	17	32	-1.78549	-1.8664	-1.28717	-2.38538	-3.02573	-2.41106	-2.10012	-2.56404	0.760081	0.79929	0.653091	0.924512	-0.320982	0.00534522	0.055627	-0.102266	0.68092	0.708003	0.743287	0.734285	0.00124059	-0.504953	-0.4426	-0.650695	0.733188	0.810977	0.48775	0.815305	-0.27458	-0.512217	-0.099875	-0.415657	2.54557	2.66569	1.94026	3.30989	2.46641	2.5744	2.03046	3.11967	2.51868
208	P47753	F-actin-capping protein subunit alpha-1 OS=Mus musculus OX=10090 GN=Capza1 PE=1 SV=4	Capza1	0	56	148	13	32	-0.0787133	0.690885	-0.160686	0.486468	0.267936	-0.21295	-0.0209782	0.134374	0.156498	-0.0129657	0.00951631	-0.221577	-0.139121	-0.100856	-0.0929955	-0.124317	0.0425031	-0.121004	0.0891901	0.0183247	-0.430643	-0.200056	0.180466	-0.209762	0.00525213	-0.168093	0.137744	0.0197729	0.0716064	-0.12133	-0.186988	-0.260073	0.235212	-0.703851	0.170202	-0.708045	0.121216	-0.811889	0.249876	-0.468143	0.0839655
185	P47754	F-actin-capping protein subunit alpha-2 OS=Mus musculus OX=10090 GN=Capza2 PE=1 SV=3	Capza2	0	68	139	12	32	-0.0800437	0.646651	-0.159656	0.44485	0.226585	-0.153081	-0.0326737	0.110055	0.163798	0.021365	0.0275744	-0.100026	-0.129786	-0.136674	-0.121102	-0.147646	0.0177185	-0.118682	0.100649	-0.0165446	-0.431091	-0.232711	0.128864	-0.242195	0.0814928	-0.0887358	0.211558	0.0630082	0.0531659	-0.154893	-0.20965	-0.24277	0.243842	-0.625286	0.187231	-0.544876	0.0977622	-0.765332	0.260305	-0.461395	0.161537
395	P47757	F-actin-capping protein subunit beta OS=Mus musculus OX=10090 GN=Capzb PE=1 SV=3	Capzb	0	51	93	15	32	-0.049376	0.703894	-0.147505	0.483439	0.117718	-0.277922	-0.00140561	0.0855324	0.231343	0.0447971	0.0236705	-0.149684	-0.178643	-0.12679	-0.113108	-0.163471	0.0250401	-0.149778	0.0724839	0.0158368	-0.293315	-0.206139	0.115675	-0.185406	0.082117	-0.150502	0.20073	0.0301633	-0.00134985	-0.105098	-0.196376	-0.260223	0.280719	-0.659097	0.171176	-0.633123	0.0744161	-0.853671	0.219989	-0.467602	0.131493
2340	Q9CR86	Calcium-regulated heat stable protein 1 OS=Mus musculus OX=10090 GN=Carhsp1 PE=1 SV=1	Carhsp1	0	16	9	2	32	-2.03866	-2.62077	-2.1227	-2.7963	0.501127	0.70898	0.340632	0.574452	-2.07774	-2.72074	-2.30277	-2.76016	1.02157	0.989617	0.932147	0.83327	-2.55527	-2.70572	-2.67642	-2.28644	0.585991	0.876033	1.27142	1.00582	-2.3017	-2.69086	-2.36716	-2.30491	1.13767	0.942564	0.704017	1.0159	-0.0390775	-0.0999669	-0.180067	0.0361338	-0.516604	-0.0849499	-0.553721	0.509861	-0.263034
3739	Q9WVG6	Histone-arginine methyltransferase CARM1 OS=Mus musculus OX=10090 GN=Carm1 PE=1 SV=2	Carm1	0.003	2	2	1	16	NA	NA	-0.8009	-1.41734	NA	NA	0.366351	0.663763	NA	NA	-0.843604	-0.746644	NA	NA	0.568334	0.55041	NA	NA	-0.952903	-0.816108	NA	NA	0.602822	0.377345	NA	NA	-0.690982	-0.842221	NA	NA	0.528224	0.63802	NaN	NaN	-0.0427045	0.670692	NaN	NaN	-0.152003	0.601228	NaN
3248	Q3V3V9	Capping protein, Arp2/3 and myosin-I linker protein 2 OS=Mus musculus OX=10090 GN=Carmil2 PE=1 SV=2	Carmil2	0	2	6	3	16	-0.0258301	-0.0699063	NA	NA	0.218021	-0.546234	NA	NA	-0.0191198	-0.567555	NA	NA	-0.0124407	0.144131	NA	NA	0.020499	-0.800126	NA	NA	0.0399077	1.05277	NA	NA	-0.480645	-0.36421	NA	NA	0.160073	0.210351	NA	NA	0.00671022	-0.497649	NaN	NaN	0.0463291	-0.73022	NaN	NaN	-0.454815
3887	Q3UFQ8	Capping protein, Arp2/3 and myosin-I linker protein 3 OS=Mus musculus OX=10090 GN=Carmil3 PE=1 SV=2	Carmil3	0.007	1	1	1	16	-0.231037	-0.200011	NA	NA	0.134613	-0.448197	NA	NA	-0.217231	-0.39978	NA	NA	0.292525	0.47339	NA	NA	-0.140313	-0.103795	NA	NA	0.210631	0.337185	NA	NA	-0.539159	-0.357552	NA	NA	0.277977	0.351399	NA	NA	0.0138058	-0.19977	NaN	NaN	0.0907232	0.0962153	NaN	NaN	-0.308122
2840	Q9ER72	Cysteine--tRNA ligase, cytoplasmic OS=Mus musculus OX=10090 GN=Cars1 PE=1 SV=2	Cars1	0.001	2	3	2	32	0.289161	-0.297507	-0.274303	0.0121971	0.122002	-0.094243	0.107072	0.14142	-0.136066	-0.378165	0.00110003	-0.364626	-0.0320755	0.288592	0.14936	0.0558869	-0.212417	-0.176531	-0.331312	-0.172323	0.258374	0.290862	0.0444275	0.158698	-0.40955	-0.0912836	-0.373458	-0.0372225	-0.0148799	0.277187	0.473271	0.129785	-0.425227	-0.0806577	0.275403	-0.376823	-0.501578	0.120976	-0.0570095	-0.184521	-0.69871
871	Q8K3W3	Protein CASC3 OS=Mus musculus OX=10090 GN=Casc3 PE=1 SV=3	Casc3	0	20	32	10	32	-1.61018	-1.5986	-1.34942	-1.6334	-2.42407	-2.26872	-1.77518	-1.35268	0.824001	0.782975	0.260706	0.614252	-0.52529	-0.0588937	0.0701225	-0.0124344	0.673511	0.672348	0.71188	0.602137	-0.206982	-0.441708	-0.111649	-0.282598	0.726552	0.884876	0.532139	0.644637	-0.144	-0.724803	0.0813149	-0.216738	2.43418	2.38157	1.61012	2.24765	2.28369	2.27095	2.0613	2.23554	2.33673
3575	Q8VHK1	Caskin-2 OS=Mus musculus OX=10090 GN=Caskin2 PE=1 SV=3	Caskin2	0.001	1	2	1	16	NA	NA	0.0717015	0.259943	NA	NA	0.428756	0.335297	NA	NA	-0.0754522	-0.890771	NA	NA	-0.189585	-0.283088	NA	NA	-0.786826	-0.133341	NA	NA	-0.0184963	-0.00231758	NA	NA	-0.179144	0.0388397	NA	NA	0.408129	0.313101	NaN	NaN	-0.147154	-1.15071	NaN	NaN	-0.858528	-0.393285	NaN
2892	P70677	Caspase-3 OS=Mus musculus OX=10090 GN=Casp3 PE=1 SV=1	Casp3	0.001	4	4	1	32	0.0852104	0.00937427	0.355303	-0.558796	0.260782	-0.131872	0.39267	0.571834	0.12428	-0.297681	-0.0952184	-0.0282811	-0.181223	0.33578	-0.0223678	0.302757	-0.385581	-0.628886	-1.01148	-0.316338	-0.534104	0.571735	-0.512173	-0.356752	-0.12124	-0.140139	0.0778963	0.0603333	0.478874	-0.0517013	0.303925	-0.00882876	0.0390696	-0.307055	-0.450521	0.530515	-0.470791	-0.638261	-1.36678	0.242458	-0.206451
2290	P97864	Caspase-7 OS=Mus musculus OX=10090 GN=Casp7 PE=1 SV=2	Casp7	0	8	5	1	32	-1.00444	-0.394373	-0.70044	-0.356888	-0.0827228	0.0611267	0.531923	-0.177918	-1.05615	-0.970722	-0.456203	-0.976284	0.528809	0.725749	0.159954	0.515104	-1.51033	-0.744654	-0.757584	-0.658544	0.613999	0.854918	0.732001	0.415037	-1.35977	-1.28622	-0.55405	-0.455452	1.24028	0.282619	0.212973	0.766941	-0.051715	-0.576349	0.244237	-0.619396	-0.505891	-0.350281	-0.0571439	-0.301656	-0.355331
2831	O89110	Caspase-8 OS=Mus musculus OX=10090 GN=Casp8 PE=1 SV=1	Casp8	0.001	4	5	2	32	-1.15184	-2.50285	-0.361362	-0.283346	-0.189452	-0.754105	0.612326	0.602012	-0.0470074	-0.0498811	-0.526949	-0.430903	0.131387	0.249409	0.0317824	-0.14949	0.777508	0.950119	-0.853759	-0.961418	-0.0494756	-0.433585	0.492417	0.580152	-0.0056805	0.56923	-1.37885	-0.303524	-0.0997488	-0.120702	0.706542	0.260975	1.10483	2.45297	-0.165586	-0.147557	1.92935	3.45297	-0.492396	-0.678072	1.14616
3605	P51125	Calpastatin OS=Mus musculus OX=10090 GN=Cast PE=1 SV=2	Cast	0.001	2	2	1	16	-0.232081	-0.236881	NA	NA	0.316122	0.0724473	NA	NA	-0.330645	-0.590518	NA	NA	-0.345292	0.283951	NA	NA	-0.102021	-0.716049	NA	NA	0.3254	0.911983	NA	NA	-0.584963	-1.48742	NA	NA	0.555698	0.455495	NA	NA	-0.0985638	-0.353637	NaN	NaN	0.130061	-0.479168	NaN	NaN	-0.352881
3155	P24270	Catalase OS=Mus musculus OX=10090 GN=Cat PE=1 SV=4	Cat	0	9	5	3	16	NA	NA	-0.59406	0.0300232	NA	NA	0.20716	-0.488253	NA	NA	0.254202	-0.0723732	NA	NA	0.192054	-0.0774353	NA	NA	0.317584	0.200732	NA	NA	-0.335397	0.276091	NA	NA	-0.0657442	0.125631	NA	NA	-0.228055	-0.126432	NaN	NaN	0.848261	-0.102396	NaN	NaN	0.911644	0.170709	NaN
1355	Q63918	Caveolae-associated protein 2 OS=Mus musculus OX=10090 GN=Cavin2 PE=1 SV=3	Cavin2	0	12	7	2	32	-0.335968	-0.116525	-0.282277	-0.38831	0.435178	0.200361	0.156547	0.545409	-0.226454	0.0902051	-0.293389	-0.226188	0.369714	0.186831	0.419581	0.149191	-0.107089	-0.144046	-0.429777	-0.607205	0.0334127	-0.124938	0.333111	0.38257	-0.333694	-0.460641	-0.45451	-0.555174	-0.0537199	0.235287	0.235981	0.22897	0.109513	0.20673	-0.011112	0.162122	0.228879	-0.0275211	-0.1475	-0.218895	0.00227375
1934	Q08024	Core-binding factor subunit beta OS=Mus musculus OX=10090 GN=Cbfb PE=1 SV=1	Cbfb	0	29	9	5	32	-0.23859	-1.76521	-1.02457	-1.39694	0.474602	0.73532	0.416879	-0.0300548	-1.34702	-1.41888	-1.25141	-1.76577	0.714639	0.920534	0.690912	0.585961	-1.29662	-1.78208	-1.76599	-0.893579	0.404149	0.625513	0.882542	0.92402	-1.3763	-1.8398	-1.1866	-0.494911	0.689857	0.732352	0.643471	0.765955	-1.10843	0.346325	-0.226842	-0.368829	-1.05803	-0.0168738	-0.741415	0.503357	-1.13771
4089	Q3TTA7	E3 ubiquitin-protein ligase CBL-B OS=Mus musculus OX=10090 GN=Cblb PE=1 SV=3	Cblb	0.038	2	2	1	16	-0.930291	-1.02615	NA	NA	0.429251	-0.10758	NA	NA	-1.10362	-0.51334	NA	NA	0.56579	0.436475	NA	NA	-0.80023	-0.697204	NA	NA	0.248679	0.796205	NA	NA	-0.850857	-0.683265	NA	NA	0.900209	0.633104	NA	NA	-0.173332	0.512813	NaN	NaN	0.130061	0.328949	NaN	NaN	0.0794345
3598	P48758	Carbonyl reductase [NADPH] 1 OS=Mus musculus OX=10090 GN=Cbr1 PE=1 SV=3	Cbr1	0.001	5	2	1	16	0.367759	0.312281	NA	NA	0.120845	0.155205	NA	NA	-0.0693439	-0.0423383	NA	NA	0.0880779	0.068649	NA	NA	-0.505715	-0.466523	NA	NA	0.0942786	-0.134417	NA	NA	-0.0612809	-0.0164068	NA	NA	-0.190995	0.00216393	NA	NA	-0.437103	-0.354619	NaN	NaN	-0.873474	-0.778804	NaN	NaN	-0.42904
2083	Q8K354	Carbonyl reductase [NADPH] 3 OS=Mus musculus OX=10090 GN=Cbr3 PE=1 SV=1	Cbr3	0	15	19	2	32	0.200267	0.212579	0.141521	0.184078	0.0177227	-0.138109	0.353993	0.217013	0.154209	-0.106979	0.126998	0.0943573	-0.209524	0.0264272	-0.135115	-0.231268	-0.206908	-0.474634	-0.530025	-0.19712	0.19632	0.160392	-0.212708	-0.113989	-0.178442	0.102155	-0.0915583	0.120704	-0.05099	0.104202	0.166402	-0.154371	-0.046058	-0.319557	-0.0145226	-0.0897203	-0.407175	-0.687213	-0.671546	-0.381198	-0.378709
1274	Q91VT4	3-oxoacyl-[acyl-carrier-protein] reductase OS=Mus musculus OX=10090 GN=Cbr4 PE=1 SV=2	Cbr4	0	23	21	4	32	0.246028	0.28376	0.306819	0.0625898	0.195443	0.436835	0.274156	0.187316	-0.300923	-0.143698	-0.0010966	-0.58063	-0.0341423	-0.28224	-0.116249	-0.0082821	-0.10171	-0.245873	-0.365827	-0.121274	0.191524	-0.0640265	-0.134316	0.232336	-0.158679	-0.0404751	-0.133247	-0.228705	-0.134636	-0.105839	0.0468538	0.270898	-0.546951	-0.427458	-0.307916	-0.64322	-0.347738	-0.529633	-0.672647	-0.183864	-0.404707
1439	P23198	Chromobox protein homolog 3 OS=Mus musculus OX=10090 GN=Cbx3 PE=1 SV=2	Cbx3	0	27	20	5	32	0.739758	-0.55195	-0.122971	-0.050171	0.495264	0.757532	-0.170954	-0.681748	-0.268617	0.0544317	0.173038	-0.203152	-0.170376	0.337324	0.0691512	-0.0685092	-0.983356	-0.193857	-0.059854	0.0995053	-0.475692	0.00656907	0.412773	0.131436	-0.102721	-0.63817	-0.0535777	0.550208	0.0643329	-0.314574	-0.390673	-0.0627931	-1.00838	0.606381	0.296009	-0.152981	-1.72311	0.358093	0.063117	0.149676	-0.842479
1080	O55187	E3 SUMO-protein ligase CBX4 OS=Mus musculus OX=10090 GN=Cbx4 PE=1 SV=2	Cbx4	0	20	31	10	32	0.636012	0.333566	0.643968	0.719471	-0.588936	-0.761528	-0.510822	-0.163431	0.500331	0.419715	0.312162	0.483145	-0.654346	-0.571119	-0.889653	-0.608871	0.430543	0.550636	0.481185	0.178629	-0.993778	-0.437418	-0.630423	-0.692557	0.255931	0.377058	0.370442	0.0293013	-0.541135	-0.649798	-0.690544	-0.653029	-0.135681	0.0861499	-0.331807	-0.236327	-0.205469	0.217071	-0.162783	-0.540842	-0.380081
2024	Q61686	Chromobox protein homolog 5 OS=Mus musculus OX=10090 GN=Cbx5 PE=1 SV=1	Cbx5	0	23	9	3	32	0.834153	-0.824428	-0.112928	0.332229	0.0866783	0.508495	-0.643286	0.371997	0.174363	0.140662	0.411614	0.408834	-0.524896	0.198061	0.130246	-0.637602	-0.791772	-0.282137	-0.250291	-0.367842	-0.437433	0.371539	0.4272	-0.382293	-0.057117	-0.439261	0.123086	0.158981	0.0765983	-0.13678	-0.442272	-0.290091	-0.65979	0.96509	0.524542	0.0766043	-1.62593	0.542292	-0.137363	-0.700071	-0.89127
3804	Q8VDS3	Chromobox protein homolog 7 OS=Mus musculus OX=10090 GN=Cbx7 PE=1 SV=1	Cbx7	0.004	6	2	1	16	NA	NA	0.578862	0.520963	NA	NA	-0.730891	-0.445651	NA	NA	0.256934	0.415903	NA	NA	-0.694972	-0.195244	NA	NA	0.379916	0.215825	NA	NA	0.162194	-0.195244	NA	NA	-0.166277	-0.737254	NA	NA	-0.358922	-0.0165379	NaN	NaN	-0.321928	-0.105061	NaN	NaN	-0.198947	-0.305138	NaN
748	Q9QXV1	Chromobox protein homolog 8 OS=Mus musculus OX=10090 GN=Cbx8 PE=1 SV=1	Cbx8	0	33	39	10	32	-0.0452659	-0.0206391	0.258149	0.444796	-0.0687886	-0.550328	-0.205707	-0.137048	0.182007	0.336617	0.15358	0.424652	-0.0550204	-0.462134	-0.176936	-0.525569	0.30485	0.597206	0.351921	0.19427	-0.572113	-0.115236	-0.329388	-0.413225	0.240914	0.296978	0.210417	0.0649586	-0.166913	-0.560532	-0.492318	-0.412301	0.227273	0.357256	-0.104569	-0.0201438	0.350116	0.617845	0.0937729	-0.250526	0.28618
3800	Q9D1C2	Protein chibby homolog 1 OS=Mus musculus OX=10090 GN=Cby1 PE=1 SV=1	Cby1	0.004	9	1	1	16	NA	NA	-0.269033	0.244538	NA	NA	-0.0715871	0.659576	NA	NA	-0.308027	0.131644	NA	NA	-0.175924	-0.0466932	NA	NA	-0.0884609	-0.539733	NA	NA	-0.00599874	-0.00921853	NA	NA	0.056737	-0.539733	NA	NA	0.631431	-0.317341	NaN	NaN	-0.0389941	-0.112894	NaN	NaN	0.180572	-0.784271	NaN
2039	Q8K1A6	Coiled-coil and C2 domain-containing protein 1A OS=Mus musculus OX=10090 GN=Cc2d1a PE=1 SV=2	Cc2d1a	0	7	13	5	32	-0.28351	-0.17192	-0.111854	0.0365259	0.164427	-0.0237388	-0.301515	-0.115477	-0.223443	-0.141371	-0.0404692	0.27684	0.172536	-0.0283051	0.692511	-0.00927781	-0.194935	-0.124433	-1.03055	-0.296718	0.0489498	0.210904	0.643808	-0.176878	-0.241709	-0.075831	-0.387488	0.0633259	0.400828	0.284345	-0.220378	0.140863	0.0600677	0.0305491	0.0713846	0.240314	0.0885755	0.0474868	-0.9187	-0.333243	0.0418015
1052	Q8CH18	Cell division cycle and apoptosis regulator protein 1 OS=Mus musculus OX=10090 GN=Ccar1 PE=1 SV=1	Ccar1	0	11	33	12	32	-0.519199	-0.0980793	-0.211347	0.360886	-0.912047	-0.795215	-1.616	-1.22764	0.749803	0.684958	0.299758	0.939086	-0.451197	-0.390464	0.0259735	-0.731889	0.155206	0.563988	0.937301	0.417868	-1.04816	-0.192876	-0.348935	-0.652288	0.818101	0.0777802	0.497236	0.258236	-0.00352225	-0.493451	-1.1542	-0.734308	1.269	0.783038	0.511105	0.578201	0.674405	0.662067	1.14865	0.056982	1.3373
304	Q8VDP4	Cell cycle and apoptosis regulator protein 2 OS=Mus musculus OX=10090 GN=Ccar2 PE=1 SV=2	Ccar2	0	24	72	18	32	-1.74583	-1.70969	-1.32306	-1.65156	-1.6003	-1.5359	-1.80808	-1.55281	0.799707	0.678533	0.593099	1.24947	-0.261986	-0.135441	-0.506742	-0.261801	0.24391	0.520173	0.92054	0.162582	-0.288415	0.0468629	-0.23066	-0.277387	0.91927	0.582892	0.771818	0.344506	-0.146906	-0.195094	-0.621575	-0.127863	2.54553	2.38822	1.91616	2.90103	1.98974	2.22986	2.2436	1.81414	2.6651
1881	Q3ULM0	Coiled-coil domain-containing protein 106 OS=Mus musculus OX=10090 GN=Ccdc106 PE=1 SV=1	Ccdc106	0	15	10	3	32	0.569142	0.212524	0.68834	0.76381	-0.878796	-0.632136	-1.43719	-0.806195	0.832397	0.662815	0.816161	0.873018	-0.922628	-0.921037	-0.742127	-1.09751	0.573093	0.739647	0.475826	0.368457	-1.26887	-1.15178	-1.14971	-1.15062	0.427942	0.596864	0.453424	0.269884	-1.26416	-1.14398	-1.152	-1.04628	0.263254	0.450291	0.127821	0.109208	0.00395079	0.527123	-0.212514	-0.395353	-0.141201
2863	A0AUP1	Coiled-coil domain-containing protein 112 OS=Mus musculus OX=10090 GN=Ccdc112 PE=2 SV=2	Ccdc112	0.001	5	2	2	31	-0.443348	-0.243766	-0.0281969	0.792243	-0.299916	-0.568388	-0.306498	NA	0.237235	0.242173	-0.246377	0.126662	-0.108409	-0.218861	-0.468769	-0.0308793	0.218294	0.0910242	0.348366	0.101571	-0.277338	0.0593785	0.4057	0.0760359	0.328383	0.451696	-0.337525	0.151324	0.139938	-0.0524674	0.328738	-0.0588937	0.680583	0.485939	-0.21818	-0.665581	0.661642	0.33479	0.376563	-0.690672	0.771731
2981	Q6PB51	Coiled-coil domain-containing protein 117 OS=Mus musculus OX=10090 GN=Ccdc117 PE=1 SV=1	Ccdc117	0.003	8	3	1	32	0.0221616	-0.164607	-0.0339473	0.32925	-0.0592659	0.240844	0.442729	-0.00849479	0.478391	0.0645935	-0.665452	-0.255712	0.653294	-0.063162	0.0548619	0.0251883	-0.5025	-0.545031	-0.641993	-0.303693	-0.0780025	0.104783	0.568717	0.226822	-0.381194	-0.213187	-0.498158	-0.269259	-0.64889	0.378348	0.217591	0.116563	0.456229	0.229201	-0.631505	-0.584962	-0.524662	-0.380424	-0.608046	-0.632943	-0.403356
2002	Q8R344	Coiled-coil domain-containing protein 12 OS=Mus musculus OX=10090 GN=Ccdc12 PE=1 SV=2	Ccdc12	0	38	9	5	32	-0.991413	-0.488368	-0.899799	0.0202657	-1.19349	-0.946358	-2.63367	-1.64149	0.908701	0.820642	0.461426	1.85394	-0.238174	-0.23084	0.0842901	-1.52475	0.180289	0.613474	1.12007	-0.0304717	-1.30624	-0.10416	-0.552408	-1.37791	0.898178	-0.0667505	0.644893	-0.0218906	-0.0994238	-0.444524	-1.16246	-1.49772	1.90011	1.30901	1.36123	1.83367	1.1717	1.10184	2.01987	-0.0507374	1.88959
546	Q9D8X2	Coiled-coil domain-containing protein 124 OS=Mus musculus OX=10090 GN=Ccdc124 PE=1 SV=1	Ccdc124	0	41	107	14	32	0.14736	0.143334	0.347758	0.177239	0.373503	0.457522	0.303977	0.551286	-0.127995	-0.14792	-0.0510068	-0.206829	0.103621	-0.234755	-0.0645678	-0.0862052	-0.119184	-0.138618	-0.196107	-0.254422	-0.0964011	-0.0264146	-0.240194	-0.00851768	-0.146419	-0.037144	-0.131431	-0.416116	-0.238148	-0.143763	-0.0909215	0.0194578	-0.275354	-0.291254	-0.398764	-0.384068	-0.266544	-0.281953	-0.543865	-0.43166	-0.293778
906	Q8R0K4	Coiled-coil domain-containing protein 137 OS=Mus musculus OX=10090 GN=Ccdc137 PE=2 SV=1	Ccdc137	0	35	30	10	32	-0.0529692	-0.203477	0.358664	0.208614	-0.0666973	-0.194229	-0.146849	0.104924	0.2981	0.352705	0.192751	-0.0289112	-0.119049	-0.187004	-0.337144	-0.00325542	0.148422	0.282991	0.225462	0.0273194	-0.348284	0.0178739	-0.451012	-0.0819734	0.281942	0.0365115	0.221094	-0.18847	-0.284187	-0.239034	-0.297442	-0.0745141	0.351069	0.556181	-0.165913	-0.237526	0.201391	0.486468	-0.133202	-0.181295	0.334912
2365	Q9JIG7	Coiled-coil domain-containing protein 22 OS=Mus musculus OX=10090 GN=Ccdc22 PE=1 SV=1	Ccdc22	0	6	5	3	32	0.276339	0.13836	-0.15269	-0.322424	-0.0371604	0.0280144	0.0690481	0.137999	-0.192279	-0.204277	-0.0987511	-0.415599	-0.146232	0.247233	0.134316	0.283212	0.0869107	-0.573691	-0.420312	-0.23397	0.230535	0.354375	0.360814	0.281908	-0.415322	-0.613532	-0.215086	-0.160342	0.0707549	0.287963	0.172593	0.229441	-0.468619	-0.342637	0.0539388	-0.0931755	-0.189428	-0.712052	-0.267622	0.088454	-0.691661
1030	Q9D024	PAT complex subunit CCDC47 OS=Mus musculus OX=10090 GN=Ccdc47 PE=1 SV=2	Ccdc47	0	12	26	7	32	0.284289	0.219125	0.185628	0.145941	0.214185	0.385593	0.244316	0.280651	-0.0876799	-0.184858	-0.0754971	-0.222286	0.0834745	-0.0746424	0.126367	0.201638	-0.415616	-0.159387	-0.143115	-0.30641	0.183174	-0.135067	-0.106208	0.0499635	-0.323665	-0.0324141	-0.203432	-0.348493	-0.0932251	-0.125876	-0.097686	0.0597722	-0.371969	-0.403982	-0.261125	-0.368227	-0.699905	-0.378512	-0.328742	-0.452351	-0.607954
1460	Q810U5	Coiled-coil domain-containing protein 50 OS=Mus musculus OX=10090 GN=Ccdc50 PE=1 SV=1	Ccdc50	0	18	21	5	32	-0.869197	-0.167446	-0.583901	-0.75726	1.29799	0.474561	0.689702	0.988537	-1.02866	-0.893396	-0.845239	-1.34602	0.875382	0.596777	0.658357	0.4673	-1.38705	-1.046	-1.04201	-0.724726	-0.789187	0.429251	0.510533	0.372938	-1.59855	-0.990108	-0.798535	-0.950147	0.462368	0.416973	0.137278	0.299404	-0.159467	-0.725951	-0.261338	-0.588764	-0.517848	-0.878553	-0.458106	0.032534	-0.729352
1680	Q8R2N0	Thyroid transcription factor 1-associated protein 26 OS=Mus musculus OX=10090 GN=Ccdc59 PE=2 SV=2	Ccdc59	0	33	18	8	32	-0.360747	-0.177193	0.347984	0.320915	0.75473	1.02159	0.115523	0.455387	-0.0832134	-0.549162	0.132942	-0.18136	-0.030102	-0.227234	0.137881	0.0819934	-0.157214	0.144735	-0.071322	-0.318417	-0.427862	-0.0820358	-0.22848	-0.0521133	-0.030102	-0.177193	-0.26468	-0.539291	-0.012824	-0.705887	-0.305159	-0.0221042	0.277534	-0.371969	-0.215041	-0.502275	0.203533	0.321928	-0.419306	-0.639332	0.330645
3628	D3YZP9	Coiled-coil domain-containing protein 6 OS=Mus musculus OX=10090 GN=Ccdc6 PE=1 SV=1	Ccdc6	0.001	4	2	1	16	NA	NA	-1.04055	0.363622	NA	NA	0.777608	0.77128	NA	NA	-0.229588	-1.25109	NA	NA	-0.0920844	-0.344197	NA	NA	-0.82905	-0.478498	NA	NA	0.527435	0.333875	NA	NA	-0.551516	-0.00316034	NA	NA	0.40268	-0.281462	NaN	NaN	0.810966	-1.61471	NaN	NaN	0.211504	-0.84212	NaN
2916	Q3UJV1	Centrosomal protein CCDC61 OS=Mus musculus OX=10090 GN=Ccdc61 PE=1 SV=1	Ccdc61	0.001	3	3	1	32	0.0367661	0.315574	0.266415	0.458799	0.0273674	-0.525324	0.210077	0.107756	0.277774	-0.127774	-0.0251396	-0.167251	-0.281653	-0.335579	-0.0632076	-0.157665	-0.224396	0.252766	-0.261374	0.0633621	0.162297	-0.0674737	0.0192546	-0.362647	-0.00120175	-0.029999	-0.15067	0.146962	-0.0802733	0.296034	-0.0709433	-0.266787	0.241008	-0.443348	-0.291554	-0.62605	-0.261162	-0.0628076	-0.527789	-0.395437	-0.0379678
2685	Q9CZH8	Coiled-coil domain-containing protein 77 OS=Mus musculus OX=10090 GN=Ccdc77 PE=1 SV=1	Ccdc77	0	4	3	2	32	0.221908	0.43696	0.0699517	0.69535	0.136314	-0.332632	-0.616549	0.05792	-0.415522	0.236901	-0.016636	-0.127112	-0.272857	-0.597202	0.44954	-0.339416	0.321443	-0.183317	0.0273073	0.268817	-0.335072	-0.0137765	-0.783659	-0.411565	-0.272857	0.0814462	0.124918	-0.205114	0.364238	0.115594	0.325966	-0.30465	-0.63743	-0.200059	-0.0865877	-0.822462	0.0995357	-0.620277	-0.0426443	-0.426533	-0.494765
4139	Q9D5W4	Coiled-coil domain-containing protein 81 OS=Mus musculus OX=10090 GN=Ccdc81 PE=2 SV=1	Ccdc81	0.059	1	1	1	16	-0.0493076	0.159397	NA	NA	0.243669	0.164398	NA	NA	-0.265345	-0.0505262	NA	NA	0.282143	0.174347	NA	NA	0.175812	-0.275818	NA	NA	-0.270904	-0.190349	NA	NA	-0.08804	0.00628018	NA	NA	-0.148161	-0.0563318	NA	NA	-0.216037	-0.209923	NaN	NaN	0.22512	-0.435215	NaN	NaN	-0.0387324
2351	E9Q6B2	Coiled-coil domain-containing protein 85C OS=Mus musculus OX=10090 GN=Ccdc85c PE=1 SV=1	Ccdc85c	0	9	9	3	32	-0.913253	-0.540163	-0.784134	-0.644249	0.258147	0.373217	0.435831	0.522401	-1.09719	-1.06814	-0.822838	-1.12968	0.889921	0.772185	0.529282	0.596948	-1.30457	-1.45356	-1.12744	-0.866641	0.351773	0.667326	0.732771	0.651934	-1.32564	-1.30155	-0.734094	-0.98594	0.905067	0.559096	0.419343	0.411108	-0.183942	-0.52798	-0.0387035	-0.485427	-0.391321	-0.913392	-0.343302	-0.222392	-0.412383
1908	Q9JJ89	Coiled-coil domain-containing protein 86 OS=Mus musculus OX=10090 GN=Ccdc86 PE=1 SV=2	Ccdc86	0	14	12	5	32	-0.19191	-0.123606	0.273072	-0.285964	0.0376425	-0.176073	0.166104	0.285965	0.278284	0.291675	0.17417	0.278581	0.0612551	-0.193314	-0.188922	-0.110912	-0.0291802	0.292768	-0.0221358	-0.0476716	-0.312447	-0.0118723	-0.178614	0.0720038	0.0831699	0.00689913	0.00113399	-0.263034	-0.00375759	-0.189748	-0.331136	-0.0445812	0.470194	0.415281	-0.0989018	0.564545	0.16273	0.416374	-0.295208	0.238292	0.27508
1574	Q5SNZ0	Girdin OS=Mus musculus OX=10090 GN=Ccdc88a PE=1 SV=2	Ccdc88a	0	5	17	7	32	-0.0328159	-0.100373	-0.352308	-0.0727608	0.139631	-0.0975848	0.499493	0.590031	-0.0370821	-0.417426	-0.582921	-0.680913	-0.196542	0.065516	0.162414	0.0540475	-0.154222	-0.244028	-0.533079	-0.43721	0.0961426	0.464923	0.334308	0.157591	-0.302112	-0.173345	-0.302504	-0.447116	0.372962	0.293937	0.32595	0.372359	-0.00426623	-0.317053	-0.230613	-0.608152	-0.121406	-0.143656	-0.180771	-0.364449	-0.269296
2344	Q8VC31	Coiled-coil domain-containing protein 9 OS=Mus musculus OX=10090 GN=Ccdc9 PE=1 SV=1	Ccdc9	0	6	7	3	30	-0.221234	-0.870883	-0.471461	-0.573735	-0.838987	-0.35631	-1.1648	NA	0.421974	0.742094	0.357427	1.85798	-0.229362	-0.0175076	0.0619709	-0.16711	-0.0603429	0.419175	0.566013	0.0443941	0.280312	-0.136344	-0.433987	NA	0.762464	-0.298095	0.556736	0	-0.94208	-0.0722135	-0.293124	-0.356144	0.643208	1.61298	0.828888	2.43172	0.160891	1.29006	1.03747	0.618129	0.983698
3906	Q8VDN4	Coiled-coil domain-containing protein 92 OS=Mus musculus OX=10090 GN=Ccdc92 PE=1 SV=1	Ccdc92	0.008	3	2	1	16	-0.0397849	-0.209163	NA	NA	-0.137965	-0.245414	NA	NA	-0.196718	0.122043	NA	NA	0.0669043	0.318595	NA	NA	-0.0397849	0.0249441	NA	NA	0.358546	-0.245414	NA	NA	-0.179188	-0.105576	NA	NA	0.0844272	0.221009	NA	NA	-0.156933	0.331206	NaN	NaN	0	0.234107	NaN	NaN	-0.139403
2765	Q7TQK5	Coiled-coil domain-containing protein 93 OS=Mus musculus OX=10090 GN=Ccdc93 PE=1 SV=1	Ccdc93	0.001	5	6	2	32	-0.315361	-0.262746	-0.364126	-0.0706902	-0.0745549	-0.182032	0.0459009	0.231238	-0.42137	-0.085433	-0.217736	-0.452999	0.469544	0.500641	0.232131	0.381336	-0.728217	-0.977247	-0.522591	-0.245136	0.358938	0.414382	0.488533	0.094613	-0.404545	-0.380636	-0.303392	-0.208916	0.559465	0.399358	0.318192	0.0897744	-0.106008	0.177313	0.146389	-0.382308	-0.412855	-0.714501	-0.158465	-0.174446	-0.0891837
3821	A3KGF9	Coiled-coil domain-containing protein 9B OS=Mus musculus OX=10090 GN=Ccdc9b PE=1 SV=1	Ccdc9b	0.004	2	2	1	14	NA	-0.361456	NA	NA	-0.557612	NA	NA	NA	0.66768	0.534708	NA	NA	-0.730079	0.314109	NA	NA	0.35873	0.375509	NA	NA	-0.00691941	0.223506	NA	NA	0.596422	-0.0395284	NA	NA	0.421924	0.12683	NA	NA	NaN	0.896164	NaN	NaN	NaN	0.736966	NaN	NaN	NaN
4072	Q8K2Y9	Cerebral cavernous malformations protein 2 homolog OS=Mus musculus OX=10090 GN=Ccm2 PE=1 SV=1	Ccm2	0.032	2	1	1	16	NA	NA	0.0272122	-0.122649	NA	NA	0.440137	0.246267	NA	NA	-0.245076	-0.8009	NA	NA	-0.261645	-0.0864363	NA	NA	-0.692107	-0.0157978	NA	NA	-0.0210032	0.156248	NA	NA	-0.13704	0.0860063	NA	NA	0.518473	0.280488	NaN	NaN	-0.272288	-0.678251	NaN	NaN	-0.719319	0.106851	NaN
1887	P24860	G2/mitotic-specific cyclin-B1 OS=Mus musculus OX=10090 GN=Ccnb1 PE=1 SV=3	Ccnb1	0	13	13	4	32	-0.0870517	-0.313919	-0.587783	-0.271104	0.127762	0.0338599	-0.0834081	0.206374	-0.458492	-0.156971	-0.159851	0.0063905	0.251355	0.355788	0.478425	0.223354	-0.375671	-0.271088	-0.605829	-0.264776	0.243437	0.19173	0.616275	0.171803	-0.450763	-0.194636	-0.504546	-0.321107	0.445382	0.202372	0.272121	0.119552	-0.37144	0.156949	0.427932	0.277494	-0.288619	0.0428308	-0.0180465	0.00632762	-0.363712
4004	Q810T2	G2/mitotic-specific cyclin-B3 OS=Mus musculus OX=10090 GN=Ccnb3 PE=1 SV=2	Ccnb3	0.018	1	2	1	16	NA	NA	0.605468	0.123048	NA	NA	0.307895	-1.23986	NA	NA	0.269249	-1.41515	NA	NA	0.160827	0.146622	NA	NA	-0.648288	0.387271	NA	NA	-0.399712	0.259038	NA	NA	-0.358782	0.494044	NA	NA	-0.43119	0.127794	NaN	NaN	-0.336219	-1.53819	NaN	NaN	-1.25376	0.264222	NaN
3473	P25322	G1/S-specific cyclin-D1 OS=Mus musculus OX=10090 GN=Ccnd1 PE=1 SV=1	Ccnd1	0.001	5	2	1	16	-1.73725	-1.63161	NA	NA	0.640036	0.755282	NA	NA	-1.6362	-1.32156	NA	NA	0.979551	0.787123	NA	NA	-1.7882	-2.15859	NA	NA	0.447266	0.778586	NA	NA	-2.11485	-1.65918	NA	NA	0.974002	0.684849	NA	NA	0.101052	0.310046	NaN	NaN	-0.0509512	-0.526979	NaN	NaN	-0.377602
4021	Q9Z238	G1/S-specific cyclin-E2 OS=Mus musculus OX=10090 GN=Ccne2 PE=1 SV=1	Ccne2	0.021	2	1	1	14	0.880367	1.16834	NA	NA	-0.55079	NA	NA	NA	0.659977	0.817522	NA	NA	-0.89724	-0.680932	NA	NA	0.143402	0.0142139	NA	NA	-1.24516	NA	NA	NA	0.382867	0.825604	NA	NA	-0.917999	-0.775568	NA	NA	-0.22039	-0.350815	NaN	NaN	-0.736966	-1.15412	NaN	NaN	-0.4975
1706	O88874	Cyclin-K OS=Mus musculus OX=10090 GN=Ccnk PE=1 SV=3	Ccnk	0	9	15	3	32	0.462556	0.141806	0.29857	-0.159126	0.0548982	0.618211	0.42583	0.364896	-0.692814	-0.647347	-0.176691	-1.49783	-0.00243493	-0.204055	-0.161783	0.323567	-0.183193	-0.229192	-0.254024	-0.303644	0.750595	0.159243	-0.178886	0.301267	-0.460823	-0.18193	-0.182919	-0.448271	-0.563916	0.00553982	0.0638104	0.521842	-1.15537	-0.789153	-0.475261	-1.33871	-0.645749	-0.370998	-0.552594	-0.144518	-0.923379
809	Q52KE7	Cyclin-L1 OS=Mus musculus OX=10090 GN=Ccnl1 PE=1 SV=1	Ccnl1	0	28	40	11	32	0.204184	0.093657	0.280892	0.485311	0.284531	0.249215	0.00175559	0.226132	0.128294	0.130416	-0.112461	0.181166	-0.0816428	-0.167298	-0.0204316	-0.478947	-0.183215	-0.074558	0.275666	-0.0636155	-0.38105	-0.0739429	-0.185161	-0.197917	0.200919	0.0125791	-0.0389965	-0.0781002	-0.332929	-0.23307	-0.304978	-0.316275	-0.0758901	0.0367585	-0.393353	-0.304145	-0.387399	-0.168215	-0.00522593	-0.548927	-0.00326525
2163	Q9JJA7	Cyclin-L2 OS=Mus musculus OX=10090 GN=Ccnl2 PE=1 SV=1	Ccnl2	0	11	12	4	32	0.522531	0.380072	0.55947	0.381018	0.0240772	0.286815	-0.0512396	-0.00895974	0.252918	0.158991	0.131785	-0.135341	-0.545054	-0.629061	-0.384565	-0.251563	0.0842437	-0.0608698	0.376779	0.161744	-0.496172	-0.279759	-0.719892	-0.157849	0.247666	0.147184	0.181721	-0.00196201	-0.487388	-0.276265	-0.600144	-0.0894976	-0.269612	-0.221081	-0.427685	-0.516359	-0.438287	-0.440942	-0.18269	-0.219273	-0.274865
2051	Q9QWV9	Cyclin-T1 OS=Mus musculus OX=10090 GN=Ccnt1 PE=1 SV=3	Ccnt1	0	8	13	3	32	0.650742	0.239349	0.741909	0.508884	0.258896	0.414641	0.167673	0.605059	-0.105088	-0.226144	-0.0112976	-0.175834	-0.729742	-0.441952	-0.48183	-0.418098	0.386896	0.0418315	0.0957796	-0.169925	-0.231865	-0.028712	-0.546103	-0.349711	-0.131759	0.0773552	0.0201154	-0.0785365	-0.669159	-0.267564	-0.456902	-0.318874	-0.75583	-0.465493	-0.753206	-0.684717	-0.263846	-0.197518	-0.646129	-0.678809	-0.782501
2718	Q7TQK0	Cyclin-T2 OS=Mus musculus OX=10090 GN=Ccnt2 PE=1 SV=1	Ccnt2	0	4	5	1	32	0.43515	0.77137	0.747842	1.01599	-0.147509	0.362905	0.0833284	-0.0202345	0.388306	-0.412029	0.112475	0.472162	-0.133769	-0.648381	-0.388424	-0.815415	0.480522	-0.0811517	0.0833284	-0.465472	-0.42024	-0.159721	-0.127659	-0.307931	-0.211012	0.087073	-0.127659	-0.400377	-0.947978	-0.484343	-0.926519	-0.421751	-0.0468449	-1.1834	-0.635367	-0.543824	0.0453715	-0.852521	-0.664514	-1.48146	-0.646163
2622	Q8BGU5	Cyclin-Y OS=Mus musculus OX=10090 GN=Ccny PE=1 SV=1	Ccny	0	5	5	1	32	0.798169	0.180676	0.135213	0.277847	-0.189184	-0.0249361	0.442593	0.288152	-0.0850981	-0.210668	0.0197362	-0.588886	-0.289748	-0.0521404	-0.320604	-0.276418	-0.26489	-0.269051	-0.320604	0.164953	0.258755	-0.158492	-0.218424	-0.0980811	-0.210933	0.161858	0.0609589	0.0606167	-0.452938	0.275634	0.0353331	-0.0324927	-0.883267	-0.391344	-0.115477	-0.866733	-1.06306	-0.449727	-0.455817	-0.112894	-1.0091
1578	Q7TSH4	Centriolar coiled-coil protein of 110 kDa OS=Mus musculus OX=10090 GN=Ccp110 PE=1 SV=1	Ccp110	0	7	12	4	32	-1.3662	-0.879806	-0.583307	-0.318258	0.605787	0.219368	0.237223	0.424457	-0.886932	-0.620402	-0.280029	-0.256748	0.646766	0.535062	0.531152	0.217885	-0.620652	-0.499517	-0.887967	-0.344682	0.0959071	0.625492	0.680554	0.216079	-0.92146	-0.834299	-0.824014	-0.382507	0.79641	0.46666	0.235348	0.188702	0.479266	0.259404	0.303278	0.0615096	0.745546	0.380289	-0.30466	-0.0264237	0.444739
3666	Q640L3	Cell cycle progression protein 1 OS=Mus musculus OX=10090 GN=Ccpg1 PE=1 SV=2	Ccpg1	0.001	2	2	1	16	NA	NA	-0.0545655	0.291753	NA	NA	-0.311258	-0.471389	NA	NA	0.00762929	0.450326	NA	NA	0.0377493	-0.363748	NA	NA	0.152309	0.0154885	NA	NA	-0.0545655	-0.326515	NA	NA	0.206349	0.0653644	NA	NA	-0.0419102	0.0793036	NaN	NaN	0.0621948	0.158573	NaN	NaN	0.206875	-0.276265	NaN
466	P80314	T-complex protein 1 subunit beta OS=Mus musculus OX=10090 GN=Cct2 PE=1 SV=4	Cct2	0	35	53	15	32	0.117407	0.0132582	0.0576513	-0.00275411	0.152481	0.137199	0.350949	-0.0156766	-0.037265	-0.171236	0.0338741	-0.151883	0.0082107	0.296248	-0.0463569	0.085701	-0.330319	-0.399511	-0.622436	0.0123702	0.217432	0.0132582	-0.0092173	-0.0546338	-0.269343	-0.252026	-0.197788	0.13285	0.0507589	0.223926	0.234628	-0.0239607	-0.154672	-0.184494	-0.0237771	-0.149129	-0.447726	-0.412769	-0.680088	0.0151243	-0.38675
507	P80318	T-complex protein 1 subunit gamma OS=Mus musculus OX=10090 GN=Cct3 PE=1 SV=1	Cct3	0	40	60	20	32	0.220228	0.0923777	0.0820882	0.0737394	0.0684515	0.260433	0.356667	0.184114	-0.0751708	-0.156338	0.0365487	-0.459077	0.0293463	0.194714	-0.00634479	0.141189	-0.175133	-0.217425	-0.487866	-0.187113	0.207526	-0.0725046	-0.171066	0.155327	-0.166332	-0.172246	-0.174838	-0.0849748	-0.175901	-0.00622394	0.204875	0.0653496	-0.295398	-0.248716	-0.0455395	-0.532817	-0.39536	-0.309803	-0.569954	-0.260853	-0.386559
522	P80315	T-complex protein 1 subunit delta OS=Mus musculus OX=10090 GN=Cct4 PE=1 SV=3	Cct4	0	42	66	19	32	0.204298	0.0848466	0.0577579	0.103087	0.0572197	0.0473535	0.356061	-0.0120243	0.00299612	-0.130116	0.058682	-0.321137	0.0488327	0.207162	-0.0857201	0.135461	-0.281884	-0.335134	-0.571734	-0.0156972	0.148538	0.00547008	-0.104346	0.094027	-0.147312	-0.215079	-0.119421	0.0694563	-0.0938545	0.238636	0.228735	-0.105469	-0.201302	-0.214963	0.000924064	-0.424224	-0.486182	-0.419981	-0.629492	-0.118784	-0.35161
362	P80316	T-complex protein 1 subunit epsilon OS=Mus musculus OX=10090 GN=Cct5 PE=1 SV=1	Cct5	0	30	70	12	32	0.346095	0.128169	0.0210013	0.000601328	-0.0300162	0.0752746	0.286825	-0.0362255	0.0313307	-0.135281	0.0553382	-0.362601	-0.00295396	0.292733	-0.0236991	0.114316	-0.249305	-0.37386	-0.500001	0.0128617	0.146429	-0.108553	-0.139222	0.023126	-0.0744003	-0.151467	-0.0947135	0.167723	-0.265862	0.161585	0.252175	0.0225577	-0.314765	-0.26345	0.0343368	-0.363202	-0.595401	-0.502028	-0.521003	0.0122604	-0.420496
848	P80317	T-complex protein 1 subunit zeta OS=Mus musculus OX=10090 GN=Cct6a PE=1 SV=3	Cct6a	0	27	47	11	32	0.414559	0.217933	0.115196	0.0704182	-0.047929	0.0443505	0.415344	0.14542	0.041157	-0.0790415	0.107487	-0.340199	-0.067545	0.251886	-0.131596	0.0988372	-0.305618	-0.386243	-0.633059	-0.0525161	0.208282	-0.0980722	-0.224226	0.0153555	-0.0407579	-0.158421	-0.140423	0.108845	-0.35839	0.101462	0.244858	-0.105061	-0.373402	-0.296975	-0.00770842	-0.410617	-0.720177	-0.604176	-0.748255	-0.122934	-0.455317
513	P80313	T-complex protein 1 subunit eta OS=Mus musculus OX=10090 GN=Cct7 PE=1 SV=1	Cct7	0	39	46	16	32	0.0776638	-0.278315	-0.0452492	-0.0434811	-0.0108883	-0.0100012	0.291346	0.239496	-0.279045	-0.347298	-0.0266881	-0.247298	0.565776	0.767068	0.214736	0.242693	-0.597519	-0.749206	-0.863304	-0.239245	0.285775	0.172354	0.0987926	0.0222515	-0.528535	-0.543447	-0.315816	0.000251933	0.103905	0.363492	0.311466	-0.0580961	-0.356708	-0.0689829	0.018561	-0.203817	-0.675183	-0.470891	-0.818055	-0.195764	-0.606198
389	P42932	T-complex protein 1 subunit theta OS=Mus musculus OX=10090 GN=Cct8 PE=1 SV=3	Cct8	0	40	75	22	32	0.239897	0.0674015	0.0191057	0.078048	0.131762	0.137315	0.40572	0.144131	0.00796897	-0.0966938	0.089843	-0.260553	0.0757802	0.270271	-0.0208157	0.0979601	-0.273921	-0.253566	-0.692503	-0.206081	0.131762	-0.0705786	-0.170074	0.0511972	-0.245031	-0.160073	-0.19584	0.01565	-0.156026	0.0356961	0.30024	0.0291339	-0.231928	-0.164095	0.0707373	-0.338601	-0.513819	-0.320968	-0.711608	-0.284129	-0.484928
3267	Q8C1Y8	Vacuolar fusion protein CCZ1 homolog OS=Mus musculus OX=10090 GN=Ccz1 PE=1 SV=1	Ccz1	0	5	5	2	16	NA	NA	-0.364243	-0.0235234	NA	NA	0.362895	0.334029	NA	NA	-0.308819	-0.518373	NA	NA	0.215688	0.351516	NA	NA	-0.991248	-0.600057	NA	NA	0.518081	0.221237	NA	NA	-0.439632	-0.441068	NA	NA	0.374228	0.286332	NaN	NaN	0.055424	-0.49485	NaN	NaN	-0.627004	-0.576534	NaN
1167	Q9CWK3	CD2 antigen cytoplasmic tail-binding protein 2 OS=Mus musculus OX=10090 GN=Cd2bp2 PE=1 SV=1	Cd2bp2	0	16	25	5	32	-0.406077	-0.0685574	0.166489	0.123313	-0.488232	-0.32185	-0.154563	0.166538	0.562231	0.592142	0.17069	0.283496	0.122312	-0.57228	-0.0654008	-0.265385	0.12438	0.306592	0.441163	-0.0813197	-0.585455	-0.060759	-0.472227	-0.142854	0.555731	-0.0151478	0.119814	-0.24357	-0.432438	-0.182406	-0.448407	0.0617295	0.968308	0.6607	0.00420101	0.160183	0.530457	0.375149	0.274674	-0.204632	0.961808
2025	Q9QWK4	CD5 antigen-like OS=Mus musculus OX=10090 GN=Cd5l PE=1 SV=3	Cd5l	0	8	17	3	32	0.257682	0.299817	0.4885	0.242814	0.478175	0.58902	0.500146	-0.315574	-0.292583	-0.232738	0.0671142	-0.987837	0.127657	-0.41508	-0.0321419	0.341031	-0.188053	-0.109118	-0.400415	-0.215207	0.0176224	-0.00655918	-0.390972	0.274922	-0.263687	-0.137067	-0.274771	-0.240638	-0.359433	-0.26568	-0.303589	0.405506	-0.550265	-0.532555	-0.421385	-1.23065	-0.445734	-0.408935	-0.888915	-0.458021	-0.521369
3246	Q8R349	Cell division cycle protein 16 homolog OS=Mus musculus OX=10090 GN=Cdc16 PE=1 SV=1	Cdc16	0	7	5	4	16	-0.556458	-0.841025	NA	NA	0.121937	0.173802	NA	NA	-0.347424	-0.826198	NA	NA	0.539799	0.568787	NA	NA	-0.942487	-0.493102	NA	NA	0.412178	0.379663	NA	NA	-1.13755	-0.32526	NA	NA	0.754049	0.542751	NA	NA	0.209034	0.0148274	NaN	NaN	-0.386029	0.347923	NaN	NaN	-0.581089
3539	Q8BGZ4	Cell division cycle protein 23 homolog OS=Mus musculus OX=10090 GN=Cdc23 PE=1 SV=2	Cdc23	0.001	8	2	2	16	-0.856473	-0.606361	NA	NA	0.485714	-0.38539	NA	NA	-0.219043	-0.402565	NA	NA	0.396814	0.466396	NA	NA	-0.856473	-0.193813	NA	NA	0.24888	0.580053	NA	NA	-0.247425	-0.44642	NA	NA	0.36592	0.418302	NA	NA	0.63743	0.203795	NaN	NaN	0	0.412548	NaN	NaN	0.609048
3162	Q99JP4	Anaphase-promoting complex subunit CDC26 OS=Mus musculus OX=10090 GN=Cdc26 PE=1 SV=1	Cdc26	0	28	4	1	16	0.128403	-0.159258	NA	NA	0.0256432	0.340896	NA	NA	-0.033654	-0.232839	NA	NA	0.241103	-0.143404	NA	NA	-0.160102	0.223539	NA	NA	-0.373346	0.401592	NA	NA	-0.412166	-0.258225	NA	NA	0.391437	-0.401716	NA	NA	-0.162057	-0.0735811	NaN	NaN	-0.288505	0.382797	NaN	NaN	-0.540568
1990	A2A6Q5	Cell division cycle protein 27 homolog OS=Mus musculus OX=10090 GN=Cdc27 PE=1 SV=1	Cdc27	0	6	7	4	32	-0.318402	-0.358413	-0.327367	-0.120145	0.264425	0.0588555	0.13493	0.184709	-0.0187842	-0.03725	-0.0163797	-0.157318	0.233245	0.216166	0.0840804	0.0133912	-0.25662	-0.063697	-0.321642	-0.0861445	0.0451845	0.046384	0.177998	0.197648	-0.302028	-0.0913444	-0.0898937	-0.378142	0.207108	0.15582	0.245112	0.237575	0.299617	0.321163	0.310988	-0.0371729	0.0617817	0.294716	0.00572499	0.0340007	0.0163738
3404	Q8CFI2	Ubiquitin-conjugating enzyme E2 R1 OS=Mus musculus OX=10090 GN=Cdc34 PE=1 SV=1	Cdc34	0	5	4	1	16	0.0565835	-0.22542	NA	NA	-0.333069	0.210679	NA	NA	-0.0681715	-0.0348982	NA	NA	0.277756	0.330973	NA	NA	-0.643856	-0.752168	NA	NA	0.700098	0.159605	NA	NA	-0.449478	0.0234004	NA	NA	0.00443225	0.0376143	NA	NA	-0.124755	0.190522	NaN	NaN	-0.70044	-0.526748	NaN	NaN	-0.506062
2056	Q61081	Hsp90 co-chaperone Cdc37 OS=Mus musculus OX=10090 GN=Cdc37 PE=1 SV=1	Cdc37	0	13	11	4	32	-0.245696	-0.291323	-0.305981	-0.355976	0.259351	0.0466074	0.354078	-0.242477	-0.434243	-0.261157	-0.356172	-0.650895	0.330639	0.443042	0.0565299	0.441122	-0.690414	-0.630595	-0.600979	-0.179044	0.511192	0.242609	0.335837	0.34612	-0.642189	-0.342181	-0.34142	-0.0787716	0.352031	0.420336	0.46578	0.35336	-0.188547	0.0301654	-0.0501905	-0.294919	-0.444717	-0.339272	-0.294998	0.176931	-0.396493
3278	Q9DC48	Pre-mRNA-processing factor 17 OS=Mus musculus OX=10090 GN=Cdc40 PE=1 SV=1	Cdc40	0	5	4	2	16	-0.66073	-1.05048	NA	NA	-0.752119	-0.827264	NA	NA	0.481462	0.683611	NA	NA	-0.249387	0.0278276	NA	NA	0.17326	0.705899	NA	NA	-0.744278	-0.263798	NA	NA	0.834154	-0.247234	NA	NA	0.0411281	0.0305471	NA	NA	1.14219	1.73409	NaN	NaN	0.83399	1.75638	NaN	NaN	1.49488
1064	P60766	Cell division control protein 42 homolog OS=Mus musculus OX=10090 GN=Cdc42 PE=1 SV=2	Cdc42	0	38	35	7	32	-0.143783	0.0642554	-0.104712	0.150894	0.543497	0.49081	0.513923	0.467244	-0.247891	-0.468732	-0.206093	-0.400999	0.257868	0.157879	-0.0384782	0.136362	-0.508873	-0.489798	-0.601414	-0.390282	0.304369	0.0852268	0.0607834	0.0298494	-0.464703	-0.225894	-0.319379	-0.262346	-0.0934939	0.114943	0.376251	0.0471134	-0.104108	-0.532988	-0.101381	-0.551894	-0.36509	-0.554054	-0.496702	-0.541177	-0.32092
397	Q3UU96	Serine/threonine-protein kinase MRCK alpha OS=Mus musculus OX=10090 GN=Cdc42bpa PE=1 SV=2	Cdc42bpa	0	14	65	18	32	0.440301	0.498477	0.280425	0.352452	-0.157748	-0.0682737	0.174361	-0.0173177	-0.202013	-0.392183	-0.12383	-0.504931	-0.16936	-0.128912	-0.203187	-0.174086	-0.0115097	-0.0910746	-0.329636	0.202076	0.204822	-0.00709706	0.0166186	-0.0758716	-0.263865	-0.0133443	-0.105508	0.129608	0.0153035	0.0458543	0.181173	-0.0723873	-0.642314	-0.89066	-0.404255	-0.857382	-0.451811	-0.589552	-0.61006	-0.150376	-0.704167
135	Q7TT50	Serine/threonine-protein kinase MRCK beta OS=Mus musculus OX=10090 GN=Cdc42bpb PE=1 SV=2	Cdc42bpb	0	23	128	30	32	0.877454	0.724265	0.77153	0.685792	-0.508928	-0.321048	-0.310544	-0.157816	0.0589008	0.0463145	0.230217	-0.124541	-0.826943	-0.578907	-0.672055	-0.516444	0.34487	0.12315	0.155862	0.306972	-0.391307	-0.582481	-0.66775	-0.456971	0.266047	0.476737	0.258956	0.222646	-0.690247	-0.521096	-0.423192	-0.422459	-0.818553	-0.67795	-0.541313	-0.810333	-0.532584	-0.601115	-0.615668	-0.37882	-0.611407
3130	Q80UW5	Serine/threonine-protein kinase MRCK gamma OS=Mus musculus OX=10090 GN=Cdc42bpg PE=1 SV=2	Cdc42bpg	0	2	8	1	16	NA	NA	0.186474	0.230959	NA	NA	0.0879427	0.150937	NA	NA	-0.0455107	-0.0258614	NA	NA	0.0586781	-0.193334	NA	NA	-0.178572	-0.0763399	NA	NA	-0.0328554	0.0269013	NA	NA	-0.241246	-0.115393	NA	NA	0.113214	-0.0456318	NaN	NaN	-0.231984	-0.25682	NaN	NaN	-0.365046	-0.307299	NaN
1949	Q91W92	Cdc42 effector protein 1 OS=Mus musculus OX=10090 GN=Cdc42ep1 PE=1 SV=1	Cdc42ep1	0	12	17	3	32	0.2645	-0.467949	0.163448	0.14479	-0.340744	0.428957	0.0577085	0.70274	-0.143233	-0.0737903	0.111547	-0.202912	0.307784	-0.495855	0.158341	-0.478384	-0.049213	0.096602	-0.415156	-0.325631	0.0936591	-0.00400193	0.0187895	-0.0145301	0.0895312	0.252338	-0.40001	-0.380598	-0.380272	0.0198448	0.165994	0.168916	-0.407733	0.394159	-0.0519011	-0.347702	-0.313713	0.564551	-0.578604	-0.470421	-0.174969
3897	Q9Z1X9	Cell division control protein 45 homolog OS=Mus musculus OX=10090 GN=Cdc45 PE=1 SV=2	Cdc45	0.008	2	1	1	16	NA	NA	-0.422943	-0.426265	NA	NA	0.124545	0.363812	NA	NA	-0.18927	-0.0225426	NA	NA	0.669176	0.398164	NA	NA	-0.822213	-0.310788	NA	NA	0.249172	-0.0112273	NA	NA	-0.645335	-0.25634	NA	NA	0.382146	0.0440552	NaN	NaN	0.233672	0.403722	NaN	NaN	-0.39927	0.115477	NaN
126	Q6A068	Cell division cycle 5-like protein OS=Mus musculus OX=10090 GN=Cdc5l PE=1 SV=2	Cdc5l	0	46	148	33	32	-0.659195	-0.662662	-0.114036	0.184296	-0.234597	-0.224628	-0.495007	-0.0207613	0.473287	0.389281	0.220127	0.786843	0.0135321	-0.306161	-0.0750091	-0.412042	0.139979	0.5239	0.611191	-0.04202	-0.778095	0.107444	-0.179003	-0.423302	0.599963	0.00952034	0.227233	-0.206633	-0.122726	-0.197327	-0.575942	-0.290525	1.13248	1.05194	0.334163	0.602547	0.799174	1.18656	0.725227	-0.226316	1.25916
3914	O89033	Cell division control protein 6 homolog OS=Mus musculus OX=10090 GN=Cdc6 PE=1 SV=2	Cdc6	0.008	2	3	1	16	-0.459432	-0.549773	NA	NA	-0.0623607	-0.775065	NA	NA	0.382203	0.450227	NA	NA	0.637244	1.09756	NA	NA	-0.272153	-0.0179219	NA	NA	-0.609848	-0.401251	NA	NA	-0.547787	-0.354957	NA	NA	0.366173	-0.515422	NA	NA	0.841634	1	NaN	NaN	0.187279	0.531851	NaN	NaN	-0.0883559
1466	Q8JZM7	Parafibromin OS=Mus musculus OX=10090 GN=Cdc73 PE=1 SV=1	Cdc73	0	13	14	7	32	-0.496301	-0.475918	-0.633955	-0.0881824	0.0639915	-0.0453544	-0.110815	-0.0331683	-0.15072	-0.00963134	-0.266466	0.361484	0.184144	-0.000147688	0.097387	-0.239053	-0.00610906	0.468812	0.333458	0.12603	-0.151752	0.0943641	0.321716	-0.043016	0.0768195	-0.117004	-0.0354286	-0.03415	0.331315	-0.0815677	0.0603955	-0.133756	0.345582	0.466287	0.367489	0.449666	0.490192	0.94473	0.967413	0.214213	0.573121
3952	Q9CPY3	Sororin OS=Mus musculus OX=10090 GN=Cdca5 PE=1 SV=1	Cdca5	0.011	6	1	1	16	0.397913	0.0307723	NA	NA	-0.0652915	-0.0461896	NA	NA	-0.0832134	0.50994	NA	NA	-0.0593666	-0.499049	NA	NA	-0.107461	-0.0330741	NA	NA	-0.860821	-0.22852	NA	NA	0.436161	0.127391	NA	NA	-0.012824	-0.0660892	NA	NA	-0.481127	0.479168	NaN	NaN	-0.505374	-0.0638465	NaN	NaN	0.0382475
995	Q8BHX3	Borealin OS=Mus musculus OX=10090 GN=Cdca8 PE=1 SV=2	Cdca8	0	32	33	7	32	-0.0238045	-0.284141	-0.569128	0.6216	-0.0248354	-0.0759348	-0.446185	-0.048809	0.340101	0.467044	0.0312645	0.823978	-0.301338	-0.467046	0.243656	-0.474159	0.077013	0.511803	0.677834	-0.22743	-0.914046	0.0596135	-0.154091	-0.458377	0.599572	-0.426772	0.271485	-0.521143	-0.225507	-0.13229	-0.555094	-0.462477	0.363905	0.751185	0.600393	0.202378	0.100818	0.795944	1.24696	-0.84903	0.623376
3049	Q99PF4	Cadherin-23 OS=Mus musculus OX=10090 GN=Cdh23 PE=1 SV=2	Cdh23	0.048	1	2	1	32	0.665084	0.587332	0.210038	-0.762447	0.713198	0.311153	-0.195477	-1.99511	-0.428193	-0.639659	0.041307	-1.62587	-1.20771	-0.216584	-0.21245	0.677318	0.00941807	-0.783625	-1.08195	0.0951813	0.303409	-0.175108	-0.291401	0.887535	-0.49671	0.0414321	0.197243	0.196034	-0.622751	0.331852	0.715346	0.229859	-1.09328	-1.22699	-0.168731	-0.863427	-0.655666	-1.37096	-1.29199	0.857628	-1.16179
2744	Q8BL00	Cadherin-related family member 3 OS=Mus musculus OX=10090 GN=Cdhr3 PE=2 SV=2	Cdhr3	0.001	6	4	2	32	-0.354168	1.13625	0.0205159	0.726277	0.382797	-0.757524	-0.537702	-0.116315	0.64175	-0.220857	0.0821663	-0.58382	-0.891037	-0.62164	-0.527433	-0.487119	0.200594	-0.108689	-0.184321	0.393394	-0.651849	-0.178511	-0.169418	0.0483153	0.0424122	0.233543	0.619738	0.236201	-0.00159502	-0.482664	0.308659	-0.951685	0.995919	-1.3571	0.0616505	-1.3101	0.554762	-1.24494	-0.204837	-0.332882	0.396581
829	P11440	Cyclin-dependent kinase 1 OS=Mus musculus OX=10090 GN=Cdk1 PE=1 SV=3	Cdk1	0	30	55	6	32	-0.163411	-0.228812	-0.157	-0.207765	0.00085729	0.234276	0.0182336	0.218601	-0.433552	-0.36704	-0.110742	-0.17003	0.251006	0.280086	0.17379	0.0138667	-0.468339	-0.401424	-0.609557	-0.263516	0.274798	0.208338	0.416235	0.264326	-0.388533	-0.174026	-0.262469	-0.21407	0.565103	0.241076	0.2783	0.233648	-0.27014	-0.138229	0.0462577	0.0377353	-0.304927	-0.172612	-0.452557	-0.0557513	-0.225121
207	P24788	Cyclin-dependent kinase 11B OS=Mus musculus OX=10090 GN=Cdk11b PE=1 SV=2	Cdk11b	0	37	126	32	32	0.43961	0.366645	0.319605	0.355317	0.152381	0.401264	0.187737	0.283245	0.00164807	-0.0343523	-0.0313176	0.0341545	-0.210484	-0.384404	-0.10675	-0.301226	-0.11961	-0.0530315	0.179387	-0.0342861	-0.359749	-0.179224	-0.419175	-0.182864	0.245071	-0.00602297	0.02997	-0.112121	-0.354607	-0.313837	-0.313681	-0.175287	-0.437962	-0.400997	-0.350922	-0.321163	-0.55922	-0.419676	-0.140218	-0.389603	-0.194539
265	Q14AX6	Cyclin-dependent kinase 12 OS=Mus musculus OX=10090 GN=Cdk12 PE=1 SV=2	Cdk12	0	17	77	16	32	0.0574649	0.115029	0.334072	0.373838	0.278562	0.489204	0.331259	0.535986	0.0147806	-0.277047	-0.177282	-0.268489	0.000518709	-0.331833	-0.19917	-0.152217	0.071357	-0.0328433	0.0524425	-0.238594	-0.23317	0.123763	-0.326752	-0.0298858	-0.0493667	-0.173505	-0.026578	-0.457598	-0.20441	-0.0896095	-0.136364	-0.0455064	-0.0426842	-0.392076	-0.511354	-0.642327	0.0138921	-0.147872	-0.281629	-0.612432	-0.106832
1842	Q69ZA1	Cyclin-dependent kinase 13 OS=Mus musculus OX=10090 GN=Cdk13 PE=1 SV=3	Cdk13	0	6	15	5	32	0.167422	-0.165132	0.165652	0.260843	-0.172428	0.203407	0.152552	0.0381796	0.167422	0.601669	-0.168554	0.278604	-0.587465	-0.856182	-0.272942	-0.299953	0.202612	0.117507	0.260289	0.0457429	-0.339537	-0.11228	-0.343111	-0.141256	0.335367	0.550139	0.185083	-0.213901	-0.00250251	-1.27702	-0.110154	-0.0761922	0	0.766801	-0.334206	0.0177614	0.0351894	0.282639	0.0946369	-0.2151	0.167945
615	Q8K0D0	Cyclin-dependent kinase 17 OS=Mus musculus OX=10090 GN=Cdk17 PE=1 SV=2	Cdk17	0	25	34	9	32	0.466066	0.428119	0.3669	0.322697	0.142546	0.121467	0.0967606	0.354238	-0.221187	-0.225164	-0.258454	-0.241461	-0.504915	-0.393677	-0.445923	-0.236083	0.114557	-0.0857872	0.0213199	-0.0429349	-0.170612	-0.188624	-0.112981	-0.176921	0.0959922	0.239574	0.152094	-0.0585733	-0.132355	-0.074546	0.0288648	-0.05798	-0.687253	-0.653283	-0.625353	-0.564158	-0.351509	-0.513906	-0.34558	-0.365632	-0.370074
1370	P97377	Cyclin-dependent kinase 2 OS=Mus musculus OX=10090 GN=Cdk2 PE=1 SV=2	Cdk2	0	27	18	6	32	0.505898	0.553174	0.493129	0.811274	-0.347585	-0.132507	-0.181519	0.109004	0.323256	0.244705	0.269273	0.663492	-0.357512	-0.406229	-0.299668	-0.935479	0.219126	0.131393	0.0446816	-0.0298329	-0.443004	-0.358367	-0.453926	-0.76174	0.187615	0.134633	0.161869	-0.165503	-0.466088	-0.498606	-0.298944	-0.739278	-0.182642	-0.308468	-0.223856	-0.147782	-0.286772	-0.421781	-0.448447	-0.841107	-0.318283
2508	P30285	Cyclin-dependent kinase 4 OS=Mus musculus OX=10090 GN=Cdk4 PE=1 SV=1	Cdk4	0	7	10	1	32	-1.17421	-1.09663	-1.08828	-1.58719	0.449133	0.647442	0.362547	0.31206	-1.11421	-1.10656	-1.53035	-1.53805	0.790345	0.850976	0.967812	0.74399	-1.32638	-1.44401	-1.73936	-1.0655	0.360782	0.571637	0.976187	0.739014	-1.28012	-1.2098	-1.83577	-1.01659	0.930225	0.497538	0.480284	0.820012	0.0600019	-0.00992912	-0.44207	0.0491477	-0.152165	-0.347384	-0.651079	0.521698	-0.105906
3164	P49615	Cyclin-dependent kinase 5 OS=Mus musculus OX=10090 GN=Cdk5 PE=1 SV=1	Cdk5	0	14	12	4	16	NA	NA	0.0452293	0.175535	NA	NA	0.241432	0.659196	NA	NA	-0.656547	-0.521819	NA	NA	0.0487871	-0.0371075	NA	NA	-0.0504948	-0.187918	NA	NA	0.171354	0.0564493	NA	NA	-0.211407	-0.536925	NA	NA	0.216341	0.0190629	NaN	NaN	-0.701776	-0.697354	NaN	NaN	-0.0957241	-0.363453	NaN
709	Q8BTW8	Mitochondrial tRNA methylthiotransferase CDK5RAP1 OS=Mus musculus OX=10090 GN=Cdk5rap1 PE=1 SV=2	Cdk5rap1	0	24	46	10	32	0.411568	0.490934	0.46989	0.482179	-0.0395761	0.401892	0.257785	0.46666	-0.0125131	-0.116368	-0.0561546	-0.269721	-0.551192	-0.619932	-0.210469	-0.332139	0.284141	0.0922148	0.0452657	-0.0312642	-0.149647	-0.164276	-0.39931	-0.152145	0.232029	0.110281	-0.0281403	-0.289679	-0.455085	-0.594275	-0.281919	-0.150649	-0.424081	-0.607302	-0.526045	-0.7519	-0.127427	-0.398719	-0.424624	-0.513443	-0.179539
665	Q8K389	CDK5 regulatory subunit-associated protein 2 OS=Mus musculus OX=10090 GN=Cdk5rap2 PE=1 SV=3	Cdk5rap2	0	9	35	11	32	0.597019	0.537953	0.58241	0.678322	-0.168916	-0.666495	-0.933132	-0.595994	-0.44288	-0.193766	0.270574	-0.364172	-0.552541	-0.576154	-0.391974	-0.584784	0.149378	0.208979	0.273074	0.48276	-0.498806	0.0698381	-0.0561404	-0.403403	-0.0534393	0.426812	0.317799	0.441392	0.485427	-0.280588	-0.751666	-0.35279	-1.0399	-0.731718	-0.311837	-1.04249	-0.447641	-0.328974	-0.309336	-0.195562	-0.650458
1818	Q99LM2	CDK5 regulatory subunit-associated protein 3 OS=Mus musculus OX=10090 GN=Cdk5rap3 PE=1 SV=1	Cdk5rap3	0	11	9	3	32	-0.511993	-0.455779	-0.460002	-0.227177	-0.0964398	0.156367	0.298135	0.273348	-0.92875	-0.985722	-0.591246	-1.16159	0.537175	0.538551	0.583251	0.25745	-0.989193	-0.563644	-0.805646	-0.683816	0.581342	0.404967	0.546257	0.656413	-0.949548	-0.420205	-0.992609	-0.418226	0.9024	0.537	0.429218	0.43048	-0.416757	-0.529943	-0.131245	-0.934412	-0.4772	-0.107865	-0.345644	-0.456638	-0.437556
1503	Q99J95	Cyclin-dependent kinase 9 OS=Mus musculus OX=10090 GN=Cdk9 PE=1 SV=1	Cdk9	0	16	19	5	32	-0.319543	0.0120911	0.352325	0.160822	0.187007	0.144186	-0.0829986	0.270174	-0.329793	-0.0938217	0.129383	0.182978	0.247434	0.0647137	0.109368	-0.27605	-0.0902363	0.142202	-0.159269	-0.107607	0.059296	-0.145394	-0.275856	-0.103658	-0.212932	-0.0216148	0.0550451	-0.383033	0.302669	-0.134931	-0.240626	0.123572	-0.0102501	-0.105913	-0.222942	0.0221556	0.229307	0.13011	-0.511594	-0.268429	0.106611
2925	Q3UTQ8	Cyclin-dependent kinase-like 5 OS=Mus musculus OX=10090 GN=Cdkl5 PE=1 SV=1	Cdkl5	0.001	1	4	1	31	-0.410188	-0.166582	-0.480626	-0.294447	-0.500074	-0.581619	0.678072	0.835613	0.259387	0.101454	-0.514573	0.420576	0.0848889	-0.154609	-0.906891	0.0220263	0.184425	0.647627	0.159199	0.065095	-0.228477	0.164933	0	0.106915	0.425926	-0.0345532	0.321928	-0.115477	-0.0747678	-0.311921	0.115477	NA	0.669575	0.268035	-0.0339473	0.715023	0.594613	0.814209	0.639824	0.359542	0.836114
3150	P46414	Cyclin-dependent kinase inhibitor 1B OS=Mus musculus OX=10090 GN=Cdkn1b PE=1 SV=2	Cdkn1b	0	18	5	3	16	NA	NA	-0.442454	-0.51105	NA	NA	0.667359	0.540789	NA	NA	-0.835739	-0.5832	NA	NA	0.430256	0.602492	NA	NA	-0.538403	-0.506032	NA	NA	0.288309	0.0485568	NA	NA	-0.601782	-0.721761	NA	NA	0.262441	0.392821	NaN	NaN	-0.393285	-0.0721498	NaN	NaN	-0.0959486	0.00501807	NaN
2205	Q64364	Tumor suppressor ARF OS=Mus musculus OX=10090 GN=Cdkn2a PE=1 SV=1	Cdkn2a	0	23	8	4	32	-0.401872	-0.376188	-0.81139	-0.817856	-0.127697	-0.301869	-0.609347	-0.0151926	-0.288978	0.604619	0.0397462	0.927284	0.520592	-0.580684	0.676056	-0.0198996	0.290805	0.4626	-0.0353553	0.123592	-0.580209	0.0115831	0.431068	-0.153166	0.149143	0.0356687	0.065648	-0.0436677	0.102601	-0.289847	-0.361419	-0.745906	0.112894	0.980806	0.851137	1.74514	0.692676	0.838787	0.776035	0.941448	0.551015
472	Q8BI72	CDKN2A-interacting protein OS=Mus musculus OX=10090 GN=Cdkn2aip PE=1 SV=1	Cdkn2aip	0	30	48	14	32	-1.05305	-0.961755	-0.845644	-0.870239	-1.33514	-0.928645	-1.12854	-0.826081	0.393741	0.64488	0.272153	0.706508	0.101941	-0.114361	0.0788053	-0.123648	0.241883	0.53013	0.705935	0.333305	-0.263213	-0.0190287	-0.0594741	-0.145137	0.686461	0.331217	0.439154	0.348761	0.150027	-0.349631	-0.366276	-0.149578	1.44679	1.60664	1.1178	1.57675	1.29493	1.49189	1.55158	1.20354	1.73951
2993	Q9D211	CDKN2AIP N-terminal-like protein OS=Mus musculus OX=10090 GN=Cdkn2aipnl PE=3 SV=1	Cdkn2aipnl	0.004	9	3	1	32	-0.467329	-1.15306	-0.370368	-0.67072	-2.19525	-0.942846	-1.95533	-0.126896	0.670175	0.756967	0.43531	0.276168	-0.671687	0.0893945	-0.22542	-0.460797	0.428267	0.600776	0.826668	-0.0799754	-0.445715	-0.162524	0.121745	-0.317839	0.772842	-0.0354119	0.026967	0.63372	0.0715374	-0.167277	-0.1836	0.285157	1.1375	1.91003	0.805678	0.946889	0.895595	1.75384	1.19704	0.590745	1.24017
2529	P97817	Cerebellar degeneration-related protein 2 OS=Mus musculus OX=10090 GN=Cdr2 PE=1 SV=2	Cdr2	0	3	6	1	32	-0.372365	-1.08219	-1	-0.811313	0.341554	0.213564	0.385431	0.503198	-0.811224	-0.653892	-0.614569	-0.713011	0.291202	0.535574	0.678072	0.579242	-0.703755	-0.790948	-1.33324	-1.14252	0.58647	0.59902	0.669594	0.229714	-0.693722	-0.807474	-1	-0.504258	0.519048	0.695124	0.539159	0.658172	-0.438859	0.428297	0.385431	0.0983021	-0.33139	0.291242	-0.333243	-0.331206	-0.321357
1120	A2A6T1	Cerebellar degeneration-related protein 2-like OS=Mus musculus OX=10090 GN=Cdr2l PE=1 SV=1	Cdr2l	0	17	29	7	32	-0.496108	-0.968312	-0.668997	-0.778769	-0.326995	-0.459018	-0.343194	-0.0730676	-0.54959	-0.462664	-0.431219	-0.768264	0.159244	0.402371	0.498074	0.421106	-0.170532	-0.0960431	-0.205191	-0.454383	0.676858	0.539008	0.422547	0.493097	-0.297256	-0.188115	-0.334233	-0.220409	0.478096	0.533833	0.513874	0.627455	-0.0534823	0.505648	0.237779	0.0105051	0.325576	0.872268	0.463806	0.324386	0.198852
3465	Q99L43	Phosphatidate cytidylyltransferase 2 OS=Mus musculus OX=10090 GN=Cds2 PE=1 SV=1	Cds2	0.001	4	5	1	16	0.14769	0.143507	NA	NA	0.284408	0.601049	NA	NA	-0.178564	-0.24881	NA	NA	-0.0071955	-0.0548551	NA	NA	0.0622775	-0.282757	NA	NA	-0.129582	-0.280612	NA	NA	0.0251405	-0.0548551	NA	NA	-0.286479	-0.0493661	NA	NA	-0.326254	-0.392317	NaN	NaN	-0.0854126	-0.426265	NaN	NaN	-0.12255
1995	Q8R4E9	DNA replication factor Cdt1 OS=Mus musculus OX=10090 GN=Cdt1 PE=1 SV=1	Cdt1	0	11	13	4	32	-1.25036	0.159547	0.615384	1.14774	-0.788828	-0.978799	-1.29151	-2.24325	1.78064	1.31316	0.726836	1.09105	0.026111	0.0472235	-0.562514	-1.54379	-0.335777	-0.0745885	0.480529	0.466328	-1.1534	-0.969561	-0.786335	-2.19832	-0.91156	-0.334325	0.231562	0.289214	-0.370991	-0.727137	-0.790343	-1.84479	3.03101	1.15362	0.111452	-0.0566899	0.914585	-0.234135	-0.134855	-0.681411	0.338802
3943	P28033	CCAAT/enhancer-binding protein beta OS=Mus musculus OX=10090 GN=Cebpb PE=1 SV=1	Cebpb	0.01	4	1	1	16	NA	NA	0.597368	-0.257039	NA	NA	-0.20014	0.0965984	NA	NA	-0.243729	0.0159799	NA	NA	0.457392	0.259537	NA	NA	-0.722092	-0.270459	NA	NA	0.114902	-0.277216	NA	NA	-0.234905	0.226479	NA	NA	-0.217418	0.086106	NaN	NaN	-0.841096	0.273018	NaN	NaN	-1.31946	-0.0134205	NaN
951	P53569	CCAAT/enhancer-binding protein zeta OS=Mus musculus OX=10090 GN=Cebpz PE=1 SV=2	Cebpz	0	11	31	8	32	-0.156659	-0.809732	-0.571323	-0.346024	-0.0275575	-0.519985	-0.485715	-0.733393	0.0455275	0.572151	0.019328	0.558953	0.434012	-0.0138261	0.346744	-0.224717	0.260443	0.565034	0.256331	0.32394	-0.798828	-0.00835558	0.46599	-0.0446016	0.0524165	-0.235204	-0.135733	0.298979	-0.106077	-0.102031	-0.248495	-0.26669	0.202186	1.38188	0.590651	0.904977	0.417102	1.37477	0.827654	0.669964	0.209075
1616	P28659	CUGBP Elav-like family member 1 OS=Mus musculus OX=10090 GN=Celf1 PE=1 SV=2	Celf1	0	11	15	5	32	-1.82286	-1.81575	-1.45943	-1.67097	-1.23665	-0.595226	-0.976417	-0.905244	0.377549	-0.0706869	-0.0753064	0.986891	0.645061	0.638678	0.567731	0.115487	-0.140698	0.123422	0.21987	-0.0519842	-0.204563	0.463129	0.773768	0.227073	0.316769	-0.145222	-0.182636	-0.0935571	0.495313	0.229996	-0.0872072	0.0207549	2.20041	1.74506	1.38413	2.65786	1.68216	1.93917	1.6793	1.61898	2.13963
2824	Q8CIN6	CUGBP Elav-like family member 3 OS=Mus musculus OX=10090 GN=Celf3 PE=2 SV=1	Celf3	0.001	2	3	1	32	-2.03263	-2.63223	-2.38446	-3.3634	-0.314669	0.0312934	-0.0974456	-0.0738981	-1.5777	-1.15661	-2.03765	-0.669144	0.942433	1.05192	1.00637	0.768166	-1.46122	-0.922903	-1.84193	-1.2854	0.616785	0.829119	1.18738	0.817609	-1.44917	-1.18723	-1.12666	-0.994171	1.28209	0.633877	0.68444	0.960526	0.45493	1.47562	0.346803	2.69426	0.571416	1.70932	0.542527	2.078	0.583464
3406	Q7TN33	CUGBP Elav-like family member 6 OS=Mus musculus OX=10090 GN=Celf6 PE=2 SV=1	Celf6	0	8	6	2	16	NA	NA	-1.18046	-1.50715	NA	NA	-0.975025	-0.810541	NA	NA	-0.0443416	0.973911	NA	NA	0.396869	-0.153905	NA	NA	0.506151	0.186666	NA	NA	0.232196	0.0611353	NA	NA	0.0800342	0.110604	NA	NA	0.152843	-0.0680047	NaN	NaN	1.13612	2.48106	NaN	NaN	1.68661	1.69381	NaN
3170	Q4VA36	Centrosomal AT-AC splicing factor OS=Mus musculus OX=10090 GN=Cenatac PE=2 SV=1	Cenatac	0	7	6	1	16	1.07145	0.883551	NA	NA	-2.41767	-1.65541	NA	NA	0.736822	0.709911	NA	NA	-1.62797	-1.45043	NA	NA	0.692185	0.655463	NA	NA	-2.47242	-1.06922	NA	NA	0.666174	0.517367	NA	NA	-1.56287	-1.50231	NA	NA	-0.334627	-0.173641	NaN	NaN	-0.379264	-0.228089	NaN	NaN	-0.405275
3996	P49452	Centromere protein C OS=Mus musculus OX=10090 GN=Cenpc PE=1 SV=2	Cenpc	0.017	1	1	1	15	NA	NA	0.669692	0.0306606	NA	NA	NA	-0.44402	NA	NA	0.286972	0.184011	NA	NA	-0.344383	-0.140951	NA	NA	0.597902	0.583814	NA	NA	-0.372952	-0.335767	NA	NA	-0.062612	0.231708	NA	NA	0.21201	-0.44402	NaN	NaN	-0.38272	0.153351	NaN	NaN	-0.0717907	0.553154	NaN
2551	Q6RT24	Centromere-associated protein E OS=Mus musculus OX=10090 GN=Cenpe PE=1 SV=1	Cenpe	0	1	3	2	32	-0.13164	-0.730535	-0.458703	0.0665221	0.195137	0.102355	-0.373127	0.196193	-0.436067	-0.104546	0.320907	-0.121608	-0.00388493	0.409803	0.458835	0.075539	-0.383064	-0.0778283	-0.419174	-0.320153	0.157866	0.0161081	0.420132	0.0710376	-0.621446	-0.2461	-0.721737	-0.344	0.742829	0.337209	0.244201	0.256904	-0.304426	0.62599	0.77961	-0.18813	-0.251423	0.652707	0.0395284	-0.386675	-0.489805
3544	Q9QYM8	Centromere protein H OS=Mus musculus OX=10090 GN=Cenph PE=1 SV=1	Cenph	0.001	5	2	1	16	-1.15525	-1.62846	NA	NA	0.75815	0.888119	NA	NA	-1.55005	-1.2336	NA	NA	0.683209	0.920436	NA	NA	-1.53406	-1.33168	NA	NA	0.333887	0.191565	NA	NA	-1.32364	-1.09794	NA	NA	0.931496	0.586282	NA	NA	-0.394803	0.39486	NaN	NaN	-0.378817	0.296775	NaN	NaN	-0.168398
3700	Q8K015	Centromere protein O OS=Mus musculus OX=10090 GN=Cenpo PE=2 SV=1	Cenpo	0.002	7	1	1	16	NA	NA	0.0218722	0.0700358	NA	NA	0.0218722	-0.679557	NA	NA	0.278212	0.187687	NA	NA	0.266985	-0.210072	NA	NA	0.00845166	0.477984	NA	NA	-0.193857	-0.110536	NA	NA	-0.447613	0.304501	NA	NA	-0.0891591	-0.379997	NaN	NaN	0.25634	0.117652	NaN	NaN	-0.0134205	0.407948	NaN
3514	Q9CZ92	Centromere protein P OS=Mus musculus OX=10090 GN=Cenpp PE=2 SV=1	Cenpp	0.001	9	4	2	16	-0.588003	0.0871393	NA	NA	0.384341	-0.450295	NA	NA	-0.321928	0.187135	NA	NA	-0.306821	-0.430395	NA	NA	-0.219358	0.440476	NA	NA	0.15261	-0.654436	NA	NA	0.592032	0.665182	NA	NA	-0.0844288	-0.420547	NA	NA	0.266075	0.0999958	NaN	NaN	0.368645	0.353337	NaN	NaN	1.18003
2823	Q9CPQ5	Centromere protein Q OS=Mus musculus OX=10090 GN=Cenpq PE=2 SV=2	Cenpq	0.001	6	4	1	32	0.000830328	-0.398787	0.541974	0.133204	-0.313233	-0.627635	-0.252793	-0.62555	0.2929	0.503188	0.203089	-0.115689	-0.131205	-0.430414	0.00739518	-0.519755	0.481982	0.763758	0.051481	0.415673	-0.653858	-0.366039	-0.356338	-0.0146857	0.258598	0.37452	-0.0172318	0.409309	-0.272534	-0.589331	-0.428824	-0.0249907	0.29207	0.901975	-0.338885	-0.248893	0.481151	1.16255	-0.490493	0.282468	0.257768
3623	Q3TJM4	Centromere protein T OS=Mus musculus OX=10090 GN=Cenpt PE=2 SV=2	Cenpt	0.001	4	1	1	16	0.0909001	-0.439713	NA	NA	0.131772	-0.177767	NA	NA	0.147802	0.107774	NA	NA	-0.329676	-0.382126	NA	NA	0.0742213	0.560287	NA	NA	-0.942652	0.219467	NA	NA	0.402844	0.0250495	NA	NA	0.0573475	-0.188697	NA	NA	0.0569024	0.547488	NaN	NaN	-0.0166787	1	NaN	NaN	0.311944
2036	Q8C4M7	Centromere protein U OS=Mus musculus OX=10090 GN=Cenpu PE=1 SV=2	Cenpu	0	13	9	3	32	0.13222	0.0910376	0.155876	0.239496	-0.136699	-0.189379	0.183263	0.324361	0.0889507	0.0622438	0.118869	0.170046	-0.166684	-0.422302	-0.313837	-0.159834	0.050371	0.408466	0.165717	-0.242993	-0.165519	-0.122742	-0.4217	-0.352017	0.17515	0.284007	0.119882	-0.141632	-0.0236824	-0.314242	-0.14376	0.0173756	-0.0432697	-0.0287938	-0.037007	-0.0694502	-0.0818494	0.317429	0.00984107	-0.482489	0.0429294
517	Q9CXS4	Centromere protein V OS=Mus musculus OX=10090 GN=Cenpv PE=1 SV=2	Cenpv	0	43	56	10	32	-0.0815561	-0.847453	-0.598825	0.665558	0.323986	0.31934	-0.863513	-0.282152	0.21864	0.245935	0.0871697	1.15587	0.0719096	-0.170498	0.39161	-1.04367	-0.187468	0.349006	0.596856	-0.120579	-1.38374	0.111807	0.284917	-0.791767	0.312169	0.146698	0.170257	-0.149964	0.118348	-0.597756	-0.836659	-1.06053	0.300196	1.09339	0.685994	0.490309	-0.105912	1.19646	1.19568	-0.786138	0.393726
2442	Q7TSG1	Centrosomal protein of 120 kDa OS=Mus musculus OX=10090 GN=Cep120 PE=1 SV=1	Cep120	0	4	6	3	32	-0.0655778	-0.0405418	0.0991483	0.676762	0.290209	-0.0667469	-0.761924	-0.523707	-0.466725	-0.285227	0.298107	0.025101	0.0894674	-0.0091466	-0.0707767	-0.799518	0.0301463	0.0811368	-0.201247	0.378489	-0.0963564	0.156065	0.367796	-0.280898	-0.40763	-0.0091466	0.219346	0.381173	0.404542	0.1281	-0.263422	-0.53885	-0.401147	-0.244685	0.198959	-0.651661	0.0957241	0.121679	-0.300395	-0.298272	-0.342052
220	Q62036	Centrosomal protein of 131 kDa OS=Mus musculus OX=10090 GN=Cep131 PE=1 SV=2	Cep131	0	32	88	29	32	0.282156	0.525248	0.568152	0.425466	0.117538	-0.551864	-0.526799	-0.353066	-0.621999	-0.0583358	0.238166	-0.587882	-0.175776	-0.184593	-0.108463	-0.274148	0.0682032	-0.101979	-0.420323	0.386305	-0.111016	0.0853533	0.0182086	-0.218041	-0.405279	0.073377	0.265004	0.399547	0.520658	-0.00935886	-0.406181	-0.158509	-0.904154	-0.583583	-0.329986	-1.01335	-0.213952	-0.627226	-0.988475	-0.0391612	-0.687435
3711	A2AUM9	Centrosomal protein of 152 kDa OS=Mus musculus OX=10090 GN=Cep152 PE=1 SV=1	Cep152	0.002	1	1	1	16	NA	NA	-0.71349	1.00543	NA	NA	-0.922077	-0.575406	NA	NA	0.327537	0.0690683	NA	NA	0.306192	-1.69449	NA	NA	0.246321	0.567144	NA	NA	0.558434	-1.03329	NA	NA	0.0641172	0.480643	NA	NA	-0.58466	-0.742245	NaN	NaN	1.04103	-0.936364	NaN	NaN	0.959811	-0.438288	NaN
1208	Q6ZQ06	Centrosomal protein of 162 kDa OS=Mus musculus OX=10090 GN=Cep162 PE=1 SV=2	Cep162	0	5	15	5	32	-0.199364	-0.238337	0.0213851	-0.100548	-0.0324664	-0.525561	-0.324454	0.0679855	-0.102856	-0.273018	0.0695295	-0.183326	-0.777537	-0.0223224	0.044153	-0.279215	0.382571	0.263155	-0.108185	0.248651	0.0307852	0.193734	0.317691	0.0487706	0.0987782	0.320111	0.0576432	0.191394	0.311121	0.0746541	-0.166242	-0.0739786	0.096508	-0.0346818	0.0481444	-0.0827777	0.581935	0.501492	-0.12957	0.3492	0.298142
83	Q6A065	Centrosomal protein of 170 kDa OS=Mus musculus OX=10090 GN=Cep170 PE=1 SV=2	Cep170	0	32	164	38	32	0.171526	-0.00232353	0.179899	0.220099	-0.179036	-0.259867	-0.412113	-0.115672	0.230243	0.039812	-0.00684329	0.117675	-0.464478	-0.213799	-0.154958	-0.210794	0.451181	0.291358	0.241211	0.122822	-0.389463	-0.0277366	0.102766	-0.14971	0.161219	0.236332	0.156173	0.0618929	-0.244878	-0.16253	-0.230898	-0.106158	0.0587167	0.0421356	-0.186743	-0.102424	0.279655	0.293681	0.0613121	-0.0972777	-0.010307
2229	Q80U49	Centrosomal protein of 170 kDa protein B OS=Mus musculus OX=10090 GN=Cep170b PE=1 SV=2	Cep170b	0	3	9	3	32	-0.220147	-0.0153872	0.50347	0.195964	-0.605768	-0.182348	0.0911677	-1.64663	0.615868	0.486415	0.0654374	-0.202409	-0.695881	-0.0706829	-0.193893	0.192091	0.189816	0.43275	0.0430116	0.328889	-0.785988	-0.690411	-0.493795	0.401125	0.772743	-0.00188821	0.176057	0.0279718	-0.143212	-0.307533	-0.461373	-0.108663	0.836015	0.501802	-0.438033	-0.398374	0.409963	0.448137	-0.460459	0.132925	0.992891
2087	Q99NF3	Centrosomal protein of 41 kDa OS=Mus musculus OX=10090 GN=Cep41 PE=1 SV=1	Cep41	0	15	8	3	32	0.121395	0.232173	0.212202	-0.030359	0.144495	0.241673	0.147771	0.26051	-0.12293	-0.205864	-0.115958	-0.424317	-0.089736	-0.0199844	-0.0508319	0.0498113	0.00768853	-0.189522	-0.32385	-0.0416448	-0.0233145	-0.0303412	0.0322934	0.137483	-0.152003	-0.0693211	-0.107654	-0.139293	0.0834408	-0.0282639	0.13208	0.0882855	-0.244325	-0.438037	-0.32816	-0.393958	-0.113707	-0.421696	-0.536053	-0.0112858	-0.273398
1161	Q8BT07	Centrosomal protein of 55 kDa OS=Mus musculus OX=10090 GN=Cep55 PE=1 SV=2	Cep55	0	21	27	11	32	-0.139779	-0.0553314	-0.0324732	-0.00335182	0.170707	-0.214826	-0.120571	-0.0854859	-0.465438	-0.208379	-0.272174	-0.357182	0.2473	0.22436	0.351236	0.170519	-0.238358	-0.0835187	-0.308598	-0.0361458	-0.0130534	0.202027	0.395306	0.172064	-0.320879	-0.107461	-0.301953	0.0153533	0.502038	0.163399	0.0907289	0.0580778	-0.325659	-0.153048	-0.239701	-0.353831	-0.0985791	-0.0281874	-0.276124	-0.0327939	-0.181101
3709	Q8C0D9	Centrosomal protein of 68 kDa OS=Mus musculus OX=10090 GN=Cep68 PE=1 SV=2	Cep68	0.002	2	2	1	16	NA	NA	0.391991	0.768239	NA	NA	-1.82576	-0.493855	NA	NA	0.233779	0.357894	NA	NA	-0.141625	-0.438573	NA	NA	0.756496	0.128196	NA	NA	0.145587	-0.208453	NA	NA	0.00684284	-0.0760029	NA	NA	-0.935174	-0.599038	NaN	NaN	-0.158212	-0.410346	NaN	NaN	0.364505	-0.640043	NaN
1493	Q8BMK0	Centrosomal protein of 85 kDa OS=Mus musculus OX=10090 GN=Cep85 PE=1 SV=2	Cep85	0	8	15	4	32	-2.29724	-1.62684	-1.97753	-1.43789	0.340075	-0.107925	-0.0287168	0.313625	-1.35382	-1.06445	-1.07169	-0.910725	0.689647	0.663117	0.8723	0.605903	-0.992383	-0.803201	-0.896552	-0.807537	0.333766	0.867033	1.03927	0.492781	-1.12224	-0.553629	-1.14569	-0.536016	1.2043	0.685571	0.500921	0.736418	0.943416	0.562389	0.905842	0.527166	1.30485	0.823638	1.08098	0.630354	1.17499
2588	Q8K4Q7	Ceramide kinase OS=Mus musculus OX=10090 GN=Cerk PE=1 SV=2	Cerk	0	5	6	2	32	0.582528	0.543459	0.746898	0.803287	-0.104671	0.187199	0.514816	0.494337	0.0205326	-0.0390998	0.0348233	0.0281602	-0.490789	-0.29552	-0.946318	-0.323825	0.187924	-0.0979335	-0.201877	-0.68911	-0.318587	-0.476896	-0.22442	-0.28635	0.0746695	0.1281	-0.201877	-0.764398	-0.230321	-0.200582	-0.405749	-0.00189704	-0.561995	-0.582558	-0.712074	-0.775127	-0.394604	-0.641392	-0.948775	-1.4924	-0.507858
2137	Q9EQG9	Ceramide transfer protein OS=Mus musculus OX=10090 GN=Cert1 PE=1 SV=1	Cert1	0	4	13	2	32	0.013746	-0.366845	0.351185	0.321254	0.0817644	-0.0277566	0.523997	0.544363	-0.166163	-0.495743	-0.128266	-0.599688	-0.047222	0.669681	-0.0303736	-0.0341675	-0.918236	-0.139178	-0.175572	-0.305182	0.301442	0.0847181	-0.312722	0.0981928	0.00376192	-0.00839127	-0.145478	-0.521135	0.388426	-0.0277566	-0.326004	0.109856	-0.179909	-0.128898	-0.47945	-0.920942	-0.931982	0.227667	-0.526756	-0.626436	-0.00998409
3565	P23953	Carboxylesterase 1C OS=Mus musculus OX=10090 GN=Ces1c PE=1 SV=4	Ces1c	0.001	4	3	2	16	NA	NA	0.504761	0.409466	NA	NA	0.279098	0.334788	NA	NA	0.0747392	-0.367773	NA	NA	-0.122157	-0.149961	NA	NA	-0.228126	-0.194296	NA	NA	-0.385002	0.00640156	NA	NA	-0.0811206	-0.338274	NA	NA	-0.267343	0.090755	NaN	NaN	-0.430022	-0.77724	NaN	NaN	-0.732887	-0.603762	NaN
3095	Q9R1K9	Centrin-2 OS=Mus musculus OX=10090 GN=Cetn2 PE=1 SV=1	Cetn2	0	31	10	3	16	NA	NA	0.131368	-0.230624	NA	NA	-0.0725417	-0.874979	NA	NA	-0.0256968	-0.94649	NA	NA	-0.0741297	0.253663	NA	NA	-0.359582	0.398813	NA	NA	0.140981	0.15949	NA	NA	0.0152012	0.32698	NA	NA	0.174801	0.265014	NaN	NaN	-0.157064	-0.715865	NaN	NaN	-0.490949	0.629437	NaN
3860	O35648	Centrin-3 OS=Mus musculus OX=10090 GN=Cetn3 PE=1 SV=1	Cetn3	0.005	5	2	1	16	-0.0322146	-0.0219552	NA	NA	0.580404	-0.358708	NA	NA	0.049213	0.0914578	NA	NA	-0.657287	0.0765074	NA	NA	0.105289	-0.0112685	NA	NA	-0.24225	0.130584	NA	NA	-0.0275683	-0.1986	NA	NA	-0.065165	0.210363	NA	NA	0.0814276	0.113413	NaN	NaN	0.137504	0.0106867	NaN	NaN	0.00464637
1563	Q8BTU1	Cilia- and flagella-associated protein 20 OS=Mus musculus OX=10090 GN=Cfap20 PE=1 SV=1	Cfap20	0	30	16	5	32	0.0532937	0.273915	0.0430613	0.289196	0.379493	0.644691	0.414408	0.0610497	-0.280753	-0.251722	-0.281314	-0.237114	0.232895	-0.401382	0.0595939	0.0910029	-0.381225	-0.204201	-0.0446461	-0.196748	-0.199875	0.019342	-0.00264773	0.138627	-0.0770782	-0.227493	-0.451392	-0.228457	0.106677	-0.160279	0.101525	-0.00817991	-0.334047	-0.525637	-0.324375	-0.52631	-0.434518	-0.478116	-0.0877074	-0.485944	-0.130372
2289	Q8BL95	Cilia- and flagella-associated protein 298 OS=Mus musculus OX=10090 GN=Cfap298 PE=1 SV=1	Cfap298	0	9	5	1	32	0.257146	0.517357	0.204322	0.490986	-0.41409	0.199209	0.406545	0.260032	-0.259059	-0.0600551	0.208837	-0.115477	0.425802	0.199209	-0.2062	-0.121991	-0.248212	-0.679311	-0.893922	-0.280536	0.439285	-0.305765	-0.0686969	-0.00902628	-0.314554	-0.417103	0.00585009	-0.251682	-0.195166	0.177473	0.00585009	-0.155006	-0.516205	-0.577412	0.00451548	-0.606464	-0.505358	-1.19667	-1.09824	-0.771523	-0.571701
3321	Q8C6G1	Cilia- and flagella-associated protein 410 OS=Mus musculus OX=10090 GN=Cfap410 PE=1 SV=1	Cfap410	0	5	3	1	16	NA	NA	0.380578	0.690403	NA	NA	-0.14505	0.0306316	NA	NA	0.496902	-0.372333	NA	NA	-0.745954	-1.50663	NA	NA	0.0750755	0.430435	NA	NA	-0.14505	-0.149941	NA	NA	0.0750755	0.169237	NA	NA	-0.367443	-0.205975	NaN	NaN	0.116324	-1.06274	NaN	NaN	-0.305503	-0.259968	NaN
4027	Q3UJP5	Cilia- and flagella-associated protein 418 OS=Mus musculus OX=10090 GN=Cfap418 PE=1 SV=1	Cfap418	0.022	6	2	1	16	NA	NA	-1.65473	-4.66534	NA	NA	0.682708	-0.263237	NA	NA	-1.81979	-2.77225	NA	NA	0.856913	1.25182	NA	NA	-1.98154	-1.36417	NA	NA	1.17473	1.08955	NA	NA	-3.54226	-1.88773	NA	NA	0.471204	0.858226	NaN	NaN	-0.165059	1.89308	NaN	NaN	-0.32681	3.30117	NaN
4142	Q9D9U9	Cilia- and flagella-associated protein 45 OS=Mus musculus OX=10090 GN=Cfap45 PE=1 SV=1	Cfap45	0.06	4	1	1	16	NA	NA	0.773816	1.1036	NA	NA	-0.687515	0.3614	NA	NA	-0.0545726	-0.397592	NA	NA	-0.403722	-0.230136	NA	NA	-0.256881	-0.665073	NA	NA	-0.0681192	-0.561979	NA	NA	0.122824	0.134629	NA	NA	0.0987782	-0.865371	NaN	NaN	-0.828389	-1.50119	NaN	NaN	-1.0307	-1.76867	NaN
2970	Q6ZPR1	Cilia- and flagella-associated protein 97 OS=Mus musculus OX=10090 GN=Cfap97 PE=1 SV=2	Cfap97	0.003	3	3	1	32	0.137951	0.406655	0.278772	0.513458	-0.0208299	-1.3609	-0.279224	-0.078622	-0.0409515	0.280206	0.441622	0.0365259	0.460595	-0.208896	-0.115248	-0.139836	-0.176835	-0.00726237	0.155713	-0.0198996	-0.931722	0.104764	-0.163746	-0.053162	0.134367	0.121252	-0.115248	-0.194456	0.0832279	0.0669622	-0.412059	-0.203764	-0.178903	-0.126448	0.16285	-0.476932	-0.314786	-0.413917	-0.123058	-0.533357	-0.00358434
2341	P04186	Complement factor B OS=Mus musculus OX=10090 GN=Cfb PE=1 SV=2	Cfb	0	3	9	3	32	0.229551	0.36432	0.545208	0.327768	0.40213	0.441626	0.359168	0.223469	0.090186	-0.581134	-0.0279697	-0.250214	-0.0446862	-0.241976	-0.261572	0.0794853	-0.0255351	-0.100083	-0.225233	-0.348339	0.0425876	0.239992	-0.3353	0.143205	-0.569856	-0.241976	-0.115677	-0.526978	-0.347463	-0.18276	-0.197467	0.132418	-0.139365	-0.945454	-0.573177	-0.577982	-0.255086	-0.464404	-0.770441	-0.676106	-0.799406
423	P18760	Cofilin-1 OS=Mus musculus OX=10090 GN=Cfl1 PE=1 SV=3	Cfl1	0	74	92	13	32	0.262364	0.723995	0.315967	0.262231	0.0471759	-0.020097	0.141172	-0.22843	0.129494	-0.11552	0.104899	-0.744213	-0.147093	-0.0280573	-0.266671	-0.225609	0.04923	-0.406317	-0.491039	0.428669	-0.299027	-0.315838	-0.156951	-0.194758	0.137747	-0.0726418	0.101556	0.501517	-0.281666	-0.07481	0.0899564	-0.218488	-0.13287	-0.839516	-0.211068	-1.00644	-0.213134	-1.13031	-0.807006	0.166438	-0.124616
875	P45591	Cofilin-2 OS=Mus musculus OX=10090 GN=Cfl2 PE=1 SV=1	Cfl2	0	57	60	7	32	0.349843	1.33413	0.59348	0.555518	0.0157179	-0.697891	-0.0864732	-0.196097	0.607149	0.126269	0.210151	-0.854157	-0.3659	-0.532897	-0.449753	-0.532524	0.14949	-0.241339	-0.130052	0.688939	-1.22647	-0.890327	-0.458225	-0.796504	0.427658	0.186855	0.343226	0.774677	-0.905611	-0.847029	-0.414943	-0.959558	0.257306	-1.20786	-0.383329	-1.40967	-0.200353	-1.57547	-0.723531	0.133422	0.0778146
1244	Q8BHG9	CGG triplet repeat-binding protein 1 OS=Mus musculus OX=10090 GN=Cggbp1 PE=1 SV=1	Cggbp1	0	43	22	6	32	0.437419	0.299332	0.396472	0.294754	-0.242633	0.0484296	-0.0954583	0.288137	0.195211	0.0351082	-0.0222665	-0.00600549	-0.317468	-0.270849	-0.0651688	-0.151337	0.301234	0.223062	0.135653	-0.0405726	-0.471204	-0.426779	-0.136463	-0.145592	0.19365	0.157364	-0.158618	-0.0962768	-0.403471	-0.225252	-0.147199	-0.244207	-0.242208	-0.264224	-0.418738	-0.300759	-0.136185	-0.0762701	-0.260818	-0.335326	-0.243769
1973	Q9D0N7	Chromatin assembly factor 1 subunit B OS=Mus musculus OX=10090 GN=Chaf1b PE=1 SV=1	Chaf1b	0	6	10	2	32	-0.0677032	-0.907573	-0.402393	-0.488866	0.351836	0.0924274	-0.0409262	0.275663	-1.30217	0.00272464	-0.473577	-0.712887	0.520262	0.618212	0.476579	0.294223	-0.963367	-0.515742	-0.823397	-0.436137	0.133931	0.472512	0.4884	0.384937	-0.488765	-0.629271	-0.286153	-0.09411	0.68451	0.176878	0.45593	0.332025	-1.23447	0.910297	-0.0711833	-0.224021	-0.895663	0.39183	-0.421003	0.0527289	-0.421061
1454	Q8K327	Chromosome alignment-maintaining phosphoprotein 1 OS=Mus musculus OX=10090 GN=Champ1 PE=1 SV=1	Champ1	0	7	16	5	32	0.0817042	0.222448	0.278869	0.710384	-0.045464	-0.2432	-0.319734	-0.21414	0.183861	0.306851	0.0262958	0.404053	0.0452487	-0.288039	0.0575827	-0.594123	0.152834	0.351388	0.229772	0.163833	-0.713575	-0.229013	0.0320351	-0.590482	0.142049	0.0526478	-0.0974717	0.140471	-0.0292295	-0.384157	-0.32798	-0.66798	0.102157	0.0844035	-0.252574	-0.306331	0.07113	0.12894	-0.0490969	-0.546551	0.0603451
3805	Q9D1L0	Coiled-coil-helix-coiled-coil-helix domain-containing protein 2 OS=Mus musculus OX=10090 GN=Chchd2 PE=2 SV=1	Chchd2	0.004	16	2	1	16	NA	NA	-0.534447	-0.540646	NA	NA	0.137796	0.263883	NA	NA	-0.45302	0.0960784	NA	NA	0.872423	0.146047	NA	NA	-0.240716	-0.0794184	NA	NA	0.137796	-0.0162246	NA	NA	-0.660825	-0.101114	NA	NA	0.096319	0.0960784	NaN	NaN	0.0814276	0.636724	NaN	NaN	0.293731	0.461227	NaN
1537	Q9CRB9	MICOS complex subunit Mic19 OS=Mus musculus OX=10090 GN=Chchd3 PE=1 SV=1	Chchd3	0	20	19	7	32	0.352782	0.039364	-0.141193	-0.249136	0.116933	0.0451398	0.231727	0.20886	-0.554014	-0.288	-0.0525816	-0.471409	-0.0975576	0.243153	0.214384	0.134886	-0.619065	-0.361414	-0.493435	-0.119484	0.647002	0.166496	0.242461	0.197845	-0.645324	-0.254674	-0.346249	-0.0540704	0.222142	0.261875	0.156535	0.205197	-0.906796	-0.327364	0.0886114	-0.222273	-0.971847	-0.400778	-0.352242	0.129652	-0.998106
2644	P40201	Chromodomain-helicase-DNA-binding protein 1 OS=Mus musculus OX=10090 GN=Chd1 PE=1 SV=3	Chd1	0	2	8	3	32	0.204249	-0.876011	-0.436565	-0.0494892	-0.0696129	0.0983021	-0.592907	-0.0133296	0.142262	-0.241008	-0.0853037	0.0699259	-0.270432	3.20343e-16	0.432933	-0.270662	0.28933	0.140863	0.289441	0.167663	-0.795751	0.307055	0.161336	-0.0568312	0.0326372	0.0721498	-0.173531	0.198824	0.190702	0.198414	0.108869	-0.101685	-0.0619869	0.635003	0.351262	0.119415	0.0850815	1.01687	0.726006	0.217152	-0.171611
2792	E9PZM4	Chromodomain-helicase-DNA-binding protein 2 OS=Mus musculus OX=10090 GN=Chd2 PE=1 SV=1	Chd2	0.001	1	5	2	32	-0.214708	-0.720295	-0.263945	0.0507631	0.23176	-0.196733	-0.263945	0.551457	-0.564133	0.0298705	-0.118514	0.790795	0.55005	-0.112529	0.574304	-0.416363	-0.169214	0.0455522	-0.331059	-0.722466	-0.117375	0.300767	-0.0229368	-0.354079	-0.108147	-0.0100959	0.199456	-0.549629	0.11709	0.398036	-0.00455828	-0.077561	-0.349425	0.750165	0.14543	0.740032	0.0454942	0.765847	-0.0671142	-0.773229	0.106561
213	Q6PDQ2	Chromodomain-helicase-DNA-binding protein 4 OS=Mus musculus OX=10090 GN=Chd4 PE=1 SV=1	Chd4	0	15	97	22	32	0.13848	-0.804367	-0.318185	-0.455119	-0.0505419	-0.0465202	-0.0547485	0.037336	-0.424869	-0.0782909	-0.0643245	-0.0690587	0.232078	0.147086	0.226147	0.0576705	-0.227786	0.187863	-0.140109	-0.052526	0.166262	0.29959	0.388026	0.155254	-0.219058	-0.0548913	-0.176813	0.0571571	0.237602	0.1004	0.0120003	0.178889	-0.563349	0.726076	0.25386	0.386061	-0.366266	0.99223	0.178075	0.402593	-0.357538
1585	A3KFM7	Chromodomain-helicase-DNA-binding protein 6 OS=Mus musculus OX=10090 GN=Chd6 PE=1 SV=1	Chd6	0	2	11	2	32	0.53732	0.413321	0.455397	0.677593	-0.231796	0.667742	-0.433694	-0.366128	-0.231796	-0.738682	0.219769	0.346966	0.0107745	0.025505	-0.151972	-0.70044	0.684546	0.129528	0.225575	0.28393	-0.857981	-0.566215	-0.394577	-0.558421	-0.0239909	0.0389255	0.259926	0.0636311	-0.523562	-0.586679	-0.521728	-0.329602	-0.769116	-1.152	-0.235628	-0.330627	0.147226	-0.283793	-0.229823	-0.393664	-0.561311
1862	Q09XV5	Chromodomain-helicase-DNA-binding protein 8 OS=Mus musculus OX=10090 GN=Chd8 PE=1 SV=1	Chd8	0	2	11	1	31	-0.263683	-0.949467	0.179409	0.137213	0.378927	0.571365	0.247581	0.160296	0.0352285	-0.316525	0.0831939	-0.0890632	0.0768076	0.0712913	-0.315355	0.249106	-0.212699	-0.357552	-0.417235	0.113754	-0.0880033	0.449803	1.22521	-0.173127	-0.173171	-0.303104	NA	-0.569056	0.133076	0.245789	-0.452859	0.0159064	0.298911	0.632943	-0.0962153	-0.226276	0.0509839	0.591915	-0.596644	-0.023459	0.0905123
3549	Q9Z265	Serine/threonine-protein kinase Chk2 OS=Mus musculus OX=10090 GN=Chek2 PE=1 SV=1	Chek2	0.001	3	2	1	16	-0.499433	0.0130647	NA	NA	0.407341	0.338207	NA	NA	-0.678502	-0.892486	NA	NA	0.340051	0.0760286	NA	NA	-0.767686	-0.430499	NA	NA	0.182323	0.532564	NA	NA	-0.678502	-0.330477	NA	NA	0.789836	0.201816	NA	NA	-0.179068	-0.90555	NaN	NaN	-0.268252	-0.443564	NaN	NaN	-0.179068
193	Q8CGZ0	Calcium homeostasis endoplasmic reticulum protein OS=Mus musculus OX=10090 GN=Cherp PE=1 SV=1	Cherp	0	24	134	19	32	0.342407	0.261416	0.499208	0.512447	-0.115046	-0.0753961	-0.126001	0.00850893	0.29259	0.371483	0.192563	0.25507	-0.236281	-0.456432	-0.13841	-0.263782	0.185766	0.250813	0.30995	0.0510986	-0.740587	-0.122825	-0.656472	-0.346587	0.334319	0.0154303	0.166379	-0.175941	-0.4377	-0.49253	-0.683734	-0.262511	-0.049817	0.110067	-0.306646	-0.257377	-0.156641	-0.0106038	-0.189258	-0.461349	-0.00808774
3226	P26339	Chromogranin-A OS=Mus musculus OX=10090 GN=Chga PE=1 SV=1	Chga	0	4	5	1	16	0.219678	0.19436	NA	NA	0.459432	0.588248	NA	NA	0.0420913	-0.219678	NA	NA	0.12276	-0.22368	NA	NA	-0.242303	-0.306142	NA	NA	-0.0143078	-0.0644814	NA	NA	-0.618571	-0.184152	NA	NA	-0.22556	-0.0116295	NA	NA	-0.177587	-0.414038	NaN	NaN	-0.461981	-0.500502	NaN	NaN	-0.838249
1304	P16014	Secretogranin-1 OS=Mus musculus OX=10090 GN=Chgb PE=1 SV=2	Chgb	0	13	21	5	32	0.612614	0.736345	0.242829	0.571507	0.378461	0.20894	0.188712	0.65946	-0.186255	-0.147995	-0.0335458	-0.35731	-0.273616	-0.443751	-0.0865389	-0.33858	-0.200452	-0.107485	-0.261626	-0.264139	-0.245601	-0.150565	-0.342524	-0.398576	-0.222572	-0.116429	0.105247	-0.255791	-0.161473	-0.342055	0.0836042	-0.0982499	-0.798869	-0.884339	-0.276375	-0.928817	-0.813066	-0.84383	-0.504454	-0.835645	-0.835186
3749	Q922Q9	Chitinase domain-containing protein 1 OS=Mus musculus OX=10090 GN=Chid1 PE=1 SV=1	Chid1	0.003	4	4	1	16	0.0739001	0.172987	NA	NA	0.727191	0.740781	NA	NA	-0.24279	-0.225083	NA	NA	-0.053714	-0.360207	NA	NA	-0.064176	-0.205374	NA	NA	-0.205254	-0.300442	NA	NA	-0.216879	-0.287951	NA	NA	-0.323435	0.0956538	NA	NA	-0.31669	-0.39807	NaN	NaN	-0.138076	-0.378361	NaN	NaN	-0.290779
2337	Q9DB34	Charged multivesicular body protein 2a OS=Mus musculus OX=10090 GN=Chmp2a PE=1 SV=1	Chmp2a	0	9	10	2	32	0.279063	0.0520343	-0.09043	-0.0926259	0.0581835	0.0482871	0.694074	0.706798	-0.421376	-0.241637	-0.205507	-0.598387	-0.478222	0.190218	-0.154342	0.084878	-0.211214	-0.512029	-0.811454	-0.325368	0.763769	0.263156	-0.00409917	-0.120576	-0.206969	-0.374903	-0.296881	-0.418222	-0.229756	0.344854	0.374238	0.313428	-0.70044	-0.293671	-0.115077	-0.505761	-0.490278	-0.564064	-0.721024	-0.232742	-0.486032
1682	Q9D8B3	Charged multivesicular body protein 4b OS=Mus musculus OX=10090 GN=Chmp4b PE=1 SV=2	Chmp4b	0	22	15	4	32	0.121135	-0.282016	-0.11831	-0.325948	0.254152	0.3026	0.522035	0.0132484	-0.267523	-0.27994	-0.286119	-0.890401	-0.13478	0.182035	-0.0674093	0.547365	-0.372472	-0.760397	-0.66396	-0.0739005	0.541896	0.225059	-0.0016072	0.126728	-0.39174	-0.318835	-0.370229	-0.159086	-0.0178988	0.511174	0.550516	0.327284	-0.388658	0.00207582	-0.167809	-0.564454	-0.493607	-0.478381	-0.54565	0.252047	-0.512875
3426	Q9D7S9	Charged multivesicular body protein 5 OS=Mus musculus OX=10090 GN=Chmp5 PE=1 SV=1	Chmp5	0.001	16	4	2	16	0.417571	-0.154589	NA	NA	0.0231954	0.0369302	NA	NA	-0.522928	-0.313863	NA	NA	-0.116417	0.212101	NA	NA	-0.168658	-0.448102	NA	NA	0.762599	0.310764	NA	NA	-0.385572	-0.311351	NA	NA	-0.560659	0.41529	NA	NA	-0.940499	-0.159274	NaN	NaN	-0.586229	-0.293513	NaN	NaN	-0.803143
3157	P0C0A3	Charged multivesicular body protein 6 OS=Mus musculus OX=10090 GN=Chmp6 PE=1 SV=2	Chmp6	0	7	6	1	16	NA	NA	0.139661	0.207909	NA	NA	0.475214	0.0356447	NA	NA	-0.167183	-1.2223	NA	NA	-0.346113	-0.0128443	NA	NA	-0.788507	0.00312241	NA	NA	-0.246496	0.0652789	NA	NA	-0.0508818	0.217716	NA	NA	0.529789	0.249617	NaN	NaN	-0.306844	-1.43021	NaN	NaN	-0.928167	-0.204786	NaN
3888	Q8R1T1	Charged multivesicular body protein 7 OS=Mus musculus OX=10090 GN=Chmp7 PE=1 SV=1	Chmp7	0.007	5	6	1	16	0.27589	-0.645747	NA	NA	0.45783	0.445883	NA	NA	-0.213421	-0.0451029	NA	NA	-0.00117436	0.395059	NA	NA	-0.612218	-1.79512	NA	NA	-0.00588136	-0.0926686	NA	NA	-0.326631	-0.100751	NA	NA	0.146122	0.637835	NA	NA	-0.48931	0.600644	NaN	NaN	-0.888107	-1.14938	NaN	NaN	-0.602521
1656	P61022	Calcineurin B homologous protein 1 OS=Mus musculus OX=10090 GN=Chp1 PE=1 SV=2	Chp1	0	18	12	2	32	0.156711	0.0103763	0.195765	0.063999	0.009303	0.254867	0.416937	0.436274	-0.0617209	-0.0790264	0.00650352	-0.459683	-0.0153086	-0.0128741	-0.00871722	-0.0101029	-0.253341	-0.153695	-0.489343	-0.141637	0.280772	0.042621	-0.159506	0.110435	-0.188091	-0.127207	-0.33612	-0.283924	-0.000491297	0.0246213	0.165089	0.102955	-0.218432	-0.0894027	-0.189261	-0.523682	-0.410052	-0.164071	-0.685108	-0.205636	-0.344802
2575	Q6ZQ11	Chondroitin sulfate synthase 1 OS=Mus musculus OX=10090 GN=Chsy1 PE=2 SV=2	Chsy1	0	4	5	2	32	-0.158546	-0.621578	-0.18332	-0.315642	-0.0531929	-0.959747	0.0856394	0.139602	0.130961	0.0627606	0.117798	0.096256	-0.233314	0.316085	0.0221808	0.114993	-0.122567	0.345756	-0.381574	-0.315642	0.520436	0.123975	0.0283462	0.193485	-0.598078	0.0672202	0.0557688	-0.315642	0.240003	0.186802	0.17727	0.253906	0.289507	0.684339	0.301118	0.411898	0.0359793	0.967334	-0.198254	0	-0.439532
3348	Q8BIW9	Chromosome transmission fidelity protein 18 homolog OS=Mus musculus OX=10090 GN=Chtf18 PE=1 SV=2	Chtf18	0	3	6	2	16	-0.822833	-0.554188	NA	NA	0.350316	0.21334	NA	NA	-0.818	-0.725998	NA	NA	0.471726	0.150014	NA	NA	-0.479759	-0.231507	NA	NA	0.172318	0.434467	NA	NA	-0.273817	0.0420309	NA	NA	0.617995	0.278239	NA	NA	0.00483315	-0.17181	NaN	NaN	0.343074	0.322681	NaN	NaN	0.549016
1414	Q9CY57	Chromatin target of PRMT1 protein OS=Mus musculus OX=10090 GN=Chtop PE=1 SV=2	Chtop	0	26	18	4	32	-1.19319	-1.21642	-0.934863	-0.83112	-1.34254	-1.46745	-1.68131	-1.30958	0.700418	0.63337	0.468512	1.55528	-0.350142	-0.161494	-0.273224	-0.740922	0.405945	0.74263	1.04651	0.0871021	-0.308812	0.122632	-0.10341	-0.844758	0.783545	0.120929	0.437822	0.260898	-0.143628	-0.130732	-0.729672	-0.556498	1.89361	1.84979	1.40337	2.3864	1.59914	1.95905	1.98137	0.918222	1.97674
2552	Q99KN2	Probable cytosolic iron-sulfur protein assembly protein CIAO1 OS=Mus musculus OX=10090 GN=Ciao1 PE=1 SV=1	Ciao1	0	8	5	2	30	-1.28322	-0.79212	-1.31438	-1.63911	-0.151519	0.86861	0.157967	0.134003	-1.14187	NA	-1.28301	-0.937016	0.828985	0.927772	0.787006	0.561586	-1.01314	NA	-1.14269	-0.510444	0.583509	0.460267	0.985182	0.680662	-1.94442	-0.857215	-0.827819	-0.786337	1.14107	0.820856	0.432856	0.764441	0.141356	NaN	0.0313642	0.702095	0.270089	NaN	0.171685	1.12867	-0.661198
3494	Q9DCL2	Cytosolic iron-sulfur assembly component 2A OS=Mus musculus OX=10090 GN=Ciao2a PE=1 SV=1	Ciao2a	0.001	13	3	2	15	-0.905657	-0.39474	NA	NA	-0.225275	0.0160479	NA	NA	-1.16869	-2.04924	NA	NA	0.763137	0.773298	NA	NA	-1.6061	-1.07621	NA	NA	0.570492	0.95742	NA	NA	-1.06178	NA	NA	NA	1.12182	0.896309	NA	NA	-0.263034	-1.6545	NaN	NaN	-0.70044	-0.68147	NaN	NaN	-0.156119
2231	Q8WTY4	Anamorsin OS=Mus musculus OX=10090 GN=Ciapin1 PE=1 SV=1	Ciapin1	0	11	8	3	32	-0.713336	-0.314423	-0.196682	-0.256059	0.40516	0.699124	0.474513	0.455199	-0.419753	-1.42763	-0.517304	-0.00108162	0.607469	0.761788	0.116858	0.232806	-0.924545	-1.22216	-0.817367	-0.416119	0.281039	0.147481	0.316845	-0.242352	-0.724607	-1.26098	-0.239118	-0.256059	0.533705	0.633614	0.372513	0.245022	0.293583	-1.11321	-0.320622	0.254978	-0.211209	-0.907741	-0.620684	-0.16006	-0.0112711
3604	Q9JKV2	Serine/threonine-protein kinase ICK OS=Mus musculus OX=10090 GN=Cilk1 PE=1 SV=2	Cilk1	0.001	4	4	1	13	NA	NA	NA	0.800804	NA	NA	0.802963	NA	NA	NA	0.145851	0.606157	NA	NA	NA	-0.459432	NA	NA	0.489805	-0.426265	NA	NA	-0.467126	0.0915836	NA	NA	1.06012	0.304128	NA	NA	-0.0951572	-0.0528064	NaN	NaN	NaN	-0.194647	NaN	NaN	NaN	-1.22707	NaN
1371	Q8BWY9	Protein CIP2A OS=Mus musculus OX=10090 GN=Cip2a PE=1 SV=3	Cip2a	0	9	21	8	32	-1.80902	-2.05209	-2.07774	-2.33422	0.779955	0.556272	0.233774	0.398602	-2.39679	-2.35019	-1.8929	-2.35207	0.797736	0.973949	0.966027	0.824826	-2.25327	-2.54005	-2.10657	-1.91181	0.444985	1.0008	1.19859	0.95995	-2.14893	-2.65245	-1.85238	-1.6139	1.18444	0.844771	0.641737	0.984454	-0.587777	-0.298099	0.18484	-0.017848	-0.444249	-0.487964	-0.0288287	0.422409	-0.339913
2543	Q9DA19	Corepressor interacting with RBPJ 1 OS=Mus musculus OX=10090 GN=Cir1 PE=1 SV=2	Cir1	0	6	3	1	30	-0.0970547	0.357456	0.832055	0.101555	-0.127112	-0.0145128	NA	0.276642	0.0444995	-0.0466932	0.76833	0.252893	0.209923	0.107478	NA	-0.500125	-0.127112	0.126843	0.0313642	-0.225368	-0.0531113	0.0679493	0.514573	0.0679246	0.472957	-0.360509	-0.132755	-0.152201	-0.527043	-0.38773	0.206451	0.0194842	0.141554	-0.404149	-0.0637256	0.151338	-0.0300572	-0.230613	-0.800691	-0.326923	0.570012
3730	P60824	Cold-inducible RNA-binding protein OS=Mus musculus OX=10090 GN=Cirbp PE=1 SV=1	Cirbp	0.003	8	2	1	16	-2.12256	-1.49601	NA	NA	-1.97391	-1.34927	NA	NA	0.689583	0.835091	NA	NA	-0.188341	-0.155146	NA	NA	0.461473	0.658128	NA	NA	-0.552584	-0.288245	NA	NA	1.05295	0.371572	NA	NA	-0.165118	-0.183974	NA	NA	2.81214	2.3311	NaN	NaN	2.58403	2.15414	NaN	NaN	3.17551
1533	P49025	Citron Rho-interacting kinase OS=Mus musculus OX=10090 GN=Cit PE=1 SV=3	Cit	0	3	16	5	32	-0.668379	-0.395201	-0.514101	-0.366725	0.428632	-0.328065	-0.0107882	0.0296507	-0.353903	-0.139583	-0.300545	-0.229275	0.393458	0.0629722	0.334132	-0.0107102	-0.543524	0.020314	-0.378242	-0.0143941	-0.208271	0.408263	0.503597	0.0771584	-0.380224	-0.0812166	-0.318071	0.153018	0.686022	0.26794	0.316605	0.264384	0.314476	0.255618	0.213556	0.13745	0.124855	0.415515	0.13586	0.352331	0.288155
3103	Q3V1H1	Cytoskeleton-associated protein 2 OS=Mus musculus OX=10090 GN=Ckap2 PE=1 SV=1	Ckap2	0	6	5	3	16	-0.0408831	-1.14834	NA	NA	0.0269323	0.0760934	NA	NA	-0.458494	-0.817865	NA	NA	0.325112	0.358357	NA	NA	-0.83289	-0.162693	NA	NA	-0.0408831	0.736482	NA	NA	-0.742287	-0.687609	NA	NA	0.923975	0.551002	NA	NA	-0.417611	0.330473	NaN	NaN	-0.792007	0.985645	NaN	NaN	-0.701404
2470	Q7TS74	Cytoskeleton-associated protein 2-like OS=Mus musculus OX=10090 GN=Ckap2l PE=1 SV=1	Ckap2l	0	4	8	3	32	-0.582831	-0.470339	-0.436967	0.143419	0.130657	-0.47285	-0.386537	-0.0969181	-0.0130949	0.250986	0.0917925	0.18703	0.113233	0.0539866	0.261278	-0.21494	-0.0716698	0.240294	0.0537456	0.0844231	-0.286113	-0.0193714	0.254232	-0.219678	0.245468	0.264618	0.111421	0.0388673	0.272405	-0.058441	-0.118464	0.0202345	0.569736	0.721325	0.528759	0.0436112	0.511161	0.710633	0.490712	-0.0589962	0.828299
405	Q8BMK4	Cytoskeleton-associated protein 4 OS=Mus musculus OX=10090 GN=Ckap4 PE=1 SV=2	Ckap4	0	32	56	18	32	-0.589555	-0.757381	-0.359047	-0.240142	-0.381837	-0.546271	-0.209829	-0.0673341	-0.0748495	0.0186291	-0.0958323	0.0513575	0.00427141	0.00132695	0.0385988	0.00891303	0.24497	0.427262	0.131503	-0.0794652	0.453759	0.177108	0.225105	0.186949	-0.0165252	0.227716	-0.0734991	-0.136762	0.100712	0.0887547	0.236591	0.216834	0.514705	0.77601	0.263214	0.2915	0.834525	1.18464	0.49055	0.160677	0.573029
442	A2AGT5	Cytoskeleton-associated protein 5 OS=Mus musculus OX=10090 GN=Ckap5 PE=1 SV=1	Ckap5	0	13	60	22	32	-0.47343	-0.790379	-0.789766	-0.753422	0.182707	0.294075	0.402802	0.0337394	-0.828488	-0.670437	-0.649525	-1.02439	0.336671	0.552056	0.417792	0.544013	-0.869641	-0.732437	-1.08338	-0.634777	0.629563	0.419407	0.697571	0.634911	-0.856977	-0.711855	-0.691707	-0.464397	0.741827	0.63359	0.49907	0.596311	-0.355058	0.119942	0.14024	-0.270966	-0.396211	0.0579421	-0.293612	0.118644	-0.383546
1809	Q04447	Creatine kinase B-type OS=Mus musculus OX=10090 GN=Ckb PE=1 SV=1	Ckb	0	13	9	3	32	-0.0150665	0.378018	-0.0724085	0.0483395	-0.027092	-0.193195	0.309955	-0.407222	-0.206102	-0.264317	0.0759253	-0.733408	0.193168	0.0842659	0.0442551	0.128733	-0.488567	-0.430653	-0.69449	0.0400482	0.301781	0.158145	0.179979	0.278976	-0.256011	-0.490651	-0.366638	0.250512	0.305734	0.447373	0.26028	0.118926	-0.191036	-0.642336	0.148334	-0.781747	-0.473501	-0.808671	-0.622082	-0.00829137	-0.240944
352	Q80TV8	CLIP-associating protein 1 OS=Mus musculus OX=10090 GN=Clasp1 PE=1 SV=2	Clasp1	0	14	62	15	32	0.231474	-0.0266876	0.246211	0.194354	-0.542141	-0.486678	-0.31126	-0.286424	0.29877	0.308856	0.133053	0.101224	-0.768833	-0.421746	-0.537121	-0.344325	0.54111	0.416354	0.363478	0.314623	-0.279457	-0.252736	-0.1954	-0.136567	0.401297	0.367523	0.286046	0.181255	-0.46885	-0.225285	-0.246277	-0.170947	0.0672959	0.335544	-0.113158	-0.0931301	0.309636	0.443041	0.117267	0.120269	0.169822
292	Q8BRT1	CLIP-associating protein 2 OS=Mus musculus OX=10090 GN=Clasp2 PE=1 SV=1	Clasp2	0	22	69	21	32	0.0578024	-0.0730773	0.0149271	0.205911	-0.271153	-0.338531	-0.203459	0.0054677	0.101576	0.00484227	-0.0880514	0.327656	-0.171148	0.00201786	0.0517247	-0.355428	0.18533	0.171592	0.0615313	0.0389603	-0.220624	0.0732385	0.239536	-0.0790658	0.104022	0.114434	-0.0204445	-0.0943473	0.136646	-0.0103415	-0.0989334	-0.159335	0.0437737	0.0779195	-0.102978	0.121745	0.127527	0.244669	0.0466042	-0.166951	0.0462199
1125	Q8CFC7	CLK4-associating serine/arginine rich protein OS=Mus musculus OX=10090 GN=Clasrp PE=1 SV=3	Clasrp	0	18	21	6	32	0.0604101	-0.0393934	-0.078282	-0.154743	0.19584	0.636805	0.321366	0.541966	-0.223459	-0.135368	-0.0739149	-0.0156494	0.281048	-0.126856	0.0598462	0.0294667	-0.0890632	-0.387771	-0.199446	-0.301224	0.0778341	-0.055457	-0.242206	0.0241266	-0.193886	-0.197511	0.0294363	-0.383992	-0.200172	0.0664516	0.102915	0.0581984	-0.283869	-0.0959743	0.00436708	0.139093	-0.149473	-0.348377	-0.121164	-0.146481	-0.254296
1180	O70496	H(+)/Cl(-) exchange transporter 7 OS=Mus musculus OX=10090 GN=Clcn7 PE=1 SV=1	Clcn7	0	8	16	7	32	0.30458	0.147642	-0.0052788	0.0661887	0.115084	0.430736	0.497719	0.316654	-0.0524464	-0.0527738	-0.0276631	-0.283035	-0.0470732	-0.0622731	-0.160341	0.0527181	-0.00284163	-0.254861	-0.279355	-0.173439	0.0582609	-0.0539578	-0.0493094	0.0768754	-0.159258	-0.173257	-0.110568	-0.222821	-0.295168	-0.0980559	-0.00105422	0.0706511	-0.357027	-0.200416	-0.0223843	-0.349224	-0.307422	-0.402503	-0.274077	-0.239627	-0.463838
458	Q9Z1Q5	Chloride intracellular channel protein 1 OS=Mus musculus OX=10090 GN=Clic1 PE=1 SV=3	Clic1	0	52	107	10	32	0.0629585	0.0913712	-0.138555	-0.111731	-0.013021	-0.103375	0.47585	-0.093144	-0.366518	-0.428653	-0.198922	-0.692136	0.164127	0.132609	-0.175477	0.123729	-0.464906	-0.606447	-0.868798	0.0115533	0.575381	0.137264	0.12417	0.136638	-0.413999	-0.0476625	-0.222754	0.174561	0.141576	0.526473	0.535802	0.254061	-0.429477	-0.520024	-0.0603676	-0.580405	-0.527864	-0.697818	-0.730243	0.123284	-0.476957
825	Q9QYB1	Chloride intracellular channel protein 4 OS=Mus musculus OX=10090 GN=Clic4 PE=1 SV=3	Clic4	0	51	30	9	32	0.289985	0.404009	0.210744	0.000242083	-0.0221306	-0.016177	0.328264	-0.23753	-0.0819423	-0.215564	0.193118	-0.782631	0.00924305	0.0864239	-0.271145	0.103723	-0.197075	-0.613893	-0.716064	0.241816	0.339852	-0.11356	-0.221464	-0.26473	-0.15348	-0.206481	-0.0453761	0.560333	-0.314087	0.401239	0.238581	0.00912261	-0.371927	-0.619574	-0.0176259	-0.782873	-0.48706	-1.0179	-0.926808	0.241574	-0.443465
3745	Q99KN9	Clathrin interactor 1 OS=Mus musculus OX=10090 GN=Clint1 PE=1 SV=2	Clint1	0.003	2	2	1	16	NA	NA	-0.422922	-0.249734	NA	NA	0.256859	0.152364	NA	NA	-0.189825	-0.478821	NA	NA	0.243996	0.342841	NA	NA	-0.298531	-0.356649	NA	NA	0.13675	0.52453	NA	NA	-0.225158	-0.767583	NA	NA	0.298923	0.327575	NaN	NaN	0.233097	-0.229087	NaN	NaN	0.124391	-0.106915	NaN
2820	Q9Z0H8	CAP-Gly domain-containing linker protein 2 OS=Mus musculus OX=10090 GN=Clip2 PE=1 SV=2	Clip2	0.001	2	4	1	32	-0.140602	-0.337062	-0.132296	-0.196767	-0.68899	-0.545532	-0.123526	0.590124	0.201461	-0.280479	-0.456425	-1.07973	-0.807797	-0.250526	-0.775602	-0.838719	0.745869	0.170675	0.124862	0.318822	0.173507	0.0149771	0.271703	0.223342	0.160907	0.617642	0.26504	0.339987	-0.271104	0.249648	0.440889	-0.13706	0.342063	0.0565835	-0.324129	-0.882961	0.886471	0.507737	0.257158	0.515589	0.301509
1878	P22518	Dual specificity protein kinase CLK1 OS=Mus musculus OX=10090 GN=Clk1 PE=1 SV=2	Clk1	0	11	10	5	32	0.350279	0.458283	0.618469	0.969827	-1.72313	-1.11969	-1.82642	-1.79686	0.810738	0.853932	0.446686	1.14894	-0.747105	-1.13546	-1.04577	-1.67536	0.623947	0.687662	0.976827	0.530189	-1.62359	-0.760612	-1.12378	-1.69632	0.743494	0.320604	0.640343	0.27812	-0.908993	-1.14075	-1.51549	-1.95626	0.460459	0.395649	-0.171783	0.179111	0.273668	0.229379	0.358358	-0.439638	0.393214
1182	O35492	Dual specificity protein kinase CLK3 OS=Mus musculus OX=10090 GN=Clk3 PE=1 SV=2	Clk3	0	14	34	7	32	0.628725	0.704392	0.730117	0.714151	-1.23696	-1.01435	-1.00833	-0.300567	0.75499	0.608728	0.606528	0.498715	-0.985421	-0.876762	-0.511701	-0.58804	0.6058	0.474106	0.425891	0.232763	-1.52257	-0.594976	-1.07991	-0.88166	0.585886	0.432205	0.380655	0.215133	-1.10163	-1.30193	-0.995023	-0.75947	0.126265	-0.0956641	-0.123589	-0.215436	-0.022925	-0.230286	-0.304226	-0.481388	-0.042839
4113	Q99LI9	Polyribonucleotide 5'-hydroxyl-kinase Clp1 OS=Mus musculus OX=10090 GN=Clp1 PE=1 SV=1	Clp1	0.047	2	1	1	16	NA	NA	0.386156	0.361354	NA	NA	-0.701306	-0.0516207	NA	NA	0.625123	-0.303159	NA	NA	-0.906891	-0.199051	NA	NA	0.281687	0.00496284	NA	NA	-0.43452	-0.226707	NA	NA	0.235331	-0.199051	NA	NA	-0.201461	0.421981	NaN	NaN	0.238967	-0.664514	NaN	NaN	-0.104469	-0.356391	NaN
3037	Q60649	Mitochondrial disaggregase OS=Mus musculus OX=10090 GN=Clpb PE=1 SV=1	Clpb	0.027	1	2	1	32	-0.983512	-0.726182	-1.83112	-0.181973	0.223813	0.205729	-0.0479345	0.328512	-0.0506261	0.178661	-0.202105	0.188139	0.142019	0.22173	0.320041	0.145389	-0.882229	0.216416	-0.180572	-0.237468	0.454297	-0.0455543	0.510796	-0.223393	0.165866	-0.221877	-0.0189831	-0.181973	0.290411	-0.0648334	0.422092	0.0443032	0.932886	0.904843	1.62902	0.370112	0.101283	0.942598	1.65055	-0.0554951	1.14938
1577	Q9JHS4	ATP-dependent Clp protease ATP-binding subunit clpX-like, mitochondrial OS=Mus musculus OX=10090 GN=Clpx PE=1 SV=2	Clpx	0	15	12	7	32	-0.179017	-0.071812	-0.142379	-0.112326	0.289618	0.470549	0.501614	0.537153	-0.45575	-0.40977	-0.129645	-0.53755	0.22695	0.220807	0.135922	0.223241	-0.333031	-0.277956	-0.489682	-0.650474	0.312558	0.0950987	0.115388	0.31385	-0.415857	-0.351521	-0.384085	-0.643581	0.274459	0.0950987	0.142236	0.318799	-0.276733	-0.337958	0.0127335	-0.425224	-0.154014	-0.206144	-0.347303	-0.538148	-0.23684
1980	O08585	Clathrin light chain A OS=Mus musculus OX=10090 GN=Clta PE=1 SV=2	Clta	0	20	16	6	32	-0.178989	-0.241696	-1.09776	-0.861541	0.10582	0.119949	0.243494	0.148117	-0.253832	-0.363148	-0.207167	-1.25238	0.0370365	0.514116	0.27409	0.429922	-0.328819	-0.533979	-0.00997532	-0.0671636	0.483883	0.302197	0.42745	0.489379	-0.360747	-0.720813	-0.289629	-0.118987	0.265978	0.413101	0.160091	0.373409	-0.0748435	-0.121452	0.890589	-0.390838	-0.149831	-0.292283	1.08778	0.794377	-0.181759
2326	Q6IRU5	Clathrin light chain B OS=Mus musculus OX=10090 GN=Cltb PE=1 SV=1	Cltb	0	12	13	4	32	-0.083095	-0.39422	-0.574583	-0.768498	0.159128	0.402443	-0.00173714	-0.105893	-0.326093	-0.613195	-0.145395	-0.856602	-0.083095	0.412363	0.0606287	0.423292	-0.333303	-0.6605	-0.0950783	-0.0591446	0.587208	0.29059	0.32828	0.40976	-0.450709	-0.305169	-0.0087067	-0.0570552	0.226382	0.342097	0.259365	0.423292	-0.242998	-0.218974	0.429188	-0.088104	-0.250208	-0.26628	0.479505	0.709353	-0.367614
75	Q68FD5	Clathrin heavy chain 1 OS=Mus musculus OX=10090 GN=Cltc PE=1 SV=3	Cltc	0	28	168	37	32	-0.210896	-0.413881	-0.381172	-0.504225	0.218938	0.195956	0.215583	0.196195	-0.447234	-0.431919	-0.114087	-0.956724	0.050559	0.420212	0.21292	0.39311	-0.36786	-0.636028	-0.342922	-0.191438	0.557185	0.287317	0.347567	0.289522	-0.524179	-0.469123	-0.276712	-0.083344	0.334944	0.524327	0.139717	0.355024	-0.236337	-0.0180385	0.267085	-0.452499	-0.156963	-0.222148	0.0382495	0.312787	-0.313283
862	Q06890	Clusterin OS=Mus musculus OX=10090 GN=Clu PE=1 SV=1	Clu	0	20	37	9	32	0.233891	0.277307	0.454553	0.322976	0.543501	0.647804	0.359041	0.260126	-0.240566	-0.243273	-0.0695554	-0.429399	0.028177	-0.407495	-0.0794522	0.0716199	-0.239713	-0.2083	-0.18261	-0.20839	-0.0802545	-0.0581724	-0.360323	0.0964907	-0.211324	-0.0983102	-0.0969366	-0.400007	-0.245013	-0.213625	-0.230049	0.0915507	-0.474457	-0.52058	-0.524109	-0.752375	-0.473603	-0.485607	-0.637163	-0.531366	-0.445215
3694	Q5SW19	Clustered mitochondria protein homolog OS=Mus musculus OX=10090 GN=Cluh PE=1 SV=2	Cluh	0.002	1	1	1	16	0.215847	-0.0922074	NA	NA	-0.111584	-0.115477	NA	NA	-0.297681	0.189936	NA	NA	0.109495	0.384952	NA	NA	0.0776108	-0.343746	NA	NA	0.26622	0.199396	NA	NA	-0.177386	-0.70044	NA	NA	-0.187036	0.189936	NA	NA	-0.513527	0.282143	NaN	NaN	-0.138236	-0.251539	NaN	NaN	-0.393233
3606	Q9D4C9	Clavesin-1 OS=Mus musculus OX=10090 GN=Clvs1 PE=1 SV=1	Clvs1	0.001	5	2	1	16	NA	NA	0.15821	-0.0215805	NA	NA	0.163446	-0.161132	NA	NA	0.093841	-0.0666143	NA	NA	-0.308453	-0.278489	NA	NA	-0.137723	0.248259	NA	NA	-0.379024	-0.00126055	NA	NA	0.293327	0.303754	NA	NA	-0.0202655	-0.120386	NaN	NaN	-0.0643688	-0.0450338	NaN	NaN	-0.295933	0.26984	NaN
431	Q99KK2	N-acylneuraminate cytidylyltransferase OS=Mus musculus OX=10090 GN=Cmas PE=1 SV=2	Cmas	0	44	71	17	32	0.209561	-0.209714	0.0984921	0.0777235	0.0456704	0.188118	0.157227	0.116631	-0.201372	-0.0670835	-0.0917015	-0.163271	-0.166623	-0.118078	-0.00682336	-0.0399174	0.176946	0.138776	0.0716559	0.0468545	0.0846913	0.0945604	-0.0475415	0.0652158	-0.0101813	0.0643486	-0.150736	-0.0693297	-0.206003	-0.142877	-0.0570751	-0.05528	-0.410933	0.142631	-0.190194	-0.240995	-0.0326155	0.34849	-0.0268362	-0.030869	-0.219743
3194	Q9D486	C-Maf-inducing protein OS=Mus musculus OX=10090 GN=Cmip PE=1 SV=3	Cmip	0	4	7	2	16	-0.417692	-1.03272	NA	NA	0.321273	0.054743	NA	NA	-0.86902	-0.947064	NA	NA	0.356787	0.556074	NA	NA	-1.33273	-1.28353	NA	NA	0.558357	0.723304	NA	NA	-1.07048	-0.665468	NA	NA	0.870337	0.841051	NA	NA	-0.451328	0.0856561	NaN	NaN	-0.91504	-0.250808	NaN	NaN	-0.652791
3198	Q9DBP5	UMP-CMP kinase OS=Mus musculus OX=10090 GN=Cmpk1 PE=1 SV=1	Cmpk1	0	17	7	3	16	NA	NA	0.123766	0.439905	NA	NA	0.462972	-0.0502336	NA	NA	0.228269	0.116016	NA	NA	-0.414666	-0.303172	NA	NA	-0.452278	0.214024	NA	NA	-0.36935	-0.394357	NA	NA	0.00666886	0.212801	NA	NA	0.138516	-0.506731	NaN	NaN	0.104503	-0.32389	NaN	NaN	-0.576044	-0.225881	NaN
3369	Q9CZT6	Protein CMSS1 OS=Mus musculus OX=10090 GN=Cmss1 PE=2 SV=1	Cmss1	0	11	4	2	16	NA	NA	-0.616808	-0.875058	NA	NA	-1.39867	-0.614906	NA	NA	0.28993	0.99784	NA	NA	0.315315	-0.178389	NA	NA	0.306903	0.199302	NA	NA	-0.0494817	-0.208914	NA	NA	0.291149	0.129255	NA	NA	0.104064	-0.29683	NaN	NaN	0.906738	1.8729	NaN	NaN	0.923711	1.07436	NaN
1298	Q9DBC3	Cap-specific mRNA (nucleoside-2'-O-)-methyltransferase 1 OS=Mus musculus OX=10090 GN=Cmtr1 PE=1 SV=1	Cmtr1	0	10	19	8	32	-0.859427	-0.706125	-0.549221	-0.902157	-0.646682	-0.523665	-0.541373	-0.523004	0.120931	-0.137011	-0.18185	0.0831747	-0.204338	0.172475	0.290006	-0.0936115	0.355421	-0.00328508	0.0260912	0.289532	0.19513	0.264128	0.35662	0.0288079	0.320112	0.33781	-0.00595019	0.419771	0.241344	0.254074	0.299504	0.253802	0.980358	0.569113	0.367371	0.985332	1.21485	0.70284	0.575312	1.19169	1.17954
3482	Q8BWQ4	Cap-specific mRNA (nucleoside-2'-O-)-methyltransferase 2 OS=Mus musculus OX=10090 GN=Cmtr2 PE=2 SV=1	Cmtr2	0.001	2	2	2	16	NA	NA	0.105228	0.0493086	NA	NA	-0.407517	0.385213	NA	NA	0.0960567	-0.0652379	NA	NA	-0.098693	-0.0514815	NA	NA	0.00294728	-0.223976	NA	NA	-0.0348374	-0.116234	NA	NA	0.251185	-0.303265	NA	NA	-0.000983768	0.200673	NaN	NaN	-0.00917165	-0.114547	NaN	NaN	-0.102281	-0.273284	NaN
1664	P53996	CCHC-type zinc finger nucleic acid binding protein OS=Mus musculus OX=10090 GN=Cnbp PE=1 SV=2	Cnbp	0	34	13	5	30	-0.457487	-0.203608	NA	-1.38082	0.0250199	0.471777	0.597152	0.806805	-0.489749	-0.465023	NA	-1.04825	0.510414	0.490181	0.624633	0.379991	-0.295311	-0.462071	-1.10329	-1.55075	0.224329	0.240796	0.712629	0.892197	-0.328769	-0.403464	-0.330698	-1.18151	0.4204	-0.0708175	1.03285	0.529627	-0.032262	-0.261415	NaN	0.332575	0.162176	-0.258464	NaN	-0.169925	0.128718
3107	Q9DAW9	Calponin-3 OS=Mus musculus OX=10090 GN=Cnn3 PE=1 SV=1	Cnn3	0	20	10	5	16	NA	NA	-0.375242	-0.392797	NA	NA	0.248986	-0.446277	NA	NA	-0.441303	-1.17555	NA	NA	0.263262	0.381931	NA	NA	-0.965965	-0.131082	NA	NA	0.64975	0.475119	NA	NA	-0.472189	0.233753	NA	NA	0.381054	0.35563	NaN	NaN	-0.0660615	-0.782754	NaN	NaN	-0.590724	0.261715	NaN
4111	Q32NY4	Metal transporter CNNM3 OS=Mus musculus OX=10090 GN=Cnnm3 PE=1 SV=2	Cnnm3	0.047	1	1	1	16	0.411539	0.469334	NA	NA	0.136141	0.115745	NA	NA	0.046178	-0.297428	NA	NA	-0.37144	-0.161009	NA	NA	-0.14481	-0.332121	NA	NA	0.261369	-0.182868	NA	NA	-0.281321	-0.0190745	NA	NA	-0.25249	0.216251	NA	NA	-0.365361	-0.766762	NaN	NaN	-0.556349	-0.801454	NaN	NaN	-0.69286
150	Q6ZQ08	CCR4-NOT transcription complex subunit 1 OS=Mus musculus OX=10090 GN=Cnot1 PE=1 SV=2	Cnot1	0	19	137	40	32	-1.72588	-1.88272	-1.85039	-2.3512	0.0909771	0.0568134	-0.219776	0.0812041	-1.10717	-0.838924	-0.814648	-1.19581	0.547817	0.792652	0.82235	0.745984	-0.842456	-0.716787	-0.887032	-0.670296	0.745215	0.697019	0.96163	0.697867	-1.09243	-0.542765	-0.851671	-0.632905	1.00262	0.566855	0.570243	0.796679	0.618705	1.0438	1.03574	1.15539	0.883423	1.16594	0.963354	1.6809	0.633452
1082	Q8BH15	CCR4-NOT transcription complex subunit 10 OS=Mus musculus OX=10090 GN=Cnot10 PE=1 SV=1	Cnot10	0	11	25	7	32	-1.23971	-1.45504	-1.40441	-1.76128	0.0158505	0.104713	-0.0947946	0.400466	-0.810546	-0.640559	-0.858626	-1.0544	0.536464	0.642026	0.725201	0.56588	-0.663086	-0.698555	-0.858626	-0.571916	0.573656	0.700258	0.934803	0.604635	-0.802899	-0.626418	-0.823321	-0.550468	0.889009	0.555054	0.539003	0.629638	0.429163	0.814478	0.545787	0.706877	0.576622	0.756483	0.545787	1.18936	0.43681
905	Q9CWN7	CCR4-NOT transcription complex subunit 11 OS=Mus musculus OX=10090 GN=Cnot11 PE=1 SV=1	Cnot11	0	18	32	5	32	-1.47933	-1.68038	-1.51647	-1.25816	0.176826	0.214105	-0.250272	0.403625	-0.794903	-0.963295	-0.626054	-0.71101	0.375644	0.790435	0.723602	0.555122	-0.631005	-0.803826	-0.856244	-0.522476	0.536697	0.706322	0.917253	0.575907	-0.874514	-0.598259	-0.633539	-0.640517	0.996634	0.506419	0.510941	0.43364	0.684431	0.717089	0.890421	0.547151	0.84833	0.876557	0.660231	0.735685	0.604821
1787	Q8C5L3	CCR4-NOT transcription complex subunit 2 OS=Mus musculus OX=10090 GN=Cnot2 PE=1 SV=2	Cnot2	0	8	10	4	32	-1.86876	-2.55816	-1.62331	-3.68138	0.0808543	0.297059	-0.0468313	0.217768	-1.76066	-2.12848	-1.31856	-1.83983	0.585565	0.931538	0.870752	0.85222	-1.47032	-1.24721	-1.32043	-1.04301	0.980891	0.999911	1.00337	0.838056	-1.98203	-1.61391	-1.22277	-1.04979	1.19225	0.780491	0.717428	0.939977	0.108094	0.429684	0.304745	1.84155	0.398436	1.31095	0.302875	2.63837	-0.113278
1060	Q8K0V4	CCR4-NOT transcription complex subunit 3 OS=Mus musculus OX=10090 GN=Cnot3 PE=1 SV=1	Cnot3	0	10	26	7	32	-2.04333	-2.4499	-1.49236	-2.21479	-0.0792582	0.318387	-0.0304607	0.33941	-1.71597	-1.61365	-1.12956	-1.86036	0.406648	0.936574	0.820742	0.781018	-1.48854	-1.45528	-1.27387	-1.11769	1.13696	0.813788	0.955024	0.83384	-1.61901	-1.06117	-1.21337	-0.997625	1.20147	0.788722	0.730028	0.833104	0.327354	0.836243	0.362803	0.354431	0.554782	0.994615	0.218498	1.0971	0.42432
3655	Q8BT14	CCR4-NOT transcription complex subunit 4 OS=Mus musculus OX=10090 GN=Cnot4 PE=1 SV=2	Cnot4	0.001	3	2	1	16	-0.138544	-0.308607	NA	NA	-0.102362	0.0133214	NA	NA	-0.223433	-0.453555	NA	NA	0.255735	0.31129	NA	NA	-0.0454346	-0.201313	NA	NA	-0.0890239	0.233287	NA	NA	-0.138544	-0.0877305	NA	NA	0.369603	0.293928	NA	NA	-0.0848889	-0.144948	NaN	NaN	0.0931094	0.107294	NaN	NaN	0
3584	Q8K3P5	CCR4-NOT transcription complex subunit 6 OS=Mus musculus OX=10090 GN=Cnot6 PE=1 SV=2	Cnot6	0.001	2	6	1	16	-1.92025	-1.75847	NA	NA	-0.0167174	0.267246	NA	NA	-0.860684	-0.71083	NA	NA	0.45923	0.7897	NA	NA	-0.618593	-0.842155	NA	NA	0.645008	0.497627	NA	NA	-1.09149	-0.59201	NA	NA	1.09591	0.611767	NA	NA	1.05956	1.04764	NaN	NaN	1.30166	0.916316	NaN	NaN	0.828764
1654	Q60809	CCR4-NOT transcription complex subunit 7 OS=Mus musculus OX=10090 GN=Cnot7 PE=1 SV=1	Cnot7	0	6	16	2	32	-2.0654	-2.73876	-2.21776	-1.79631	0.0432854	0.168564	0.0843601	0.585948	-1.16808	-1.15058	-0.751192	-0.801454	0.596755	0.810341	0.796109	0.648579	-1.07756	-0.965852	-1.10127	-1.06346	0.747922	0.874639	0.904009	0.561116	-1.2812	-0.764751	-0.990691	-0.755812	1.14316	0.667297	0.635692	0.607452	0.897314	1.58818	1.46657	0.994857	0.987835	1.7729	1.11649	0.732852	0.7842
1793	Q9D8X5	CCR4-NOT transcription complex subunit 8 OS=Mus musculus OX=10090 GN=Cnot8 PE=1 SV=1	Cnot8	0	9	9	2	32	-1.74838	-2.04723	-1.57424	-2.45716	-0.115485	-0.319653	-0.394472	0.0175358	-1.09635	-0.801645	-0.955488	-0.809628	0.612708	0.775104	0.811879	0.744805	-1.03436	-0.874977	-0.982456	-0.862004	0.643261	0.826021	0.950214	0.57415	-1.11709	-0.59161	-0.731189	-0.443795	1.18355	0.757132	0.670446	0.836089	0.65202	1.24558	0.618751	1.64753	0.714014	1.17225	0.591784	1.59516	0.631285
1225	Q9JKY0	CCR4-NOT transcription complex subunit 9 OS=Mus musculus OX=10090 GN=Cnot9 PE=1 SV=1	Cnot9	0	24	20	6	32	-1.78856	-2.1161	-1.51512	-2.18519	0.23133	0.0256696	-0.169334	-0.262272	-1.08211	-0.635614	-0.767659	-1.43001	0.392882	0.895609	0.780665	0.84664	-0.843447	-1.08938	-0.966434	-0.663261	0.78547	0.628618	0.965698	0.843435	-1.19411	-0.913925	-1.09405	-0.5122	1.02379	0.765986	0.606312	0.722457	0.706447	1.48049	0.747461	0.755178	0.94511	1.02672	0.548686	1.52193	0.594445
839	P16330	2',3'-cyclic-nucleotide 3'-phosphodiesterase OS=Mus musculus OX=10090 GN=Cnp PE=1 SV=3	Cnp	0	27	33	9	32	0.041125	-0.0274693	0.0310802	0.0187527	0.140393	0.278384	0.453102	0.0923575	-0.305703	-0.286073	-0.22028	-0.411423	-0.179428	-0.124576	-0.142675	0.100482	-0.0597263	-0.369905	-0.504222	-0.120665	0.425034	0.172036	-0.0880345	0.0961129	-0.113857	-0.0360041	-0.247688	-0.0189997	-0.0730696	0.254336	0.440332	0.165073	-0.346828	-0.258604	-0.25136	-0.430176	-0.100851	-0.342436	-0.535302	-0.139417	-0.154982
3493	O54991	Contactin-associated protein 1 OS=Mus musculus OX=10090 GN=Cntnap1 PE=1 SV=2	Cntnap1	0.001	2	4	2	16	NA	NA	-0.0256916	-0.173946	NA	NA	0.189356	0.469457	NA	NA	0.0754784	0.107094	NA	NA	-0.32989	-0.135948	NA	NA	-0.0641054	-0.316668	NA	NA	0.0650467	-0.0691351	NA	NA	0.00300875	0.0127419	NA	NA	0.0332913	-0.0337681	NaN	NaN	0.10117	0.28104	NaN	NaN	-0.0384139	-0.142722	NaN
3937	Q9D2R6	Cytochrome c oxidase assembly factor 3 homolog, mitochondrial OS=Mus musculus OX=10090 GN=Coa3 PE=1 SV=1	Coa3	0.01	9	2	1	16	0.289557	-0.165463	NA	NA	-0.00944576	0.483245	NA	NA	-0.289076	-0.377	NA	NA	0.109629	0.167892	NA	NA	0.0315885	-0.124119	NA	NA	0.0134137	0.148176	NA	NA	-0.172974	-0.309334	NA	NA	-0.0463338	-0.0228663	NA	NA	-0.578633	-0.211537	NaN	NaN	-0.257969	0.0413443	NaN	NaN	-0.462531
2607	Q3UM29	Conserved oligomeric Golgi complex subunit 7 OS=Mus musculus OX=10090 GN=Cog7 PE=1 SV=1	Cog7	0	1	6	1	32	-0.764429	-0.993068	-0.924217	-0.892355	0.34708	0.666019	0.600862	0.507984	-1.15103	-1.11106	-1.17152	-1.14859	0.352931	0.5145	0.382671	0.336774	-1.03593	-1.12318	-1.44644	-0.759931	0.680339	0.616392	0.940895	0.702902	-1.2737	-1.23331	-1.13067	-0.771998	0.932107	0.679866	0.551252	0.605307	-0.386601	-0.117994	-0.247304	-0.256232	-0.271506	-0.13011	-0.522227	0.132423	-0.509274
1194	Q8K297	Procollagen galactosyltransferase 1 OS=Mus musculus OX=10090 GN=Colgalt1 PE=1 SV=2	Colgalt1	0	11	15	4	32	0.00143923	-0.299741	0.0742286	-0.0463851	-0.0770283	-0.00996304	-0.0749773	-0.111079	0.0528227	0.141735	0.0383487	-0.0885519	0.168222	0.158129	-0.0201414	0.134661	0.275071	-0.0290149	-0.0125946	-0.0120627	0.039638	0.0386616	0.00981183	-0.0309616	-0.171759	-0.12097	-0.0285733	0.130827	-0.387678	0.0684572	0.00898814	0.00299999	0.0513835	0.441476	-0.0358799	-0.0421668	0.273632	0.270726	-0.0868231	0.0343223	-0.173198
3959	Q8K4M5	COMM domain-containing protein 1 OS=Mus musculus OX=10090 GN=Commd1 PE=1 SV=2	Commd1	0.011	5	2	1	16	NA	NA	-0.179559	-0.0952454	NA	NA	0.0967057	0.223362	NA	NA	-0.332368	-0.823943	NA	NA	0.054181	0.416007	NA	NA	-0.292622	-0.482906	NA	NA	0.22821	0.439091	NA	NA	-0.356752	-0.549504	NA	NA	0.532544	0.31356	NaN	NaN	-0.152809	-0.728698	NaN	NaN	-0.113063	-0.387661	NaN
3954	Q8BXC6	COMM domain-containing protein 2 OS=Mus musculus OX=10090 GN=Commd2 PE=1 SV=1	Commd2	0.011	4	1	1	16	-0.110909	-0.283416	NA	NA	0.0568181	0.236776	NA	NA	-0.467844	-1.05601	NA	NA	0.38109	0.591693	NA	NA	-0.637769	-0.677494	NA	NA	0.602144	0.135136	NA	NA	-0.766755	-0.377934	NA	NA	0.333472	0.603158	NA	NA	-0.356935	-0.77259	NaN	NaN	-0.52686	-0.394078	NaN	NaN	-0.655846
3849	Q63829	COMM domain-containing protein 3 OS=Mus musculus OX=10090 GN=Commd3 PE=1 SV=1	Commd3	0.005	6	1	1	16	NA	NA	-0.638882	-0.991741	NA	NA	0.22308	0.418643	NA	NA	-0.823598	-0.991741	NA	NA	0.739301	0.700619	NA	NA	-1.09297	-0.699166	NA	NA	0.715221	0.497783	NA	NA	-1.1713	-0.451384	NA	NA	0.487095	0.348318	NaN	NaN	-0.184716	0	NaN	NaN	-0.45409	0.292575	NaN
3913	Q3V4B5	COMM domain-containing protein 6 OS=Mus musculus OX=10090 GN=Commd6 PE=1 SV=1	Commd6	0.008	15	2	1	16	-0.629008	-0.296291	NA	NA	0.0404209	-0.122727	NA	NA	-0.457443	-0.251896	NA	NA	0.424162	0.554891	NA	NA	-0.335925	-0.393778	NA	NA	0.466254	0.288672	NA	NA	-0.674018	-0.70044	NA	NA	0.540369	0.44395	NA	NA	0.171565	0.0443941	NaN	NaN	0.293083	-0.0974878	NaN	NaN	-0.0450097
254	Q8CIE6	Coatomer subunit alpha OS=Mus musculus OX=10090 GN=Copa PE=1 SV=2	Copa	0	24	82	26	32	-0.40461	-0.153442	0.0179151	0.0456451	0.198201	0.0695822	-0.00535799	0.0481753	-0.0580079	-0.0710604	-0.163262	-0.00591226	0.449575	0.0828814	0.156187	0.0720659	0.176966	-0.103912	-0.0770781	-0.100659	-0.470483	0.0432199	0.188962	0.107033	-0.0628615	-0.0182888	-0.205474	-0.0894918	-0.0566784	0.127097	0.0408188	-0.0934233	0.346602	0.0823813	-0.181177	-0.0515574	0.581576	0.0495301	-0.0949933	-0.146304	0.341749
1525	Q9JIF7	Coatomer subunit beta OS=Mus musculus OX=10090 GN=Copb1 PE=1 SV=1	Copb1	0	7	16	6	32	-0.0868747	-0.127862	-0.210306	-0.218568	0.17338	0.420013	0.0770109	-0.162633	-0.215013	-0.301089	-0.192158	-0.501178	0.112004	0.152859	0.223699	0.284161	-0.100264	-0.585454	-0.349637	-0.0528259	0.154338	0.0982949	0.346718	0.238151	-0.231124	-0.195064	-0.287893	0.097385	0.125296	0.278559	0.216924	0.150038	-0.128138	-0.173227	0.0181473	-0.28261	-0.0133894	-0.457592	-0.139331	0.165742	-0.14425
1193	O55029	Coatomer subunit beta' OS=Mus musculus OX=10090 GN=Copb2 PE=1 SV=2	Copb2	0	11	24	7	32	-0.035588	-0.0895091	-0.0224809	-0.130016	-0.0031121	-0.0659431	0.11422	0.0357286	-0.0508652	-0.0173054	-0.120206	-0.252892	0.181964	0.256202	0.0933356	0.180055	-0.0936037	-0.276875	-0.408882	-0.132104	0.12959	0.0185108	0.253425	0.200119	-0.090545	-0.132126	-0.233095	-0.0345411	-0.0643043	0.228546	0.201801	0.0722146	-0.0152772	0.0722037	-0.0977248	-0.122877	-0.0580157	-0.187366	-0.386401	-0.00208892	-0.0549569
2581	O89079	Coatomer subunit epsilon OS=Mus musculus OX=10090 GN=Cope PE=1 SV=3	Cope	0	14	10	3	32	0.0235202	-0.154829	0.12965	-0.09505	0.17571	0.135315	0.244993	0.244572	-0.0829644	-0.143858	-0.154067	-0.14286	0.291833	0.1693	-0.0979726	0.096545	0.17571	-0.241478	-0.208026	0.0023567	-0.105238	0.101348	0.101533	0.0608108	-0.0910242	-0.0137799	-0.175409	-0.262248	-0.540137	0.090409	0.0890579	0.0364866	-0.106485	0.0109711	-0.283717	-0.0478097	0.15219	-0.0866496	-0.337676	0.0974067	-0.114544
1601	Q9QZE5	Coatomer subunit gamma-1 OS=Mus musculus OX=10090 GN=Copg1 PE=1 SV=1	Copg1	0	8	11	5	32	-0.0295443	-0.298292	-0.0775586	-0.0575978	0.484034	0.330093	0.106463	0.20392	-0.434666	-0.347201	-0.21248	-0.0681884	0.26628	0.387275	0.164662	0.0770914	-0.29059	-0.166263	-0.422895	-0.203751	-0.00978102	0.0569125	0.313068	0.108887	-0.363963	-0.901402	-0.354947	-0.196922	0.125937	0.453029	0.288803	0.0833748	-0.405122	-0.0489096	-0.134921	-0.0105906	-0.261046	0.132028	-0.345337	-0.146153	-0.334419
2381	Q9QXK3	Coatomer subunit gamma-2 OS=Mus musculus OX=10090 GN=Copg2 PE=1 SV=1	Copg2	0	4	5	3	32	0.268418	-0.0278458	-0.28154	0.110012	0.236588	0.318781	0.368128	0.296807	-0.323073	-0.399601	-0.339231	-0.318432	0.125912	-0.102292	0.213651	-0.0341045	-0.314917	-0.176762	-0.334231	-0.327439	0.152036	0.236599	0.286883	0.130623	-0.194818	-0.0896144	-0.453874	-0.0714499	-0.0922924	0.110427	0.254886	0.0981014	-0.591491	-0.371755	-0.0576909	-0.428444	-0.583335	-0.148916	-0.0526903	-0.437452	-0.463236
3120	Q9CQ13	Coordinator of PRMT5 and differentiation stimulator OS=Mus musculus OX=10090 GN=Coprs PE=1 SV=1	Coprs	0	12	5	1	16	-0.799672	-1.36395	NA	NA	0.91267	0.880872	NA	NA	-1.51826	-1.51655	NA	NA	0.5501	0.392727	NA	NA	-1.42401	-1.22109	NA	NA	0.642846	0.642741	NA	NA	-1.24713	-0.975978	NA	NA	0.458731	0.686124	NA	NA	-0.718587	-0.152599	NaN	NaN	-0.624337	0.142857	NaN	NaN	-0.447459
2700	P61202	COP9 signalosome complex subunit 2 OS=Mus musculus OX=10090 GN=Cops2 PE=1 SV=1	Cops2	0	5	5	2	32	0.372505	0.148791	0.072553	-0.440978	0.156172	0.0644415	0.499823	-0.748967	0.0156911	-0.335568	-0.0376923	-1.18262	-0.0888978	0.211527	0.0286502	0.522137	-0.411165	-0.609105	-0.458399	0.10134	0.239524	-0.0721181	-0.206292	0.320431	-0.316044	0.0568683	-0.147875	0.340127	-0.14559	0.319903	0.0607114	0.26827	-0.356814	-0.484359	-0.110245	-0.741642	-0.78367	-0.757896	-0.530952	0.542318	-0.688548
3448	O88544	COP9 signalosome complex subunit 4 OS=Mus musculus OX=10090 GN=Cops4 PE=1 SV=1	Cops4	0.001	6	3	2	16	0.393457	0.0985382	NA	NA	-1.48871	-0.168566	NA	NA	0.0187772	0.0780741	NA	NA	0.475493	0.464491	NA	NA	0.0867956	-0.309742	NA	NA	0.346663	-0.421852	NA	NA	-0.971307	0.0256067	NA	NA	0.114993	0.0468231	NA	NA	-0.37468	-0.0204641	NaN	NaN	-0.306661	-0.40828	NaN	NaN	-1.36476
4105	O35864	COP9 signalosome complex subunit 5 OS=Mus musculus OX=10090 GN=Cops5 PE=1 SV=3	Cops5	0.044	2	1	1	16	0.202418	0.312827	NA	NA	-0.0578518	0.258708	NA	NA	-0.0274042	-0.152069	NA	NA	-0.149463	0.196322	NA	NA	-0.183921	-0.62862	NA	NA	0.303534	-0.0436579	NA	NA	-0.1011	-0.241169	NA	NA	-0.0602208	0.0740595	NA	NA	-0.229823	-0.464896	NaN	NaN	-0.386339	-0.941448	NaN	NaN	-0.303518
1945	O88545	COP9 signalosome complex subunit 6 OS=Mus musculus OX=10090 GN=Cops6 PE=1 SV=1	Cops6	0	9	9	2	32	-0.0138308	0.0441079	-0.342583	-0.382722	0.0820292	0.0588084	0.361447	-0.356189	-0.28412	-0.297757	-0.357738	-1.33985	0.340558	0.425662	0.333414	0.577401	-0.534937	-0.67096	-0.914042	-0.218386	0.320317	0.177792	0.473574	0.481364	-0.492665	-0.431893	-0.757118	-0.00498285	0.279818	0.34496	0.45981	0.392233	-0.27029	-0.341865	-0.0151545	-0.957128	-0.521106	-0.715068	-0.571458	0.164335	-0.478834
3594	Q8VBV7	COP9 signalosome complex subunit 8 OS=Mus musculus OX=10090 GN=Cops8 PE=1 SV=1	Cops8	0.001	7	2	1	16	NA	NA	-0.132638	-0.231918	NA	NA	0.290393	-0.41793	NA	NA	-0.209453	-0.130832	NA	NA	-0.0597062	0.265097	NA	NA	-0.314636	0.108507	NA	NA	0.165586	0.376128	NA	NA	-0.0196288	0.099288	NA	NA	0.174251	-0.255377	NaN	NaN	-0.0768156	0.101086	NaN	NaN	-0.181998	0.340424	NaN
3326	Q9CXI0	2-methoxy-6-polyprenyl-1,4-benzoquinol methylase, mitochondrial OS=Mus musculus OX=10090 GN=Coq5 PE=1 SV=2	Coq5	0	13	4	3	16	0.274746	0.096256	NA	NA	-0.126037	0.408724	NA	NA	-0.167143	-0.266314	NA	NA	-0.062612	-0.0526074	NA	NA	-0.218066	0.334723	NA	NA	0.112475	0.187596	NA	NA	0.15978	-0.399581	NA	NA	-0.0471819	-0.621973	NA	NA	-0.441889	-0.36257	NaN	NaN	-0.492813	0.238467	NaN	NaN	-0.114966
1906	O89053	Coronin-1A OS=Mus musculus OX=10090 GN=Coro1a PE=1 SV=5	Coro1a	0	11	11	3	32	-0.183177	0.0471224	-0.155444	-0.240437	0.396887	0.156057	0.402246	0.157999	0.114089	-0.459838	-0.221786	-0.468894	0.0489634	0.117661	0.0553235	0.28957	-0.567569	-0.433284	-0.471306	-0.314959	0.182108	0.081289	0.216402	0.157999	-0.373728	-0.151372	-0.318294	0.00488222	0.143633	0.423941	0.261619	0.226479	0.297266	-0.50696	-0.0663425	-0.228458	-0.384392	-0.480407	-0.315862	-0.0745219	-0.190551
1240	Q9WUM3	Coronin-1B OS=Mus musculus OX=10090 GN=Coro1b PE=1 SV=1	Coro1b	0	18	27	8	32	-0.273139	0.909665	-0.0269458	0.408862	0.318174	-0.463167	0.189727	0.391146	0.473368	-0.223377	-0.136854	-0.478873	-0.039992	-0.115696	-0.178229	-0.319453	-0.00853685	-0.168163	-0.0194065	0.141765	-0.789827	-0.231055	0.0538957	-0.375707	0.282577	0.0365915	0.117316	0.147282	-0.366159	-0.236454	-0.0361539	-0.216665	0.746507	-1.13304	-0.109909	-0.887736	0.264602	-1.07783	0.0075393	-0.267098	0.555716
123	Q9WUM4	Coronin-1C OS=Mus musculus OX=10090 GN=Coro1c PE=1 SV=2	Coro1c	0	40	272	25	32	0.30095	1.09857	0.348983	0.580297	0.0397859	-0.548562	-0.458741	-0.302825	0.38297	-0.0995559	0.167624	-0.566595	-0.318586	-0.3681	-0.515736	-0.501869	0.259131	-0.234717	0.286127	0.523993	-1.26101	-0.361467	-0.247851	-0.596981	0.340896	0.127495	0.48595	0.616716	-0.408032	-0.422484	-0.485898	-0.555689	0.08202	-1.19812	-0.18136	-1.14689	-0.0418193	-1.33328	-0.062856	-0.0563041	0.0399459
904	Q8C0P5	Coronin-2A OS=Mus musculus OX=10090 GN=Coro2a PE=2 SV=1	Coro2a	0	20	32	10	32	0.345539	0.760761	0.274488	0.322574	0.0792831	-0.371119	-0.203591	-0.0708823	0.340625	0.0553268	0.221733	-0.462196	-0.366846	-0.118411	-0.390824	-0.0196777	0.104549	-0.278619	0.171805	0.197735	-0.758179	-0.390089	-0.328099	-0.440815	0.281543	0.039036	0.365575	0.376458	-0.416565	-0.0630345	-0.355177	-0.146744	-0.00491415	-0.705434	-0.0527558	-0.78477	-0.24099	-1.03938	-0.102683	-0.124839	-0.0639965
289	Q8BH44	Coronin-2B OS=Mus musculus OX=10090 GN=Coro2b PE=1 SV=2	Coro2b	0	39	143	16	32	0.706222	0.741508	0.643859	0.250652	-0.246669	-0.636514	-0.784542	-0.15154	0.187059	-0.0292396	0.323608	-0.650985	-0.427143	-0.266558	-0.65578	-0.137061	0.351118	-0.26252	0.162831	0.228686	-1.04215	-0.345924	-0.507789	-0.239718	0.252181	0.311775	0.621301	0.466229	-0.532616	0.0170766	-0.713759	-0.0535244	-0.519163	-0.770747	-0.32025	-0.901637	-0.355104	-1.00403	-0.481027	-0.021966	-0.454041
2317	Q9D2V7	Coronin-7 OS=Mus musculus OX=10090 GN=Coro7 PE=1 SV=2	Coro7	0	4	6	2	31	-1.43857	-0.443607	-0.413959	-0.278077	-0.0426443	0.874469	0.495438	0.333358	-0.986061	-0.148863	-0.110972	-0.229909	0.805353	0.603699	-0.0366541	0.0615535	-1.22707	NA	-0.86928	-0.271413	0.717222	0.121991	0.212226	0.366492	-1.16294	-0.944505	-0.311082	-0.128079	0.918362	0.487446	0.512866	-0.0198741	0.452512	0.294743	0.302987	0.0481673	0.211504	NaN	-0.455321	0.00666373	0.275634
2379	Q9CQI6	Coactosin-like protein OS=Mus musculus OX=10090 GN=Cotl1 PE=1 SV=3	Cotl1	0	29	8	4	32	0.120184	0.363975	0.122044	0.259808	0.13053	-0.139782	0.215839	-0.115119	0.0732245	-0.170768	-0.0240789	-0.508601	0.173189	0.224439	-0.0945694	-0.0469477	-0.507989	-0.522666	-0.60097	0.124456	0.163146	0.0643136	-0.0119892	0.0965964	-0.171054	-0.313311	-0.0692953	0.396659	-0.108278	0.265702	0.294202	-0.448729	-0.0469597	-0.534743	-0.146123	-0.768409	-0.628173	-0.886641	-0.723015	-0.135352	-0.291238
4124	Q8BH51	Cytochrome c oxidase assembly protein COX14 OS=Mus musculus OX=10090 GN=Cox14 PE=3 SV=1	Cox14	0.052	12	4	1	16	NA	NA	0.233551	-0.0590051	NA	NA	0.0835614	-0.0479074	NA	NA	0.254125	-0.722667	NA	NA	-0.175455	0.239336	NA	NA	-0.262273	0.131201	NA	NA	0.0763587	0.356729	NA	NA	-0.273272	-0.16592	NA	NA	-0.0424921	0.0274744	NaN	NaN	0.0205735	-0.663661	NaN	NaN	-0.495825	0.190206	NaN
1477	Q61147	Ceruloplasmin OS=Mus musculus OX=10090 GN=Cp PE=1 SV=2	Cp	0	7	14	5	32	0.192645	0.31259	0.408912	0.280877	0.435288	0.54451	0.334249	0.2607	-0.0516802	-0.040452	0.107277	-0.286163	0.0590846	-0.476149	-0.182352	0.0604874	-0.0552824	-0.161638	-0.334957	-0.165216	-0.337195	0.0263513	-0.251659	0.186699	-0.069782	-0.146841	-0.134436	-0.479657	-0.337195	-0.335286	-0.137056	-0.0335561	-0.244325	-0.353042	-0.301635	-0.567041	-0.247928	-0.474229	-0.743869	-0.446093	-0.262427
2372	P70166	Cytoplasmic polyadenylation element-binding protein 1 OS=Mus musculus OX=10090 GN=Cpeb1 PE=1 SV=1	Cpeb1	0	3	6	1	32	-0.911463	-0.767322	-0.305416	-0.28329	-0.400903	-1.16587	-0.790843	-0.000890278	0.380383	0.187766	-0.12197	0.663761	-0.433416	-0.0436839	0.324258	-0.135191	-0.00304688	0.22158	0.396904	-0.345256	-0.00304688	0.369679	0.0787276	0.0855245	0.481944	0.384681	0.306082	-0.278964	0.352048	0.129585	-0.264095	0.0168117	1.29185	0.955088	0.183446	0.947051	0.908416	0.988902	0.702319	-0.0619658	1.39341
509	Q7TN98	Cytoplasmic polyadenylation element-binding protein 4 OS=Mus musculus OX=10090 GN=Cpeb4 PE=1 SV=1	Cpeb4	0	22	62	12	32	-1.48346	-1.28001	-1.00329	-1.45779	-1.20265	-1.55317	-1.08824	-1.57557	0.284906	0.357318	0.0631488	0.659025	-0.262133	0.133406	0.0771355	-0.0739682	0.468041	0.493951	0.640437	0.420762	0.0162317	-0.0422566	0.0830049	-0.172796	0.692524	0.545555	0.377296	0.61088	0.195418	0.0433596	0.020356	0.0263865	1.76837	1.63733	1.06644	2.11682	1.9515	1.77396	1.64372	1.87856	2.17598
3616	Q9DBB9	Carboxypeptidase N subunit 2 OS=Mus musculus OX=10090 GN=Cpn2 PE=1 SV=2	Cpn2	0.001	2	2	1	16	NA	NA	0.238504	0.442841	NA	NA	0.114056	0.798229	NA	NA	-0.413573	-0.525275	NA	NA	0.407103	-0.347488	NA	NA	0.244453	0.0143078	NA	NA	-0.461191	-0.0186068	NA	NA	-0.0730292	-0.783587	NA	NA	-0.322808	-0.246559	NaN	NaN	-0.652077	-0.968116	NaN	NaN	0.00594927	-0.428533	NaN
2882	Q8C166	Copine-1 OS=Mus musculus OX=10090 GN=Cpne1 PE=1 SV=1	Cpne1	0.001	4	3	2	32	-0.306545	-0.267132	-0.695651	-0.735514	0.164761	0.290964	0.313736	0.187289	-0.426127	-0.219998	-0.404946	-0.954394	0.723202	0.361525	0.380467	0.470585	-0.993387	-0.497532	-0.844309	-0.47556	0.237775	0.298177	0.588109	0.556029	-0.819558	-0.472764	-0.701312	-0.287879	0.513247	0.193751	0.492986	0.433531	-0.119582	0.047134	0.290705	-0.21888	-0.686842	-0.2304	-0.148659	0.259954	-0.513013
3577	P59108	Copine-2 OS=Mus musculus OX=10090 GN=Cpne2 PE=1 SV=1	Cpne2	0.001	3	2	1	16	-0.465284	-0.50555	NA	NA	0.206911	0.371747	NA	NA	-0.610137	-0.255257	NA	NA	0.348757	0.078259	NA	NA	-0.767554	-0.681976	NA	NA	0.333668	0.323876	NA	NA	-0.746021	-0.36083	NA	NA	0.80652	0.540416	NA	NA	-0.144853	0.250293	NaN	NaN	-0.30227	-0.176427	NaN	NaN	-0.280736
149	Q9EPU4	Cleavage and polyadenylation specificity factor subunit 1 OS=Mus musculus OX=10090 GN=Cpsf1 PE=1 SV=1	Cpsf1	0	30	132	38	32	0.262454	0.259467	0.262566	0.314739	-0.324835	0.169467	-0.0123654	0.230179	0.203072	0.131336	0.0234455	-0.219384	-0.499831	-0.396493	-0.0812109	-0.150808	0.00988524	0.147751	0.285196	0.0181692	-0.0357726	-0.191678	-0.35962	-0.144072	0.411223	0.163912	0.0611598	-0.0793811	-0.266109	-0.474809	-0.3111	-0.0597103	-0.0593811	-0.128132	-0.23912	-0.534122	-0.252568	-0.111716	0.02263	-0.29657	0.148769
199	O35218	Cleavage and polyadenylation specificity factor subunit 2 OS=Mus musculus OX=10090 GN=Cpsf2 PE=1 SV=1	Cpsf2	0	36	104	26	32	0.147668	0.226468	0.25621	0.251544	-0.191815	0.230391	0.0405949	0.264153	0.107254	0.00268656	0.0481882	-0.286783	-0.171299	-0.279376	-0.0914796	-0.0900058	-0.0833365	0.0741155	0.260799	-0.0551271	0.0466178	-0.124029	-0.422944	-0.0712872	0.317312	0.15841	0.123558	-0.118638	-0.270938	-0.425317	-0.37494	0.0200391	-0.0404143	-0.223781	-0.208022	-0.538327	-0.231004	-0.152352	0.00458899	-0.306671	0.169644
877	Q9QXK7	Cleavage and polyadenylation specificity factor subunit 3 OS=Mus musculus OX=10090 GN=Cpsf3 PE=1 SV=2	Cpsf3	0	19	41	11	32	0.302267	0.355584	0.253632	0.375682	-0.429977	-0.0212399	-0.0260223	0.304164	0.182053	0.220282	0.151889	-0.179058	-0.550673	-0.609014	-0.173501	-0.225182	0.0607825	0.241839	0.274722	0.00685562	-0.0684322	-0.249708	-0.547382	-0.196361	0.514136	0.29651	0.178723	-0.0684993	-0.353648	-0.593421	-0.318226	-0.155316	-0.120214	-0.135301	-0.101742	-0.55474	-0.241485	-0.113745	0.0210906	-0.368826	0.211869
767	Q8BQZ5	Cleavage and polyadenylation specificity factor subunit 4 OS=Mus musculus OX=10090 GN=Cpsf4 PE=2 SV=1	Cpsf4	0	33	34	5	32	0.144314	0.228731	0.182804	0.424174	0.2621	0.264948	-0.0564648	0.463401	0.0441179	0.0326079	0.0499721	-0.121222	-0.19025	-0.419065	0.068508	-0.317216	-0.295672	0.120428	0.256734	-0.186479	-0.237642	-0.102494	-0.474854	-0.202188	0.153017	0.094832	0.133039	-0.174809	0.0191331	-0.378167	-0.306669	-0.114788	-0.100196	-0.196123	-0.132832	-0.545396	-0.439986	-0.108304	0.0739297	-0.610653	0.0087033
210	Q6NVF9	Cleavage and polyadenylation specificity factor subunit 6 OS=Mus musculus OX=10090 GN=Cpsf6 PE=1 SV=1	Cpsf6	0	30	166	17	32	0.553966	0.43559	0.449519	0.54832	0.0956626	0.418366	0.248323	0.428107	0.132918	-0.181574	-0.0111132	0.0219653	-0.580489	-0.435484	-0.251037	-0.449973	0.244999	-0.0868386	0.107624	-0.107123	-0.435454	-0.0848726	-0.436622	-0.279016	0.148245	0.011999	0.0317966	-0.212749	-0.587906	-0.327106	-0.367041	-0.270084	-0.421048	-0.617164	-0.460633	-0.526355	-0.308967	-0.522428	-0.341895	-0.655444	-0.405721
471	Q8BTV2	Cleavage and polyadenylation specificity factor subunit 7 OS=Mus musculus OX=10090 GN=Cpsf7 PE=1 SV=2	Cpsf7	0	34	92	15	32	0.189739	0.109777	0.37218	0.230078	-0.37219	0.1517	0.229078	0.0961429	0.259295	0.00419799	0.000326082	-0.167624	-0.424267	-0.378718	-0.218039	-0.20244	0.338435	0.0774837	0.219683	0.0753125	-0.361683	0.098621	-0.416151	-0.0455567	0.458181	0.0528464	0.0577223	-0.152189	-0.457447	-0.19299	-0.476081	0.106232	0.0695556	-0.105579	-0.371854	-0.397702	0.148695	-0.0322937	-0.152497	-0.154765	0.268442
1851	P97742	Carnitine O-palmitoyltransferase 1, liver isoform OS=Mus musculus OX=10090 GN=Cpt1a PE=1 SV=4	Cpt1a	0	3	5	1	32	-0.223662	-0.0986925	0.0943526	-0.320494	0.35791	0.0237296	0.35925	0.633394	-0.15909	-0.209298	-0.326912	-0.0670459	0.00596941	-0.112063	0.0980757	0.0335581	-0.125481	-0.253064	-0.118133	-0.399028	0.306071	0.32497	0.152799	-0.0471463	-0.301947	-0.136447	-0.496213	-0.0158672	-0.00272155	0.330911	0.0565835	-0.0670459	0.064572	-0.110605	-0.421264	0.253448	0.0981804	-0.154371	-0.212485	-0.0785334	-0.0782848
3926	P62965	Cellular retinoic acid-binding protein 1 OS=Mus musculus OX=10090 GN=Crabp1 PE=1 SV=2	Crabp1	0.009	7	1	1	16	NA	NA	-0.693754	-0.612522	NA	NA	0.278387	0.1519	NA	NA	-0.745929	-1.23256	NA	NA	0.333578	0.393764	NA	NA	-1.34527	-1.19434	NA	NA	0.991445	0.874703	NA	NA	-1.31464	-0.82237	NA	NA	0.612321	0.730668	NaN	NaN	-0.0521755	-0.620035	NaN	NaN	-0.651514	-0.581816	NaN
2417	Q01147	Cyclic AMP-responsive element-binding protein 1 OS=Mus musculus OX=10090 GN=Creb1 PE=1 SV=2	Creb1	0	7	4	2	32	1.05337	-0.370058	0.59609	0.0877315	-0.169019	0.282682	-0.0884849	-0.0323384	-0.00544756	-0.188412	0.00245009	-0.209054	-0.417456	0.138659	-0.215597	-0.215405	-0.201996	0.0266007	-0.371825	-0.190167	-0.0255998	0.240247	-0.256022	0.164738	-0.24002	-0.234216	0.267116	0.0739092	-0.757041	-0.0271004	-0.198613	0.242483	-1.05882	0.181646	-0.59364	-0.296785	-1.25537	0.396659	-0.967915	-0.277899	-1.29339
2767	P63254	Cysteine-rich protein 1 OS=Mus musculus OX=10090 GN=Crip1 PE=1 SV=2	Crip1	0.001	25	7	3	32	-0.332281	0.333715	0.257197	0.539274	-0.120458	-0.163648	-0.015618	0.130212	0.179974	0.114492	-0.0423628	0.0808484	-0.821504	-0.437076	-0.230018	-0.289769	0.521554	0.0877597	0.00387821	0.0740231	-0.46761	-0.227302	-0.165442	-0.162405	0.476177	0.437177	0.200874	-0.165431	0.0529652	-0.405729	-0.0767625	-0.436768	0.512255	-0.219223	-0.29956	-0.458425	0.853835	-0.245955	-0.253319	-0.465251	0.808458
595	Q9DCT8	Cysteine-rich protein 2 OS=Mus musculus OX=10090 GN=Crip2 PE=1 SV=1	Crip2	0	38	44	5	32	-0.0612233	0.240756	0.0134477	0.182558	0.114187	0.163693	0.293556	0.460933	-0.0555632	-0.23639	-0.160122	-0.177149	-0.0602784	0.0857089	0.0567009	-0.0595976	0.0814552	-0.200871	-0.217332	-0.213728	0.272565	-0.0696082	0.0640738	-0.086247	-0.102451	0.171459	-0.155078	-0.117376	-0.250856	-0.253184	0.0374414	-0.122563	0.0056601	-0.477147	-0.17357	-0.359707	0.142679	-0.441627	-0.23078	-0.396286	-0.0412272
3051	O70333	Cysteine-rich PDZ-binding protein OS=Mus musculus OX=10090 GN=Cript PE=1 SV=1	Cript	0.05	8	2	1	32	-0.111365	0.215942	-0.145802	0.291931	0.260472	-0.584004	0.0840787	0.253942	0.467815	0.258233	0.0280733	0.493919	-0.197566	-0.741767	0.234925	-0.144456	0.0700554	0.415996	-0.063434	-0.461429	-0.805686	0.277342	-0.316575	-0.389078	0.27379	0.13445	0.00840333	-0.280857	-0.339057	-0.447023	0.10275	-0.0629742	0.57918	0.0422917	0.173875	0.201988	0.181421	0.200054	0.082368	-0.75336	0.385155
3220	Q9Z2L7	Cytokine receptor-like factor 3 OS=Mus musculus OX=10090 GN=Crlf3 PE=1 SV=1	Crlf3	0	5	6	2	16	NA	NA	-1.01655	-1.29599	NA	NA	0.289756	0.0167012	NA	NA	-1.05593	-2.12266	NA	NA	0.581301	0.478097	NA	NA	-1.75352	-1.22122	NA	NA	0.972308	1.02133	NA	NA	-1.21874	-1.01137	NA	NA	0.694096	1.00273	NaN	NaN	-0.0393742	-0.826668	NaN	NaN	-0.736966	0.0747678	NaN
2247	Q80ZM8	Cardiolipin synthase (CMP-forming) OS=Mus musculus OX=10090 GN=Crls1 PE=1 SV=1	Crls1	0	7	6	1	32	0.453599	0.106993	0.168093	0.368647	0.210824	0.59242	0.54804	0.6025	-0.551267	-0.256157	-0.184606	-0.165668	-0.326092	-0.563782	-0.0410273	-0.198704	0.164093	-0.596498	-0.424892	-0.328495	0.373706	0.174477	-0.226059	-0.0244362	-0.551267	0.0824014	-0.157618	-0.281223	-0.160807	0.07411	0.0923601	-0.277184	-1.00487	-0.363151	-0.352699	-0.534314	-0.289507	-0.703491	-0.592985	-0.697141	-1.00487
447	P97427	Dihydropyrimidinase-related protein 1 OS=Mus musculus OX=10090 GN=Crmp1 PE=1 SV=1	Crmp1	0	20	57	8	32	0.109237	0.0777404	-0.0134532	0.128929	0.135721	0.274606	0.258613	0.301596	-0.126506	-0.291187	-0.187166	-0.384306	0.0796941	0.00452168	0.169278	0.155097	-0.221859	-0.202233	-0.350519	-0.23689	0.109694	0.124126	0.0696129	0.0314405	-0.245619	0.00631741	-0.317496	-0.213661	0.0975382	-0.0722336	0.231347	0.0859896	-0.235742	-0.368928	-0.173713	-0.513235	-0.331095	-0.279974	-0.337066	-0.365819	-0.354856
1459	P63154	Crooked neck-like protein 1 OS=Mus musculus OX=10090 GN=Crnkl1 PE=1 SV=1	Crnkl1	0	13	22	8	32	-1.12608	-0.493708	-0.887098	-0.102402	-0.845631	-0.903599	-1.77373	-1.46012	0.781197	0.836651	0.346234	1.7309	-0.126078	-0.236529	0.0750251	-1.09717	0.116795	0.625967	1.05187	0.0366478	-1.38335	-0.260894	-0.485284	-1.14897	0.969177	-0.165811	0.681626	-0.0221963	-0.112283	-0.232221	-1.14971	-1.13016	1.90728	1.33036	1.23333	1.8333	1.24287	1.11968	1.93897	0.13905	2.09526
1880	Q8CJ40	Rootletin OS=Mus musculus OX=10090 GN=Crocc PE=1 SV=2	Crocc	0	3	10	3	32	0.346954	-0.218157	-0.534638	0.81634	-0.123189	-0.186214	-0.928917	-0.0448542	-0.147035	-0.134499	-0.24097	0.24682	0.397285	0.166965	0.176525	-1.18845	-0.610982	0.38818	0.527918	-0.0889094	-0.731998	-0.0268579	0.844987	-0.300531	-0.246571	0.133607	-0.179324	0.21456	0.575431	-0.250823	-0.541894	-0.450521	-0.493989	0.0836579	0.293668	-0.56952	-0.957936	0.606336	1.06256	-0.905249	-0.593525
4161	Q91X84	CREB-regulated transcription coactivator 3 OS=Mus musculus OX=10090 GN=Crtc3 PE=1 SV=2	Crtc3	0.067	1	1	1	16	-0.652077	-0.201192	NA	NA	0.11211	0.335561	NA	NA	0.0710831	-0.141486	NA	NA	0.347923	0.0241002	NA	NA	0.447459	-0.0841526	NA	NA	0.228624	0.0920043	NA	NA	-0.652077	0.20365	NA	NA	-0.343954	-0.350939	NA	NA	0.72316	0.0597062	NaN	NaN	1.09954	0.117039	NaN	NaN	0
2538	Q9CZU6	Citrate synthase, mitochondrial OS=Mus musculus OX=10090 GN=Cs PE=1 SV=1	Cs	0	6	8	2	32	-0.0450624	-0.331684	-0.125652	-0.100613	-0.763398	-0.949813	-0.00829522	-0.717676	0.677938	0.508159	0.553584	0.458646	0.138038	0.0762078	0.318776	0.202617	-0.0188309	0.0911729	-0.477285	0.0741376	-0.510989	0.0911729	-0.861454	-0.368594	0.41477	0.0259143	-0.0968319	0.334566	-0.474882	0.0876239	0.226921	-0.241295	0.723001	0.839843	0.679236	0.559259	0.0262315	0.422857	-0.351633	0.174751	0.459833
178	Q91W50	Cold shock domain-containing protein E1 OS=Mus musculus OX=10090 GN=Csde1 PE=1 SV=1	Csde1	0	35	96	28	32	-1.80608	-1.80664	-1.14621	-1.4104	-0.381592	-0.441745	-0.415964	-0.49576	-0.206646	-0.0559034	-0.326233	0.11075	0.623091	0.627664	0.654181	0.494447	-0.256189	-0.018514	-0.194542	-0.0697967	0.452153	0.347538	0.65284	0.395286	-0.36489	-0.00768237	-0.451339	-0.133018	0.639525	0.282762	0.321764	0.317463	1.59943	1.75073	0.819977	1.52115	1.54989	1.78812	0.951668	1.34061	1.44119
3825	Q9ERK4	Exportin-2 OS=Mus musculus OX=10090 GN=Cse1l PE=1 SV=1	Cse1l	0.004	2	2	2	16	NA	NA	-0.0629806	0.0312509	NA	NA	0.281284	-0.0105692	NA	NA	0.0920887	-0.29929	NA	NA	-0.073249	-0.0212165	NA	NA	-0.710679	-0.223563	NA	NA	0.101249	0.274107	NA	NA	-0.252219	0.0449259	NA	NA	0.36479	0.12436	NaN	NaN	0.155069	-0.330541	NaN	NaN	-0.647698	-0.254814	NaN
1345	Q8BK63	Casein kinase I isoform alpha OS=Mus musculus OX=10090 GN=Csnk1a1 PE=1 SV=2	Csnk1a1	0	10	26	2	32	0.0469338	0.147887	0.167145	0.170925	-0.163378	-0.0196932	0.00767053	0.13578	0.177805	0.0698351	0.113356	0.312934	-0.0898146	-0.388732	-0.168404	-0.283111	0.225	0.193924	0.279391	0.0389838	-0.184989	0.0418886	-0.292822	-0.270649	0.0714446	0.191035	0.0494543	-0.107726	-0.145613	-0.363455	-0.25945	-0.109205	0.130871	-0.0780522	-0.0537893	0.142009	0.178066	0.0460364	0.112246	-0.131941	0.0245107
3072	Q9DC28	Casein kinase I isoform delta OS=Mus musculus OX=10090 GN=Csnk1d PE=1 SV=2	Csnk1d	0	12	23	2	16	-0.395823	0.177998	NA	NA	-0.752388	-0.0443941	NA	NA	0.227244	-0.3756	NA	NA	0.0607334	0.0710831	NA	NA	0.351635	0.306828	NA	NA	0.22039	0.121415	NA	NA	0.0607334	-0.200513	NA	NA	-0.0760029	-0.180049	NA	NA	0.623067	-0.553598	NaN	NaN	0.747458	0.12883	NaN	NaN	0.456557
1430	Q9JMK2	Casein kinase I isoform epsilon OS=Mus musculus OX=10090 GN=Csnk1e PE=1 SV=2	Csnk1e	0	15	27	3	32	-0.351787	-0.210307	0.132547	0.110231	0.107145	0.049213	0.00407216	0.170876	0.171536	0.00227375	0.0486377	0.500893	-0.416292	-0.123464	-0.107638	-0.616699	0.294042	0.30821	0.216733	0.138652	-0.213287	-0.00227734	-0.257266	-0.313393	0.337214	0.0688715	0.179644	0.0166178	-0.133319	-0.158592	-0.309043	-0.303297	0.523323	0.212581	-0.083909	0.390662	0.64583	0.518517	0.0841863	0.028421	0.689001
2026	Q8BTH8	Casein kinase I isoform gamma-1 OS=Mus musculus OX=10090 GN=Csnk1g1 PE=1 SV=2	Csnk1g1	0	12	13	4	32	0.692832	0.21169	0.114063	0.377211	-0.039361	0.0762222	0.440762	0.180531	0.0786063	-0.206224	-0.137411	-0.586372	-0.332047	-0.230507	-0.246266	-0.155294	-0.0546885	-0.149761	-0.201394	0.122828	0.188466	-0.0628315	-0.177798	-0.120417	-0.340241	0.0289739	-0.217628	0.0579917	-0.582531	0.250349	0.256338	-0.0677852	-0.614226	-0.417914	-0.251474	-0.963583	-0.747521	-0.361451	-0.315456	-0.254383	-1.03307
1491	Q8C4X2	Casein kinase I isoform gamma-3 OS=Mus musculus OX=10090 GN=Csnk1g3 PE=1 SV=2	Csnk1g3	0	17	13	4	32	0.525098	0.335623	0.382843	0.402764	0.121265	0.624871	0.214001	0.561058	-0.0507174	-0.26975	0.0363737	-0.0758893	-0.596509	-0.412039	-0.233117	-0.22808	0.0839759	-0.169115	0.038068	-0.091174	0.112624	-0.0502144	-0.53425	-0.262273	-0.0982584	-0.243073	0.038068	-0.418447	-0.374853	-0.128383	-0.126786	-0.185536	-0.575816	-0.605374	-0.346469	-0.478654	-0.441122	-0.504738	-0.344775	-0.493938	-0.623357
537	Q60737	Casein kinase II subunit alpha OS=Mus musculus OX=10090 GN=Csnk2a1 PE=1 SV=2	Csnk2a1	0	38	45	12	32	-0.481191	-0.223825	-0.304452	-0.773688	-0.127405	-0.116668	-0.308663	-0.730393	0.219249	0.226565	0.183053	0.496258	-0.33623	-0.0418598	-0.0443859	-0.273581	0.280913	0.153979	0.312922	0.503077	-0.0657248	-0.211785	0.0745571	-0.41295	0.286962	0.356454	0.101662	0.747117	0.0305526	-0.280041	-0.136685	-0.458441	0.70044	0.45039	0.487505	1.26995	0.762104	0.377805	0.617374	1.27676	0.768153
964	O54833	Casein kinase II subunit alpha' OS=Mus musculus OX=10090 GN=Csnk2a2 PE=1 SV=1	Csnk2a2	0	36	19	9	32	-0.579614	-0.302215	-0.056431	-0.705989	-0.103259	-0.343315	-0.474355	-0.0165977	0.0949265	0.236735	0.144659	0.825585	-0.073148	-0.156902	-0.0142814	-0.499439	0.18545	0.238842	0.285541	0.231962	0.0867797	-0.0851347	-0.0511543	-0.502672	0.149551	0.340046	0.150084	0.312153	0.101601	-0.0939496	-0.105805	-0.327363	0.67454	0.53895	0.20109	1.53157	0.765064	0.541058	0.341972	0.937951	0.729165
1077	P67871	Casein kinase II subunit beta OS=Mus musculus OX=10090 GN=Csnk2b PE=1 SV=1	Csnk2b	0	31	20	5	32	-0.761492	-0.285709	-0.18197	-0.893952	-0.150994	-0.337733	-0.447157	-0.90294	0.246537	0.321699	0.171873	0.345699	-0.122797	0.0170909	0.0267739	-0.192478	0.297273	0.23754	0.300935	0.538966	-0.0408812	-0.221683	0.0937019	-0.448847	0.231649	0.391264	0.0833574	0.813365	0.042178	-0.361097	-0.1824	-0.254403	1.00803	0.607408	0.353843	1.23965	1.05876	0.52325	0.482904	1.43292	0.993141
956	P97315	Cysteine and glycine-rich protein 1 OS=Mus musculus OX=10090 GN=Csrp1 PE=1 SV=3	Csrp1	0	42	32	5	32	-0.150052	0.513414	0.261922	0.333794	0.255312	0.177277	0.0716139	0.302899	-0.122273	-0.401152	-0.0548991	-0.0975869	0.125202	-0.13938	-0.139537	-0.23247	0.112593	0.0108861	-0.0271298	0.0282562	-0.0194169	-0.189705	-0.197797	-0.140109	-0.197572	0.137878	0.0542902	-0.0029879	-0.0649624	-0.336391	-0.0174734	-0.33075	0.0277784	-0.914566	-0.316821	-0.431381	0.262645	-0.502528	-0.289052	-0.305538	-0.04752
1777	P97314	Cysteine and glycine-rich protein 2 OS=Mus musculus OX=10090 GN=Csrp2 PE=1 SV=3	Csrp2	0	23	11	4	32	-0.675475	-0.0738263	-0.649173	0.0697883	0.182864	0.0546597	0.265097	0.644024	-0.12908	-0.322229	-0.627147	-0.811567	0.214013	0.118185	0.53303	-0.054494	-0.209453	-0.277744	-0.864186	-0.365234	0.470027	0.195954	0.405275	0.234105	-0.343205	0.18328	-0.147979	-0.415638	0.171368	0.0289175	0.367378	0.205209	0.546395	-0.248403	0.0220263	-0.881356	0.466021	-0.203918	-0.215013	-0.435022	0.33227
2905	Q62426	Cystatin-B OS=Mus musculus OX=10090 GN=Cstb PE=1 SV=1	Cstb	0.001	11	2	1	32	0.0446602	-0.00174057	0.371858	0.0244204	0.369199	-0.000474493	0.302596	0.367602	-0.180067	0.00835707	0.113325	0.197175	-0.00469993	0.138179	-0.258908	-0.0117134	-0.197621	-0.27265	-0.485184	-0.142958	0.0941918	-0.0221504	0.0395612	-0.0758438	-0.239052	-0.0678298	-0.300215	-0.399139	0.0154377	0.174504	0.0012149	-0.0868149	-0.224727	0.0100976	-0.258533	0.172754	-0.242281	-0.270909	-0.857042	-0.167378	-0.283712
3154	Q99LC2	Cleavage stimulation factor subunit 1 OS=Mus musculus OX=10090 GN=Cstf1 PE=1 SV=1	Cstf1	0	10	7	3	16	NA	NA	-0.382408	0.188988	NA	NA	-0.558659	-0.433229	NA	NA	0.167877	0.700214	NA	NA	0.0119691	-0.44097	NA	NA	0.595788	0.0933873	NA	NA	-0.198128	-0.491873	NA	NA	0.313029	0.264437	NA	NA	-0.327559	-0.360473	NaN	NaN	0.550285	0.511226	NaN	NaN	0.978196	-0.0956006	NaN
1431	Q8BIQ5	Cleavage stimulation factor subunit 2 OS=Mus musculus OX=10090 GN=Cstf2 PE=1 SV=2	Cstf2	0	14	26	4	32	-0.568636	-0.600502	-0.853207	-0.254244	-0.0749194	0.59523	0.204294	0.473983	-0.10926	-0.263119	-0.25472	-0.0497016	0.137119	0.0846953	0.420394	0.0766283	-0.518074	-0.231454	-0.00620515	-0.313978	0.336415	0.219546	0.229862	0.068334	0.251179	-0.34358	-0.144759	-0.236154	0.261209	0.178603	0.0633943	0.070412	0.459376	0.337383	0.598487	0.204542	0.0505627	0.369047	0.847002	-0.0597337	0.819816
1642	Q8C7E9	Cleavage stimulation factor subunit 2 tau variant OS=Mus musculus OX=10090 GN=Cstf2t PE=1 SV=2	Cstf2t	0	11	18	2	32	-0.79993	-0.483071	-0.658248	-0.318543	-0.485402	-0.639796	-0.408948	-0.41969	-0.136873	-0.0104736	-0.117447	0.0331326	0.371361	0.245079	-0.0596813	-0.158671	-0.746459	-0.00829098	0.324878	0.225778	-0.0145824	0.110956	0.389418	0.0564966	0.301829	0.0794925	0.148574	0.276404	0.756639	0.415715	0.0854119	0.151777	0.663058	0.472597	0.540801	0.351675	0.0534712	0.47478	0.983126	0.544321	1.10176
1073	Q99LI7	Cleavage stimulation factor subunit 3 OS=Mus musculus OX=10090 GN=Cstf3 PE=1 SV=1	Cstf3	0	12	25	6	32	-0.40286	-0.144713	-0.466093	0.197621	-0.846881	-0.451394	-0.601047	-0.560977	0.538266	0.407626	0.223679	0.491313	-0.671041	-0.363232	0.0478579	-0.541909	0.238236	0.321485	0.668692	0.264136	-0.50607	-0.137712	-0.282814	-0.435343	0.917355	0.33691	0.353833	0.324371	-0.26008	-0.254017	-0.462363	-0.167776	0.941125	0.55234	0.689772	0.293693	0.641095	0.466198	1.13479	0.0665152	1.32021
3785	O88712	C-terminal-binding protein 1 OS=Mus musculus OX=10090 GN=Ctbp1 PE=1 SV=2	Ctbp1	0.003	2	4	1	16	0.669901	-0.612788	NA	NA	-0.264315	0.367475	NA	NA	-0.247637	-0.316171	NA	NA	0.171541	0.34343	NA	NA	-0.356679	-0.012229	NA	NA	0.187982	0.339383	NA	NA	-0.135991	-0.936678	NA	NA	-0.362653	0.268791	NA	NA	-0.917538	0.296617	NaN	NaN	-1.02658	0.600559	NaN	NaN	-0.805892
3816	P56546	C-terminal-binding protein 2 OS=Mus musculus OX=10090 GN=Ctbp2 PE=1 SV=2	Ctbp2	0.004	2	3	1	16	NA	NA	-0.252507	-0.0895829	NA	NA	0.539552	0.670638	NA	NA	-0.167894	-0.173106	NA	NA	0.373815	0.253825	NA	NA	-0.272003	-0.55353	NA	NA	0.00405822	0.0723048	NA	NA	-0.494395	-0.324048	NA	NA	-0.0287317	-0.221686	NaN	NaN	0.0846122	-0.0835234	NaN	NaN	-0.0194962	-0.463947	NaN
2295	Q5SUQ9	CST complex subunit CTC1 OS=Mus musculus OX=10090 GN=Ctc1 PE=1 SV=2	Ctc1	0	6	10	5	32	-0.63859	-0.465123	-0.527069	-0.504877	-0.0868585	-0.243794	-0.0787659	0.390716	-0.220818	-0.113105	-0.30989	-0.0499657	0.47836	0.010551	0.413938	0.0767721	-0.261343	0.201475	-0.0951073	-0.21537	0.0451166	0.272055	0.33511	0.0833921	-0.171464	0.20749	-0.168552	-0.201509	0.496547	-0.0187982	0.179812	0.230386	0.417772	0.352018	0.21718	0.454911	0.377248	0.666598	0.431962	0.289507	0.467126
3133	Q61164	Transcriptional repressor CTCF OS=Mus musculus OX=10090 GN=Ctcf PE=1 SV=2	Ctcf	0	5	7	2	16	-0.360975	-0.720731	NA	NA	-0.537524	-0.617955	NA	NA	0.300001	0.430219	NA	NA	-0.0891547	-0.174421	NA	NA	0.563036	0.556046	NA	NA	-0.558159	-0.0362625	NA	NA	0.458201	0.166474	NA	NA	-0.267393	-0.0887602	NA	NA	0.660976	1.15095	NaN	NaN	0.92401	1.27678	NaN	NaN	0.819176
3127	Q8VCN5	Cystathionine gamma-lyase OS=Mus musculus OX=10090 GN=Cth PE=1 SV=1	Cth	0	8	7	2	13	NA	NA	NA	NA	NA	NA	0.037104	0.701919	NA	NA	0.0814981	-0.274622	NA	NA	0.359032	0.879706	NA	NA	-0.753443	NA	NA	NA	0.979619	0.471621	NA	NA	-0.348186	-0.473931	NA	NA	0.359032	0.678072	NaN	NaN	NaN	NaN	NaN	NaN	NaN	NaN	NaN
2613	Q6PEE2	CBP80/20-dependent translation initiation factor OS=Mus musculus OX=10090 GN=Ctif PE=1 SV=2	Ctif	0	5	7	3	32	0.198624	-0.11171	0.140373	0.430251	0.0328264	-0.208232	-0.00703755	-0.118596	0.0210652	-0.00670183	0.0278119	0.134565	-0.0598926	0.0814903	-0.04637	-0.225795	-0.0107748	0.123644	0.0651983	-0.0361338	-0.174676	-0.0529056	-0.273604	-0.190462	-0.0619759	0.00769439	0.121136	-0.0607358	0.0269578	0.133055	-0.0682847	-0.0466262	-0.177559	0.105009	-0.112561	-0.295685	-0.209399	0.235354	-0.0751744	-0.466384	-0.2606
2347	P26231	Catenin alpha-1 OS=Mus musculus OX=10090 GN=Ctnna1 PE=1 SV=1	Ctnna1	0	4	6	3	32	0.469059	-0.00234014	0.269732	0.345629	-0.523562	-0.0117388	0.112658	0.597392	0.0316532	-0.139844	-0.0484046	0.166553	-0.67884	-0.192311	-0.234035	-0.17618	0.431584	0.32333	-0.313713	-0.168143	-0.231381	-0.246759	-0.07902	-0.741133	0.423971	-0.0892176	0.14282	-0.148243	-0.451771	0.254435	0.0574283	-0.289308	-0.437405	-0.137504	-0.318137	-0.179076	-0.0374747	0.325671	-0.583445	-0.513771	-0.0450879
4038	Q9CWL8	Beta-catenin-like protein 1 OS=Mus musculus OX=10090 GN=Ctnnbl1 PE=1 SV=1	Ctnnbl1	0.023	1	1	1	16	-0.635266	-0.440573	NA	NA	-0.125968	0.227475	NA	NA	0.631566	0.688109	NA	NA	-0.343846	-0.362791	NA	NA	-0.0491337	0.332119	NA	NA	-0.593746	-0.500694	NA	NA	0.648966	-0.403206	NA	NA	-0.143335	-0.026587	NA	NA	1.26683	1.12868	NaN	NaN	0.586132	0.772692	NaN	NaN	1.28423
482	P30999	Catenin delta-1 OS=Mus musculus OX=10090 GN=Ctnnd1 PE=1 SV=2	Ctnnd1	0	19	60	15	32	-0.58733	-0.642615	-0.621181	-0.648114	0.259246	0.234528	0.28811	0.139143	-0.876482	-0.904472	-0.808438	-0.54041	0.518455	0.569308	0.405224	0.382351	-0.799692	-0.929159	-0.971788	-0.514497	0.426503	0.45472	0.751691	0.480596	-0.86753	-0.564675	-0.6588	-0.411312	0.760376	0.671835	0.492093	0.508225	-0.289152	-0.261857	-0.187257	0.107703	-0.212362	-0.286544	-0.350606	0.133617	-0.280199
1003	P70698	CTP synthase 1 OS=Mus musculus OX=10090 GN=Ctps1 PE=1 SV=2	Ctps1	0	19	23	7	32	0.0942752	0.188595	0.0732144	0.0109531	0.254911	0.30143	0.261651	0.0924593	-0.140501	-0.334781	-0.115404	-0.370787	-0.11349	0.115152	0.120574	0.122621	-0.218131	-0.163842	-0.402286	-0.108687	0.135154	-0.0489887	0.074459	0.315664	-0.1018	-0.109694	-0.323129	-0.193845	0.0255922	-0.0499881	0.176122	0.0254999	-0.234776	-0.523377	-0.188619	-0.38174	-0.312407	-0.352437	-0.4755	-0.11964	-0.196075
3271	P70303	CTP synthase 2 OS=Mus musculus OX=10090 GN=Ctps2 PE=1 SV=1	Ctps2	0	5	5	1	16	NA	NA	-0.0904962	0.0716336	NA	NA	0.13306	-0.481697	NA	NA	-0.0503071	-0.53842	NA	NA	-0.117925	0.00621049	NA	NA	-0.180168	0.0740006	NA	NA	0.0663891	0.226477	NA	NA	0.0566081	0.274606	NA	NA	0.146955	0.147765	NaN	NaN	0.0401891	-0.610053	NaN	NaN	-0.089672	0.00236701	NaN
2017	Q62018	RNA polymerase-associated protein CTR9 homolog OS=Mus musculus OX=10090 GN=Ctr9 PE=1 SV=2	Ctr9	0	4	9	4	32	-0.917657	-0.573723	-0.359594	0.00934336	0.0188265	-0.209125	-0.0545175	-0.182334	-0.0407339	0.0268088	-0.0100093	0.141912	0.162903	-0.204068	-0.234839	-0.0815101	0.375529	0.270792	0.222263	0.223001	-0.142303	0.0691942	0.295019	0.141912	0.149212	0.320766	-0.0849713	-0.245586	0.0751205	0.0997767	0.109116	-0.0743146	0.876923	0.600531	0.349584	0.132569	1.29319	0.844514	0.581857	0.213658	1.06687
3631	P28293	Cathepsin G OS=Mus musculus OX=10090 GN=Ctsg PE=1 SV=2	Ctsg	0.001	4	2	1	16	NA	NA	0.601134	0.321201	NA	NA	-0.00698643	0.750709	NA	NA	-0.389706	-0.0784063	NA	NA	0.45626	-0.632995	NA	NA	0.152003	0.309519	NA	NA	-0.138898	-0.610627	NA	NA	-1.23406	-0.905075	NA	NA	-0.138898	0.0674445	NaN	NaN	-0.99084	-0.399607	NaN	NaN	-0.449131	-0.0116818	NaN
524	Q60598	Src substrate cortactin OS=Mus musculus OX=10090 GN=Cttn PE=1 SV=2	Cttn	0	21	61	12	32	0.0767397	1.05683	-0.326157	0.0641113	-0.0165769	-0.3565	0.652657	0.179832	-0.292265	-0.0804837	-0.401674	-0.695467	-0.0319603	-0.360896	-0.242372	0.0538483	-0.508342	-0.329891	-0.350602	0.0570283	0.769232	-0.362711	0.0269718	0.0355682	-0.353437	0.112828	-0.194993	0.0622507	-0.0410103	-0.396825	0.434286	0.0798301	-0.369005	-1.13731	-0.0755173	-0.759578	-0.585082	-1.38672	-0.0244457	-0.00708301	-0.430177
1145	Q99LJ0	CTTNBP2 N-terminal-like protein OS=Mus musculus OX=10090 GN=Cttnbp2nl PE=1 SV=1	Cttnbp2nl	0	14	21	9	32	-0.979997	-0.0748441	-0.798216	-0.45989	0.868344	0.00358256	0.26507	0.72409	-0.849829	-1.04296	-1.01738	-1.29964	0.665592	0.474763	0.731801	0.28773	-0.742645	-1.0809	-1.56098	-0.634489	-0.427737	0.692823	1.03699	0.362091	-1.11853	-0.738481	-1.19337	-0.521729	0.786388	0.569979	0.310777	0.452237	0.130167	-0.968116	-0.219161	-0.839748	0.237352	-1.00606	-0.762765	-0.174599	-0.138536
2288	Q99J10	Cytoplasmic tRNA 2-thiolation protein 1 OS=Mus musculus OX=10090 GN=Ctu1 PE=2 SV=1	Ctu1	0	7	8	2	32	0.495827	0.145465	-0.11209	0.176633	-0.492032	0.064603	-0.854932	0.142417	-0.241138	0.241973	-0.340359	0.130829	0.111615	-0.156191	0.145068	0.264096	-0.0187459	0.332428	0.324774	-0.0819003	-0.448371	-0.0977446	0.271825	0.176633	0.27208	-0.209349	-0.0773244	-0.501439	0.0353793	-0.494993	0.285246	-0.537965	-0.736966	0.096508	-0.228269	-0.0458037	-0.514573	0.186963	0.436864	-0.258533	-0.223748
1786	Q3U308	Cytoplasmic tRNA 2-thiolation protein 2 OS=Mus musculus OX=10090 GN=Ctu2 PE=1 SV=1	Ctu2	0	15	11	5	32	0.192645	0.102791	0.199596	0.299214	0.104337	-0.00376519	0.122043	0.418155	-0.582389	-0.163048	0.0845681	0.0460637	0.263034	0.331174	0.0816447	-0.264491	-0.492658	-0.637291	-0.23809	-0.174092	0.271596	0.331174	-0.30921	0.317135	-0.703018	-0.614083	-0.173801	-0.78431	0.466907	0.29076	0.141825	-0.225053	-0.775034	-0.265838	-0.115028	-0.25315	-0.685303	-0.740082	-0.437686	-0.473305	-0.895663
3920	Q9JLB4	Cubilin OS=Mus musculus OX=10090 GN=Cubn PE=1 SV=3	Cubn	0.008	0	1	1	13	NA	NA	NA	NA	NA	NA	-0.849462	-0.520751	NA	NA	0.422342	1.3847	NA	NA	0.252417	-1.33891	NA	NA	0.815353	0.847788	NA	NA	0.347575	-0.00187729	NA	NA	0.574345	0.583085	NA	NA	-1.34903	NA	NaN	NaN	NaN	NaN	NaN	NaN	NaN	NaN	NaN
2151	Q8R3V6	CUE domain-containing protein 1 OS=Mus musculus OX=10090 GN=Cuedc1 PE=2 SV=2	Cuedc1	0	10	8	2	32	-0.528117	0.121282	-0.318981	-0.857981	0.542273	0.0934837	0.374648	0.920663	-1.20095	-0.993278	-0.515838	-0.607438	-0.211444	0.405272	0.0719339	0.295265	-0.554589	-0.824678	-1.34873	-0.785225	0.384011	0.514124	0.27088	0.468913	-0.987548	-1.55459	0.0205057	-0.845597	1.04367	0.753195	0.620898	0.202901	-0.672835	-1.11456	-0.196857	0.250543	-0.0264722	-0.94596	-1.02975	0.0727563	-0.459432
1541	Q9WTX6	Cullin-1 OS=Mus musculus OX=10090 GN=Cul1 PE=1 SV=1	Cul1	0	11	13	6	32	0.251866	0.064088	0.177459	0.500218	-0.255521	0.119442	0.0548394	0.379924	-0.00577535	0.055545	-0.000503646	-0.256113	0.00281214	-0.241957	0.0968812	-0.4731	0.18458	0.0746961	-0.131173	-0.34317	0.0512222	-0.0908757	-0.226932	-0.108014	-0.19412	0.0317875	-0.000503646	-0.180164	-0.109547	-0.0453684	-0.00858599	0.173473	-0.257641	-0.008543	-0.177962	-0.756331	-0.0672857	0.0106081	-0.308631	-0.843388	-0.445986
3151	Q9D4H8	Cullin-2 OS=Mus musculus OX=10090 GN=Cul2 PE=1 SV=2	Cul2	0	7	10	5	16	NA	NA	-0.21703	-0.713982	NA	NA	0.299594	0.0302613	NA	NA	-0.424677	-0.825412	NA	NA	0.37826	0.470487	NA	NA	-0.908095	-0.585047	NA	NA	0.508072	0.700226	NA	NA	-0.620506	-0.676876	NA	NA	0.331832	0.587235	NaN	NaN	-0.207647	-0.111429	NaN	NaN	-0.691065	0.128936	NaN
2506	Q9JLV5	Cullin-3 OS=Mus musculus OX=10090 GN=Cul3 PE=1 SV=1	Cul3	0	4	4	2	32	0.0733442	0.250774	-0.191998	0.0168225	0.213426	-0.181585	-0.151164	-0.429579	-0.152493	-0.0648614	0.139562	-0.453558	0.0349863	-0.298008	0.26555	0.257383	-0.101104	0.139695	0.100643	0.0682507	0.0938447	-0.181585	0.0893278	0.0682507	-0.0171867	0.213046	-0.212856	0.334089	-0.190206	0.0235685	-0.117997	-0.0547308	-0.225838	-0.315635	0.33156	-0.470381	-0.174449	-0.111079	0.292641	0.0514282	-0.0905309
2452	Q3TCH7	Cullin-4A OS=Mus musculus OX=10090 GN=Cul4a PE=1 SV=1	Cul4a	0	3	7	2	32	0.141077	0.0261545	-0.033919	-0.0405074	0.151668	0.203201	0.206464	0.347309	-0.019388	-0.35046	-0.0519018	-0.15444	0.220837	0.199321	0.225591	0.147284	-0.137838	-0.265788	-0.556872	-0.328704	-0.0554787	0.196728	0.0573615	0.240393	-0.141528	-0.305664	-0.124431	-0.324593	-0.22323	0.151929	0.134561	-0.038823	-0.160465	-0.376615	-0.0179828	-0.113933	-0.278915	-0.291942	-0.522953	-0.288196	-0.282605
1223	Q9D5V5	Cullin-5 OS=Mus musculus OX=10090 GN=Cul5 PE=1 SV=3	Cul5	0	15	15	12	32	0.323675	0.54746	0.442453	0.453357	-0.196567	0.0459431	-0.0581607	-0.110809	-0.0189393	-0.255193	0.0726191	-0.516384	-0.300453	-0.237254	-0.0214822	-0.0558092	0.259779	0.0372771	-0.13176	0.147243	-0.070824	-0.279699	-0.200303	-0.00703013	0.0884442	0.167289	-0.00030552	-0.0184349	-0.210407	-0.239541	-0.216113	-0.0684856	-0.342614	-0.802653	-0.369833	-0.969741	-0.0638953	-0.510183	-0.574212	-0.306114	-0.23523
707	Q8VE73	Cullin-7 OS=Mus musculus OX=10090 GN=Cul7 PE=1 SV=2	Cul7	0	11	34	15	32	-0.331756	-0.348648	-0.540653	-0.387728	0.0936031	0.167828	0.137297	0.0919716	-0.313435	-0.19353	-0.420228	-0.312042	0.411577	0.449873	0.394972	0.334147	-0.384499	-0.224645	-0.604174	-0.338003	0.24573	-0.00297055	0.531744	0.252274	-0.490126	-0.152645	-0.446644	-0.210876	0.422057	0.134329	0.393089	0.330533	0.0183208	0.155118	0.120425	0.075686	-0.0527437	0.124003	-0.0635209	0.049725	-0.15837
857	P53564	Homeobox protein cut-like 1 OS=Mus musculus OX=10090 GN=Cux1 PE=1 SV=3	Cux1	0	9	21	6	32	0.810624	-0.779368	-0.0338718	-0.465513	-0.751556	0.0932905	-0.195325	-0.0947233	-0.708138	-0.0285402	0.160872	-1.0572	-1.06672	0.452233	-0.0639693	0.158253	-0.134737	-0.38563	-0.474335	0.032247	1.35935	0.0960049	-0.193618	-0.025223	-0.746479	-0.0255869	-0.023219	0.445067	-1.02924	0.245294	0.582069	0.460674	-1.51876	0.750828	0.194744	-0.591682	-0.945361	0.393738	-0.440463	0.49776	-1.5571
3083	P70403	Protein CASP OS=Mus musculus OX=10090 GN=Cux1 PE=1 SV=2	Cux1	0	5	9	1	16	0.100887	0.311944	NA	NA	0.375509	0.246356	NA	NA	-0.765847	-1.17991	NA	NA	-0.0588937	0.0680184	NA	NA	-0.139064	-0.00998409	NA	NA	0.934593	0.37468	NA	NA	-0.268347	0.229482	NA	NA	-1.20945	-0.688056	NA	NA	-0.866733	-1.49185	NaN	NaN	-0.239951	-0.321928	NaN	NaN	-0.369234
2468	Q9JHS9	Spliceosome-associated protein CWC15 homolog OS=Mus musculus OX=10090 GN=Cwc15 PE=1 SV=1	Cwc15	0	12	8	4	32	-0.599671	-0.791413	-0.820933	0.123989	-0.247282	-0.507854	-1.04162	-0.747968	0.637922	0.818359	0.242455	1.58975	-0.472402	-0.521324	-0.0962985	-0.92785	0.159558	0.500169	1.05818	-0.169925	-1.15622	0.00564656	-0.119182	-0.991803	0.836088	0.152003	0.46158	-0.181532	-0.201031	-0.455195	-1.15313	-0.983652	1.23759	1.60977	1.06339	1.46576	0.759229	1.29158	1.87911	-0.293914	1.43576
1753	Q8C5N3	Pre-mRNA-splicing factor CWC22 homolog OS=Mus musculus OX=10090 GN=Cwc22 PE=1 SV=1	Cwc22	0	7	19	7	32	0.618422	0.404241	0.709768	0.792117	-0.305898	-0.360803	-0.550367	-0.657577	0.408575	0.488815	0.548705	0.14847	-0.586575	-0.700034	-0.567854	-0.835914	0.151358	0.517452	0.547082	0.484632	-1.06091	-0.519307	-0.876647	-0.761914	0.332528	0.214398	0.0991796	0.502486	-0.297949	-0.762008	-1.09759	-0.835914	-0.209847	0.0845734	-0.161062	-0.643647	-0.467064	0.113211	-0.162686	-0.307484	-0.285894
1238	Q9DBF7	Pre-mRNA-splicing factor CWC25 homolog OS=Mus musculus OX=10090 GN=Cwc25 PE=2 SV=2	Cwc25	0	14	47	8	32	0.00824797	0.101927	-0.0344248	0.290589	0.457935	0.603434	0.333148	0.391872	-0.216703	-0.175469	-0.174929	-0.137271	0.300524	-0.0124273	0.18246	0.00811842	-0.259229	-0.159614	-0.116251	-0.2687	-0.021819	-0.162732	-0.100777	0.0616679	-0.375949	-0.106299	-0.190099	-0.30431	-0.09319	-0.298676	0.0165441	-0.207034	-0.224951	-0.277396	-0.140504	-0.42786	-0.267477	-0.261541	-0.0818265	-0.559289	-0.384197
1055	Q3TKY6	Spliceosome-associated protein CWC27 homolog OS=Mus musculus OX=10090 GN=Cwc27 PE=1 SV=1	Cwc27	0	20	22	6	32	-0.210007	0.405825	0.296201	0.605524	-0.252951	-1.25434	-0.823001	-0.817542	0.390342	0.601232	0.408885	0.846778	-0.238958	-0.668332	-0.284582	-1.15458	-0.0708909	0.541497	0.550528	0.56328	-0.752934	-0.460908	-0.539569	-1.15097	0.619215	0.296852	0.328395	0.334461	0.0796241	-0.51612	-0.621543	-1.07543	0.600349	0.195407	0.112684	0.241254	0.139116	0.135672	0.254327	-0.0422441	0.829222
2738	Q8CI33	CWF19-like protein 1 OS=Mus musculus OX=10090 GN=Cwf19l1 PE=1 SV=2	Cwf19l1	0	5	5	2	32	-0.191328	-0.0662551	-0.2036	-0.0782974	0.0970176	0.369747	0.154447	0.274991	-0.790403	-0.328845	-0.143894	-0.266147	0.564411	0.239129	0.335698	0.177782	-0.379239	-0.339551	-0.394926	-0.198452	0.0306997	-0.00531772	0.48299	0.287472	-0.141142	-0.216037	-0.475157	-0.533931	0.379092	0.174753	-0.0379919	0.134225	-0.599075	-0.26259	0.0597062	-0.187849	-0.187911	-0.273296	-0.191326	-0.120155	0.0501858
971	Q8BG79	CWF19-like protein 2 OS=Mus musculus OX=10090 GN=Cwf19l2 PE=1 SV=1	Cwf19l2	0	11	39	10	32	0.810789	0.803302	0.945235	0.783267	-0.267992	-0.0686845	-0.540168	0.0958237	0.264229	-0.0286154	0.279803	0.161147	-0.880341	-0.917409	-0.827937	-0.667421	0.495365	0.410839	0.471524	0.175575	-0.939339	-0.47908	-1.12334	-0.669066	0.25682	0.310433	0.312856	0.141577	-0.875323	-0.986762	-0.938777	-0.734431	-0.54656	-0.831917	-0.665432	-0.622121	-0.315424	-0.392462	-0.473711	-0.607692	-0.553969
1715	Q9CWW7	CXXC-type zinc finger protein 1 OS=Mus musculus OX=10090 GN=Cxxc1 PE=1 SV=1	Cxxc1	0	7	13	4	32	0.470875	0.454564	0.733022	0.850929	-0.290377	-0.627346	-0.528045	-0.225835	0.586819	0.375269	0.147444	0.722657	-0.332058	-0.755354	-0.507539	-0.740744	0.195388	0.453574	0.405544	0.0340585	-1.56261	-0.533125	-0.757832	-0.981752	0.389866	0.424579	0.34562	-0.165906	-0.501881	-0.535087	-0.628845	-0.575685	0.115943	-0.0792945	-0.585578	-0.128272	-0.275487	-0.000989503	-0.327478	-0.81687	-0.0810096
4154	Q91WA4	CXXC-type zinc finger protein 5 OS=Mus musculus OX=10090 GN=Cxxc5 PE=2 SV=1	Cxxc5	0.062	3	1	1	16	0.432638	0.108861	NA	NA	-0.0620292	0.236882	NA	NA	0.327123	0.13567	NA	NA	-0.387357	-0.620529	NA	NA	0.251423	0.449748	NA	NA	-0.493254	0.00708566	NA	NA	0.163808	-0.110686	NA	NA	-0.616382	-0.520206	NA	NA	-0.105515	0.0268088	NaN	NaN	-0.181215	0.340887	NaN	NaN	-0.26883
1132	Q9D0M3	Cytochrome c1, heme protein, mitochondrial OS=Mus musculus OX=10090 GN=Cyc1 PE=1 SV=1	Cyc1	0	31	38	6	32	-0.0191319	0.0305987	0.115356	0.0675332	0.213799	0.494281	0.357703	0.153671	-0.377706	-0.16255	-0.162364	-0.540436	0.313031	-0.0311303	0.13805	0.18732	-0.165735	-0.270085	-0.337731	-0.346765	0.318848	0.049111	0.141406	0.323364	-0.293819	-0.224301	-0.390562	-0.386164	-0.173137	-0.0321819	-0.0228301	0.275864	-0.358574	-0.193149	-0.27772	-0.607969	-0.146603	-0.300684	-0.453087	-0.414298	-0.274687
1068	Q7TMB8	Cytoplasmic FMR1-interacting protein 1 OS=Mus musculus OX=10090 GN=Cyfip1 PE=1 SV=1	Cyfip1	0	9	27	7	32	0.367687	0.274138	0.126529	-0.24434	0.0844325	0.0943032	0.440116	-0.479969	-0.0414027	-0.0525382	-0.223759	-1.0572	-0.213841	-0.159453	-0.0619969	0.195192	-0.423938	-0.529666	-0.746401	0.185036	0.328656	-0.0825746	-0.158269	0.321835	-0.320598	0.0114198	-0.0537932	0.23826	0.019389	0.285157	0.358132	0.318495	-0.40909	-0.326676	-0.350288	-0.812855	-0.791625	-0.803804	-0.87293	0.429376	-0.688285
3126	Q5SQX6	Cytoplasmic FMR1-interacting protein 2 OS=Mus musculus OX=10090 GN=Cyfip2 PE=1 SV=2	Cyfip2	0	4	12	1	16	NA	NA	-0.243972	-0.581315	NA	NA	0.525971	0.102212	NA	NA	-0.303561	-1.12321	NA	NA	0.15429	0.297123	NA	NA	-0.528853	-0.403316	NA	NA	-0.227389	0.232272	NA	NA	-0.365717	0.297123	NA	NA	0.55502	0.496688	NaN	NaN	-0.0595888	-0.541894	NaN	NaN	-0.284881	0.177998	NaN
2440	Q921M7	CYFIP-related Rac1 interactor B OS=Mus musculus OX=10090 GN=Cyrib PE=1 SV=1	Cyrib	0	8	7	2	32	0.693678	0.295593	0.232986	0.407466	0.120363	-0.288509	0.319872	0.0640527	0.120363	-0.106875	0.103825	-0.270275	-0.525175	0.152742	-0.289923	-0.00922909	0.0996503	-0.164915	-0.294627	0.0289541	-0.152194	-0.191212	-0.396116	-0.0922766	-0.17143	0.203172	0.00393197	0.0807677	-0.611865	-0.00794583	0.1454	-0.340863	-0.573315	-0.402467	-0.12916	-0.677741	-0.594028	-0.460508	-0.527612	-0.378512	-0.865108
2158	Q9QX11	Cytohesin-1 OS=Mus musculus OX=10090 GN=Cyth1 PE=1 SV=2	Cyth1	0	15	12	1	32	0.410801	0.441217	0.3587	-0.0916998	0.176335	-0.477587	-0.112751	-0.0737779	0.0782252	-0.55121	-0.00204783	-0.402401	-0.900558	-0.753599	-0.439112	0.307471	-0.340379	0.119289	0.108376	-0.305103	0.130693	0.305989	-0.693295	0.140961	0.249337	0.44879	0.085415	0.086218	-0.191236	-0.0571765	0.377724	0.193702	-0.332575	-0.992427	-0.360747	-0.310701	-0.751179	-0.321928	-0.250323	-0.213404	-0.161463
915	P63034	Cytohesin-2 OS=Mus musculus OX=10090 GN=Cyth2 PE=1 SV=3	Cyth2	0	32	25	6	32	0.276047	0.110771	0.375584	0.283266	-0.123722	-0.374424	-0.100092	0.264965	0.0731731	0.124593	0.0828945	0.158522	-0.380228	-0.184212	-0.286151	-0.185287	0.191112	0.0762172	0.0681208	-0.136977	-0.047653	-0.110175	-0.226089	-0.26789	0.180338	0.179699	-0.00690214	-0.218008	-0.306387	0.0909598	-0.0117232	-0.020163	-0.202874	0.0138223	-0.292689	-0.124744	-0.0849349	-0.0345537	-0.307463	-0.420243	-0.0957094
1983	O08967	Cytohesin-3 OS=Mus musculus OX=10090 GN=Cyth3 PE=1 SV=1	Cyth3	0	17	13	2	32	0.285698	0.320407	0.433091	0.156024	0.00786212	-0.229045	0.102816	0.113295	-0.0613214	-0.323739	0.00765853	0.0269164	-0.202119	-0.20882	-0.0958214	-0.355745	0.182604	-0.0355515	-0.0830682	0.0617914	-0.259038	0.0169159	-0.377875	-0.0167106	0.114777	0.331958	0.0458973	-0.16135	-0.160857	-0.0178495	-0.169738	0.107501	-0.347019	-0.644146	-0.425433	-0.129108	-0.103093	-0.355958	-0.516159	-0.0942326	-0.17092
3408	Q6PIX9	Uncharacterized protein C17orf80 homolog OS=Mus musculus OX=10090 GN=D11Wsu47e PE=2 SV=3	D11Wsu47e	0	6	2	2	16	0.801035	-0.313387	NA	NA	0.185075	0.241202	NA	NA	-0.965567	-0.273859	NA	NA	-0.584963	-0.0197876	NA	NA	0.126692	0.156933	NA	NA	0.425454	0.0597199	NA	NA	-0.223167	0.124018	NA	NA	-0.620238	-0.069684	NA	NA	-1.7666	0.0395284	NaN	NaN	-0.674343	0.47032	NaN	NaN	-1.0242
3405	Q8R1F0	Leydig cell tumor 10 kDa protein homolog OS=Mus musculus OX=10090 GN=D8Ertd738e PE=3 SV=1	D8Ertd738e	0	20	6	3	16	NA	NA	0.403554	0.312167	NA	NA	0.452597	0.669066	NA	NA	0.0922293	0.21485	NA	NA	-0.128513	-0.153537	NA	NA	-0.234245	-0.460638	NA	NA	-0.713476	-0.198341	NA	NA	-0.0112616	-0.606426	NA	NA	-0.19142	-0.228166	NaN	NaN	-0.311325	-0.0973173	NaN	NaN	-0.6378	-0.772805	NaN
1919	Q8BPM0	Disheveled-associated activator of morphogenesis 1 OS=Mus musculus OX=10090 GN=Daam1 PE=1 SV=4	Daam1	0	6	11	6	32	0.615277	0.485483	0.12913	0.0395182	0.0358845	0.0809272	0.439413	0.287906	-0.0136003	-0.281856	-0.107094	-0.252663	-0.357997	0.0153041	-0.207073	0.129208	-0.102592	-0.255244	-0.3026	-0.0146773	0.158401	-0.210736	-0.165528	-0.0702021	-0.357997	-0.0815574	-0.0988381	0.0248715	-0.243926	0.0868826	0.162709	-0.220023	-0.628877	-0.767339	-0.236224	-0.292181	-0.717869	-0.740727	-0.43173	-0.0541956	-0.973274
3848	Q80U19	Disheveled-associated activator of morphogenesis 2 OS=Mus musculus OX=10090 GN=Daam2 PE=1 SV=4	Daam2	0.005	1	2	1	16	NA	NA	0.382823	0.259644	NA	NA	-0.066753	-0.142253	NA	NA	-0.27125	-0.803972	NA	NA	-0.323446	0.0597062	NA	NA	-0.703477	-0.242857	NA	NA	0.0608948	-0.0136104	NA	NA	-0.285971	0.0918389	NA	NA	0.710325	0.464963	NaN	NaN	-0.654073	-1.06362	NaN	NaN	-1.0863	-0.5025	NaN
1463	Q3UHC7	Disabled homolog 2-interacting protein OS=Mus musculus OX=10090 GN=Dab2ip PE=1 SV=1	Dab2ip	0	7	20	5	32	-0.142241	0.00848244	0.272433	0.236635	0.200418	-0.30068	0.221584	0.0103278	-0.56999	-0.462179	-0.148027	0.0103278	0.257289	0.232433	-0.129755	-0.204895	-0.371969	-0.432246	-0.385544	0.0773529	0.274278	0.257443	0.0630968	-0.348327	-0.424385	-0.0257507	-0.00946033	0.157422	0.431605	0.446526	0.00864905	-0.0233862	-0.427749	-0.470661	-0.42046	-0.226307	-0.229727	-0.440728	-0.657977	-0.159282	-0.282143
1679	Q9ER88	Small ribosomal subunit protein mS29 OS=Mus musculus OX=10090 GN=Dap3 PE=1 SV=1	Dap3	0	13	12	5	32	-0.862742	-0.76783	-0.778618	-1.06204	-0.517904	-0.45175	-0.399884	-0.6058	0.0703852	0.168882	0.102944	0.176636	0.1853	0.192587	0.245798	0.405184	0.0783376	0.061111	0.037813	-0.123028	0.366702	0.0730506	0.0419197	0.148013	0.213255	0.148548	0.0926872	0.127214	0.0842732	0.276062	0.352815	0.368437	0.933127	0.936712	0.881562	1.23868	0.94108	0.828941	0.816431	0.939015	1.076
628	Q80YE7	Death-associated protein kinase 1 OS=Mus musculus OX=10090 GN=Dapk1 PE=1 SV=3	Dapk1	0	12	52	14	32	-0.383193	0.933246	-0.23044	0.508874	-0.243059	-0.937514	-0.458839	-0.418332	0.870942	0.40433	0.112524	-0.104025	-0.56082	-0.462722	-0.304234	-0.436348	0.130362	-0.0170436	0.552608	0.404066	-0.83818	-0.536394	-0.18664	-0.586021	0.617002	0.153419	0.507637	0.52121	-0.52713	-0.455493	-0.392213	-0.444641	1.25414	-0.528916	0.342963	-0.612899	0.513555	-0.950289	0.783047	-0.104808	1.0002
1496	O54784	Death-associated protein kinase 3 OS=Mus musculus OX=10090 GN=Dapk3 PE=1 SV=1	Dapk3	0	15	14	5	32	-0.159664	0.374033	0.00713737	0.382563	0.0644418	-0.657336	-0.551038	-0.168466	0.0861982	0.176197	0.128095	0.187869	0.171357	-0.0643556	-0.0479761	-0.31281	-0.0622105	-0.0870381	0.112094	0.0344225	-0.329289	0.025196	0.0993002	-0.171093	-0.0985638	0.113706	0.317919	0.0540513	0.243321	-0.0852344	-0.228049	-0.133034	0.245862	-0.197837	0.120957	-0.194694	0.0974538	-0.461071	0.104957	-0.34814	0.0611005
333	Q922B2	Aspartate--tRNA ligase, cytoplasmic OS=Mus musculus OX=10090 GN=Dars1 PE=1 SV=2	Dars1	0	48	103	24	32	-0.441734	-0.57293	-0.399212	-0.467226	0.0906003	0.169521	0.326145	0.120557	-0.447091	-0.354572	-0.409368	-0.548358	0.329793	0.2697	0.210989	0.32045	-0.404416	-0.313415	-0.479743	-0.301923	0.601463	0.372664	0.38287	0.477489	-0.489223	-0.254332	-0.435856	-0.323637	0.290871	0.353386	0.397628	0.327033	-0.00535607	0.218358	-0.0101555	-0.081131	0.037318	0.259515	-0.0805308	0.165303	-0.0474882
4075	O35613	Death domain-associated protein 6 OS=Mus musculus OX=10090 GN=Daxx PE=1 SV=1	Daxx	0.033	2	1	1	16	0.378984	0.400504	NA	NA	0.277288	-0.654462	NA	NA	0.285371	0.182599	NA	NA	-0.840893	-1.07418	NA	NA	0.167877	0.659037	NA	NA	-0.969626	-0.121794	NA	NA	0.30935	0.317249	NA	NA	-0.255931	-0.533608	NA	NA	-0.0936131	-0.217905	NaN	NaN	-0.211107	0.258533	NaN	NaN	-0.0696342
1127	Q9JII5	DAZ-associated protein 1 OS=Mus musculus OX=10090 GN=Dazap1 PE=1 SV=2	Dazap1	0	12	23	4	32	-1.70418	-1.04452	-0.874423	-1.19436	-1.7745	-0.958392	-1.15016	-1.50175	0.756371	0.382082	0.305669	1.81314	-0.389135	0.217999	-0.158837	-0.938224	0.455794	0.390121	0.801479	0.0363568	-0.534716	0.139327	-0.182642	-1.19265	0.791843	0.283176	0.356109	0.254871	0.207732	-0.143281	-0.0465175	-0.949789	2.46055	1.4266	1.18009	3.0075	2.15998	1.43464	1.6759	1.23072	2.49603
27	Q9QXS6	Drebrin OS=Mus musculus OX=10090 GN=Dbn1 PE=1 SV=4	Dbn1	0	45	523	29	32	-1.14564	0.899933	-0.237304	0.332818	0.269145	-0.514625	-0.119559	0.159064	0.7021	0.0606352	0.0588831	-0.483792	-0.0654326	-0.24273	-0.185377	-0.100552	0.0220666	-0.157462	0.298382	0.147027	-1.113	-0.341774	0.0271706	-0.243252	0.498083	-0.0187674	0.368555	0.18279	-0.200405	-0.195568	-0.37653	-0.169754	1.84774	-0.839298	0.296187	-0.81661	1.16771	-1.05739	0.535686	-0.185791	1.64372
797	Q62418	Drebrin-like protein OS=Mus musculus OX=10090 GN=Dbnl PE=1 SV=2	Dbnl	0	26	53	8	32	-0.165485	0.146	-0.182816	-0.156827	0.0379833	0.0266984	0.50921	0.190032	-0.21472	-0.25795	-0.34234	-0.88564	0.268717	0.242698	-0.0817438	0.141375	-0.538409	-0.644989	-0.982763	-0.0957365	0.527835	0.181778	0.319721	0.284742	-0.40025	-0.350685	-0.290163	-0.0339888	0.172774	0.375574	0.475254	0.247695	-0.0492349	-0.40395	-0.159524	-0.728813	-0.372924	-0.790989	-0.799948	0.0610901	-0.234765
3642	Q80TR8	DDB1- and CUL4-associated factor 1 OS=Mus musculus OX=10090 GN=Dcaf1 PE=1 SV=4	Dcaf1	0.001	2	2	2	16	0.0962837	-0.463341	NA	NA	0.408668	0.212036	NA	NA	-0.126109	-0.722076	NA	NA	0.2467	0.558032	NA	NA	-0.221686	-1.07	NA	NA	-0.261764	0.492937	NA	NA	-0.656623	-0.0864871	NA	NA	0.232345	0.277924	NA	NA	-0.222392	-0.258734	NaN	NaN	-0.31797	-0.606658	NaN	NaN	-0.752907
3517	Q8BGZ3	DDB1- and CUL4-associated factor 12 OS=Mus musculus OX=10090 GN=Dcaf12 PE=2 SV=1	Dcaf12	0.001	5	3	2	16	-0.0751015	0.0396177	NA	NA	-0.750972	-0.409195	NA	NA	0.262163	0.119898	NA	NA	-0.0122485	-0.253502	NA	NA	0.486422	0.117335	NA	NA	-0.0954345	0.0177995	NA	NA	0.243151	0.314781	NA	NA	-0.42436	-0.0700068	NA	NA	0.337264	0.0802801	NaN	NaN	0.561524	0.0777176	NaN	NaN	0.318252
1076	Q6PAC3	DDB1- and CUL4-associated factor 13 OS=Mus musculus OX=10090 GN=Dcaf13 PE=1 SV=2	Dcaf13	0	23	25	8	32	0.294787	0.129625	0.457131	0.592259	0.123589	0.16573	-0.0503952	0.0703595	0.0374689	0.150676	0.109667	0.434654	0.0394958	-0.223782	0.069306	-0.501821	0.10822	0.0213403	-0.0075234	-0.0406957	-0.59518	0.0118506	-0.501423	-0.306958	0.162006	-0.0519552	0.128376	-0.14083	-0.375035	-0.268692	-0.436242	-0.520587	-0.257318	0.021051	-0.347465	-0.157605	-0.186567	-0.108285	-0.464655	-0.632955	-0.132781
2548	P61963	DDB1- and CUL4-associated factor 7 OS=Mus musculus OX=10090 GN=Dcaf7 PE=1 SV=1	Dcaf7	0	9	5	2	32	-0.467154	-0.261958	-0.488143	-0.626017	-0.273179	-0.0671617	-0.0559893	0.0323667	-0.207229	-0.465027	-0.420864	0.0943407	0.813736	0.580501	0.544117	0.522506	-0.499455	-0.558284	-0.470132	-0.34642	-0.0198728	0.280284	0.462072	0.163851	-0.322891	-0.048889	-0.448811	-0.177689	0.413593	0.178212	0.36508	0.0487923	0.259926	-0.20307	0.067279	0.720358	-0.0323005	-0.296326	0.0180114	0.279597	0.144263
2145	Q8BHC4	Dephospho-CoA kinase domain-containing protein OS=Mus musculus OX=10090 GN=Dcakd PE=1 SV=1	Dcakd	0	14	12	2	32	0.136685	-0.095576	-0.0913152	0.412297	-0.114178	0.0287131	-0.0271848	0.104697	0.317963	0.121334	0.390986	0.229285	0.0753796	0.124078	-0.0157307	-0.153592	-0.0935494	-0.0987713	-0.359605	-0.204557	-0.0235868	-0.0557026	-0.0105542	-0.46507	-0.0757381	-0.200365	-0.126721	0.126038	-0.30998	0.137718	0.126386	-0.253031	0.181278	0.21691	0.482301	-0.183012	-0.230235	-0.00319534	-0.26829	-0.616854	-0.212423
3361	P43346	Deoxycytidine kinase OS=Mus musculus OX=10090 GN=Dck PE=1 SV=1	Dck	0	6	5	1	16	NA	NA	-0.704557	-0.329081	NA	NA	0.261549	0.635487	NA	NA	-0.801542	-0.476349	NA	NA	0.534646	0.384823	NA	NA	-0.828059	-0.526368	NA	NA	0.522295	0.131747	NA	NA	-0.514426	-0.542114	NA	NA	0.551575	0.200777	NaN	NaN	-0.0969856	-0.147268	NaN	NaN	-0.123502	-0.197287	NaN
364	Q9JLM8	Serine/threonine-protein kinase DCLK1 OS=Mus musculus OX=10090 GN=Dclk1 PE=1 SV=1	Dclk1	0	19	63	13	32	0.453925	0.467257	0.301948	0.636853	-0.356467	-0.349843	-0.150932	-0.108338	0.329768	0.100087	0.000344442	0.271613	-0.594789	-0.494783	-0.166312	-0.50439	0.381052	0.164528	0.253934	0.1238	-0.565428	-0.192825	-0.202323	-0.281557	0.272312	0.354249	0.147241	-0.0543669	-0.425806	-0.363392	-0.310947	-0.454082	-0.124156	-0.36717	-0.301604	-0.36524	-0.0728732	-0.302729	-0.0480138	-0.513053	-0.181613
740	Q6PGN3	Serine/threonine-protein kinase DCLK2 OS=Mus musculus OX=10090 GN=Dclk2 PE=1 SV=1	Dclk2	0	17	37	9	32	0.176898	0.293367	-0.01807	0.552248	-0.326422	-0.53178	-0.380044	-0.164036	0.063986	-0.180307	-0.326763	0.259642	-0.241212	0.0441285	0.137942	-0.442082	0.129445	0.0663468	0.173075	0.146648	-0.361045	0.0428605	0.408522	-0.571685	0.27094	0.149987	-0.0534332	0.109258	0.139583	-0.0255429	-0.107881	-0.235559	-0.112913	-0.473675	-0.308693	-0.292606	-0.0474539	-0.22702	0.191145	-0.4056	0.094042
3797	Q91YD3	mRNA-decapping enzyme 1A OS=Mus musculus OX=10090 GN=Dcp1a PE=1 SV=1	Dcp1a	0.004	2	1	1	16	NA	NA	-0.955536	-0.599228	NA	NA	-1.31049	-0.782419	NA	NA	0.403897	0.728724	NA	NA	-0.0681715	-0.820615	NA	NA	0.72235	0.516713	NA	NA	0.264309	-0.540093	NA	NA	0.285814	0.735919	NA	NA	-0.445721	-0.412632	NaN	NaN	1.35943	1.32795	NaN	NaN	1.67789	1.11594	NaN
460	O08788	Dynactin subunit 1 OS=Mus musculus OX=10090 GN=Dctn1 PE=1 SV=3	Dctn1	0	16	64	15	32	-0.0527295	0.105174	-0.281942	-0.0501815	0.126617	-0.0740899	0.257769	0.43958	-0.0407256	-0.216509	-0.290247	-0.594815	0.151044	0.241951	0.0245979	0.149696	-0.117533	-0.450428	-0.218532	-0.238252	0.0505896	0.179918	0.163193	0.119454	-0.133289	-0.356468	-0.133885	-0.225026	-0.0109782	0.362306	0.329244	0.159417	0.0120039	-0.321683	-0.00830536	-0.544634	-0.0648036	-0.555602	0.06341	-0.18807	-0.0805591
1090	Q99KJ8	Dynactin subunit 2 OS=Mus musculus OX=10090 GN=Dctn2 PE=1 SV=3	Dctn2	0	25	22	7	32	-0.113975	0.158567	-0.181632	-0.232885	0.261722	0.0980215	0.330173	0.302325	-0.0757535	-0.268321	-0.252488	-0.642813	0.288927	0.264719	0.154265	0.241411	-0.161219	-0.447912	-0.44695	-0.365619	0.0404431	0.121566	0.20089	0.219135	-0.412773	-0.526152	-0.290756	-0.193064	0.0462778	0.340742	0.273046	0.354351	0.0382213	-0.426888	-0.0708561	-0.409929	-0.0472437	-0.606479	-0.265318	-0.132735	-0.298798
483	Q8CBY8	Dynactin subunit 4 OS=Mus musculus OX=10090 GN=Dctn4 PE=1 SV=1	Dctn4	0	33	62	10	32	-0.39966	0.838615	-0.342388	0.627235	0.272194	-0.278651	-0.447186	0.170514	0.414929	0.0972729	-0.179572	-0.242945	0.278269	-0.387636	-0.171779	-0.462397	0.0429225	-0.162219	0.675802	0.17912	-1.01839	-0.24492	0.313072	-0.450043	0.139909	-0.0480821	0.201276	0.132327	-0.213161	-0.237112	-0.478887	-0.323973	0.81459	-0.741342	0.162816	-0.87018	0.442583	-1.00083	1.01819	-0.448115	0.53957
1870	Q9QY93	dCTP pyrophosphatase 1 OS=Mus musculus OX=10090 GN=Dctpp1 PE=1 SV=1	Dctpp1	0	21	8	2	32	0.175694	-0.0261817	0.0464243	0.0318603	0.323539	0.00301378	0.384203	0.843831	-0.00660946	-0.0966939	-0.108635	-0.43697	-0.129466	0.142924	-0.0934169	-0.0397219	-0.263767	-0.151936	-0.324413	-0.116929	0.0818922	-0.0163841	0.114849	-0.109395	-0.0636641	0.0596899	-0.285846	-0.319318	-0.215327	0.064314	0.131784	-0.284967	-0.182303	-0.0705122	-0.15506	-0.46883	-0.439461	-0.125754	-0.370838	-0.148789	-0.239358
3636	Q8K0V2	DCN1-like protein 3 OS=Mus musculus OX=10090 GN=Dcun1d3 PE=2 SV=1	Dcun1d3	0.001	3	5	1	16	0.4867	0.153703	NA	NA	-0.151495	0.225699	NA	NA	-0.36819	-0.393785	NA	NA	-0.194953	-0.00912077	NA	NA	-0.183965	-0.155625	NA	NA	0.47704	0.0977944	NA	NA	-0.248891	-0.450368	NA	NA	-0.0948288	0.337621	NA	NA	-0.85489	-0.547488	NaN	NaN	-0.670664	-0.309328	NaN	NaN	-0.735591
3295	Q9CWS0	N(G),N(G)-dimethylarginine dimethylaminohydrolase 1 OS=Mus musculus OX=10090 GN=Ddah1 PE=1 SV=3	Ddah1	0	7	4	2	16	NA	NA	0.168638	0.117795	NA	NA	0.36163	-0.000701529	NA	NA	0.0307639	-0.550999	NA	NA	-0.193668	0.0160417	NA	NA	-0.663702	0.115207	NA	NA	-0.190101	-0.102444	NA	NA	0.00298923	0.299736	NA	NA	0.245275	-0.0347825	NaN	NaN	-0.137874	-0.668794	NaN	NaN	-0.83234	-0.00258779	NaN
1264	Q99LD8	N(G),N(G)-dimethylarginine dimethylaminohydrolase 2 OS=Mus musculus OX=10090 GN=Ddah2 PE=1 SV=1	Ddah2	0	36	23	8	32	0.356338	0.342129	0.190507	0.0788088	-0.0774929	-0.393217	0.314016	-0.193045	0.0139772	-0.064504	0.0363691	-0.505864	-0.0116927	-0.0364152	-0.273298	0.0157474	-0.179947	-0.439839	-0.659961	0.167609	0.280967	0.0593785	-0.286439	-0.0156124	-0.226091	-0.00844949	0.0746404	0.254848	-0.290236	0.340507	0.329754	0.0679702	-0.342361	-0.406633	-0.154138	-0.584673	-0.536284	-0.781968	-0.850468	0.0888006	-0.582429
1028	Q3U1J4	DNA damage-binding protein 1 OS=Mus musculus OX=10090 GN=Ddb1 PE=1 SV=2	Ddb1	0	9	23	7	32	-0.2565	-0.484814	-0.290101	-0.212041	0.145439	0.440042	0.185469	0.161417	-0.161762	-0.222831	-0.326514	-0.464271	0.113813	0.324042	0.248928	0.297858	-0.24767	-0.539073	-0.639574	-0.321384	-0.00639869	0.291275	0.50776	0.184593	0.0218703	-0.450883	-0.529734	-0.213934	0.295952	0.234528	0.381569	0.339324	0.0947384	0.261983	-0.0364127	-0.25223	0.00882985	-0.0542592	-0.349473	-0.109342	0.27837
2361	A2ADY9	Protein DDI1 homolog 2 OS=Mus musculus OX=10090 GN=Ddi2 PE=1 SV=1	Ddi2	0	7	6	2	29	-0.899879	NA	-0.593375	-0.323686	-0.0518818	0.992852	0.547193	0.329989	-0.980799	0.00237481	-0.61891	-0.583206	0.719641	0.963901	0.274175	0.36861	-0.899879	NA	-1.74444	-0.738724	0.702466	0.509335	0.716693	0.36861	-0.848348	NA	-0.527411	-0.738724	0.702466	0.708644	0.464506	0.580856	-0.08092	NaN	-0.0255351	-0.25952	0	NaN	-1.15107	-0.415038	0.0515303
3923	P35639	DNA damage-inducible transcript 3 protein OS=Mus musculus OX=10090 GN=Ddit3 PE=1 SV=1	Ddit3	0.008	6	1	1	16	0.27443	-0.847781	NA	NA	0.0360829	0.22777	NA	NA	-0.128453	0.212973	NA	NA	0.407266	0.662908	NA	NA	0.0187008	-0.299477	NA	NA	-0.0167045	0.136622	NA	NA	-0.303227	-0.432744	NA	NA	-0.48964	-0.187268	NA	NA	-0.402883	1.06075	NaN	NaN	-0.25573	0.548304	NaN	NaN	-0.577658
2618	Q80WW9	DDRGK domain-containing protein 1 OS=Mus musculus OX=10090 GN=Ddrgk1 PE=1 SV=2	Ddrgk1	0	9	7	2	32	-0.163472	-0.285165	-0.689998	-0.529253	-0.0650024	0.340825	-0.36807	0.271843	-0.367005	-0.464659	0.479927	-0.306861	0.226369	0.0533142	0.130181	-0.383823	-0.590549	-0.400642	-0.783107	-0.32572	0.513101	0.214068	0.479927	0.246532	-0.499456	-0.0867515	-0.314959	-0.507558	0.492958	0.369012	0.418526	0.877564	-0.203533	-0.179494	1.16992	0.222392	-0.427077	-0.115477	-0.0931094	0.203533	-0.335984
52	Q91VR5	ATP-dependent RNA helicase DDX1 OS=Mus musculus OX=10090 GN=Ddx1 PE=1 SV=1	Ddx1	0	46	231	32	32	-0.769564	-0.97846	-0.390722	-0.863085	-1.06677	-0.69611	-0.749102	-0.837175	0.359392	0.320398	0.175284	0.365906	-0.151659	0.109679	0.125997	0.0568693	0.276964	0.378618	0.359437	0.354535	0.103932	-0.118442	-0.0523939	-0.0948296	0.464802	0.510073	0.200078	0.434255	0.119622	-0.148512	0.0367636	-0.00662335	1.12896	1.29886	0.566005	1.22899	1.04653	1.35708	0.750159	1.21762	1.23437
2147	Q80Y44	Probable ATP-dependent RNA helicase DDX10 OS=Mus musculus OX=10090 GN=Ddx10 PE=1 SV=2	Ddx10	0	9	10	4	32	0.256154	-0.473633	0.346247	0.383626	-0.114009	-0.166148	-0.725485	-0.201337	0.107827	0.470005	0.31622	0.291553	0.151877	-0.212442	-0.388324	-0.488947	0.192735	0.50633	0.467538	0.224901	-0.510225	-0.121294	-0.314483	-0.291186	0.0610108	-0.026616	0.311809	0.212134	-0.313231	-0.288191	-0.54219	-0.425058	-0.148327	0.943638	-0.030027	-0.0920723	-0.0634186	0.979962	0.121291	-0.158724	-0.195143
118	Q501J6	Probable ATP-dependent RNA helicase DDX17 OS=Mus musculus OX=10090 GN=Ddx17 PE=1 SV=1	Ddx17	0	43	229	18	32	-1.20913	-1.02757	-0.613174	-0.734774	-0.749917	-0.72938	-0.60525	-0.53443	0.791379	0.862228	0.419144	1.31256	0.104533	0.0613096	0.0359526	-0.325637	0.305708	0.437279	0.647201	0.0858666	-0.650557	-0.405495	-0.372166	-0.629263	0.580595	0.284964	0.297286	0.0656911	-0.324755	-0.478667	-0.397943	-0.572442	2.00051	1.8898	1.03232	2.04733	1.51484	1.46485	1.26037	0.82064	1.78973
58	Q8K363	ATP-dependent RNA helicase DDX18 OS=Mus musculus OX=10090 GN=Ddx18 PE=1 SV=1	Ddx18	0	54	231	28	32	0.0211978	0.0141788	0.462173	0.114152	0.0922051	0.289506	0.098519	0.00236728	0.196734	0.290937	0.205791	-0.200433	0.0504343	-0.269371	-0.151685	0.09849	0.150328	0.17878	0.0418363	-0.0388975	-0.434052	-0.160855	-0.419061	0.0348825	0.13035	-0.105635	0.0238725	-0.222875	-0.334678	-0.397886	-0.505994	0.163949	0.175536	0.276758	-0.256382	-0.314585	0.12913	0.164601	-0.420337	-0.153049	0.109153
1903	Q61655	ATP-dependent RNA helicase DDX19A OS=Mus musculus OX=10090 GN=Ddx19a PE=1 SV=2	Ddx19a	0	8	12	4	32	0.139696	0.0177476	0.0354987	0.470533	0.326325	0.327936	0.49493	0.551576	-0.212041	-0.247842	0.00102646	0.297201	0.110799	0.200532	-0.392959	-0.459726	-0.342262	-0.220636	-0.425687	-0.399407	0.110278	-0.190824	-0.0922198	-0.592052	-0.169011	-0.176915	-0.278935	-0.196692	-0.0836338	0.166387	0.374953	-0.1541	-0.351737	-0.26559	-0.0344722	-0.173332	-0.481957	-0.238384	-0.461186	-0.869939	-0.308706
980	Q9JJY4	Probable ATP-dependent RNA helicase DDX20 OS=Mus musculus OX=10090 GN=Ddx20 PE=1 SV=2	Ddx20	0	12	28	8	32	-1.22592	-1.40891	-1.30511	-1.58519	-0.533972	-0.627629	-0.47737	-0.534605	-0.442785	0.255548	-0.0977056	-0.101765	0.297374	0.442341	0.44119	0.381337	-0.312526	-0.0866027	-0.0354408	-0.0313079	0.769102	0.26999	0.534577	0.460545	-0.465611	0.091031	-0.430742	-0.0640088	0.751552	0.276079	0.50452	0.516755	0.783137	1.66446	1.20741	1.48342	0.913397	1.32231	1.26967	1.55388	0.760311
37	Q9JIK5	Nucleolar RNA helicase 2 OS=Mus musculus OX=10090 GN=Ddx21 PE=1 SV=3	Ddx21	0	59	246	48	32	-0.974699	-1.16826	-0.523986	-0.664378	-0.529462	-1.22579	-1.00516	-0.510497	0.123493	0.701799	0.320078	0.787671	0.633914	-0.206933	0.14085	-0.145669	0.278869	0.789864	0.527139	0.304227	-0.64192	-0.125414	0.167812	-0.367901	0.119715	0.282705	0.173838	0.263095	0.282832	-0.372498	-0.390421	-0.273871	1.09819	1.87006	0.844064	1.45205	1.25357	1.95812	1.05112	0.968605	1.09441
741	Q9ESV0	ATP-dependent RNA helicase DDX24 OS=Mus musculus OX=10090 GN=Ddx24 PE=1 SV=2	Ddx24	0	18	42	12	32	-0.658418	-1.11909	-0.4635	-0.686739	-0.280532	-0.722929	-0.669903	-0.149838	0.0758584	0.647393	0.207827	0.617426	0.310855	-0.173299	0.111052	-0.124137	0.288656	0.724075	0.454715	0.237889	-0.433049	-0.167548	0.111679	-0.26071	0.150199	0.185977	0.222989	0.16459	0.234857	-0.320453	-0.334395	-0.166642	0.734276	1.76648	0.671327	1.30417	0.947074	1.84316	0.918215	0.924628	0.808617
2211	Q9QY15	ATP-dependent RNA helicase DDX25 OS=Mus musculus OX=10090 GN=Ddx25 PE=1 SV=2	Ddx25	0	7	9	1	32	-0.574909	-0.526454	-0.384027	-0.139789	-1.12034	-0.834576	0.120936	0.316589	0.224793	0.116514	0.295541	0.54247	-0.0913916	0.179099	0.0518119	-0.0833901	0.483985	0.56492	0.0473797	-0.244126	-0.329796	0.271357	-0.147169	-0.722357	0.546721	0.206066	0.22272	0.255948	0.145937	-0.537595	-0.360278	-0.318127	0.799701	0.642968	0.679568	0.68226	1.05889	1.09137	0.431407	-0.104337	1.12163
205	Q921N6	Probable ATP-dependent RNA helicase DDX27 OS=Mus musculus OX=10090 GN=Ddx27 PE=1 SV=3	Ddx27	0	41	111	29	32	0.285887	0.371031	0.519861	0.426372	-0.0540797	-0.00754341	-0.0632167	0.137368	0.210723	0.250739	0.262484	0.116038	-0.0993197	-0.616078	-0.360358	-0.305721	0.200449	0.263938	0.0775557	-0.0182361	-0.544279	-0.238378	-0.441438	-0.219128	0.219318	0.120242	0.153144	-0.133552	-0.458154	-0.445533	-0.460127	-0.143448	-0.0751639	-0.120292	-0.257377	-0.310334	-0.0854376	-0.107093	-0.442306	-0.444608	-0.0665688
1608	Q9CWT6	Probable ATP-dependent RNA helicase DDX28 OS=Mus musculus OX=10090 GN=Ddx28 PE=2 SV=2	Ddx28	0	14	15	5	32	0.226521	0.161876	0.241619	0.161952	-0.0260864	-0.0297768	0.183058	0.186899	0.117879	0.0212723	0.12044	-0.280685	-0.270384	-0.273313	-0.0810356	0.0576158	0.186846	0.111069	-0.0620822	-0.0613722	-0.0914555	-0.00367205	-0.530395	-0.112309	0.124973	0.0936174	0.053326	-0.179209	-0.383949	-0.128333	-0.0558193	0.15354	-0.108641	-0.140603	-0.121179	-0.442638	-0.0396749	-0.0508066	-0.303701	-0.223325	-0.101547
1581	Q8VDW0	ATP-dependent RNA helicase DDX39A OS=Mus musculus OX=10090 GN=Ddx39a PE=1 SV=1	Ddx39a	0	15	15	3	32	-0.667765	-0.509749	-0.479488	-0.521769	0.13688	0.574114	0.388355	-0.391094	-0.208127	-0.344259	-0.488774	-0.296702	0.755588	0.452566	0.599002	0.387369	-0.701514	-0.380239	-0.676105	-0.258734	0.0629705	0.0121558	0.426256	0.424792	-0.312119	-0.517742	-0.61237	-0.2187	0.324253	0.235693	0.167169	0.466001	0.459638	0.16549	-0.00928634	0.225067	-0.0337488	0.129511	-0.196618	0.263034	0.355646
3085	Q9Z1N5	Spliceosome RNA helicase Ddx39b OS=Mus musculus OX=10090 GN=Ddx39b PE=1 SV=1	Ddx39b	0	12	10	2	16	NA	NA	-0.409949	-0.353831	NA	NA	-0.603562	-0.644437	NA	NA	0.409931	0.905406	NA	NA	-0.180317	-0.322509	NA	NA	0.341171	0.0671318	NA	NA	-0.221331	-0.288066	NA	NA	0.355188	0.120813	NA	NA	-0.0374412	-0.0724427	NaN	NaN	0.819879	1.25924	NaN	NaN	0.75112	0.420962	NaN
49	Q62167	ATP-dependent RNA helicase DDX3X OS=Mus musculus OX=10090 GN=Ddx3x PE=1 SV=3	Ddx3x	0	64	308	45	32	-0.0538891	-0.15386	0.0837694	-0.0347357	-0.065134	0.0755641	-0.115135	-0.0288474	0.185245	0.110719	0.00903365	0.23358	-0.208048	-0.202602	-0.0112214	-0.196843	0.177058	0.185663	0.298573	0.112775	-0.226974	-0.0686401	-0.209227	-0.0983953	0.277118	0.173513	0.0844081	0.0738975	-0.182268	-0.184491	-0.212222	-0.108664	0.239134	0.264579	-0.0747357	0.268315	0.230948	0.339523	0.214804	0.14751	0.331008
315	Q91VN6	Probable ATP-dependent RNA helicase DDX41 OS=Mus musculus OX=10090 GN=Ddx41 PE=1 SV=2	Ddx41	0	35	103	19	32	0.401483	0.356058	0.497384	0.378985	0.483498	0.629914	-0.0492083	0.193927	0.0425574	-0.113853	0.0466196	-0.0134045	-0.406954	-0.293278	-0.104161	-0.0109965	0.112102	0.0475604	0.195318	-0.0515723	-0.51975	-0.411438	-0.237072	-0.268659	0.00713557	-0.0484492	-0.199655	-0.0288393	-0.486812	-0.55623	-0.331892	-0.3267	-0.358926	-0.469911	-0.450764	-0.39239	-0.289381	-0.308497	-0.302066	-0.430557	-0.394347
2484	Q810A7	ATP-dependent RNA helicase DDX42 OS=Mus musculus OX=10090 GN=Ddx42 PE=1 SV=3	Ddx42	0	5	7	4	32	-0.979822	-0.601388	0.120302	0.306261	-0.12155	-0.669027	0.100715	0.00317156	0.377112	0.550064	0.142578	0.535185	0.596679	-0.0348982	-0.00631734	-0.363303	0.194782	0.325191	0.207413	0.0661147	-2.26839	-0.358687	-0.318881	-0.363303	0.59101	-0.10343	-0.0904143	-0.133747	-0.145009	0.387557	-0.24184	-0.323639	1.35693	1.15145	0.0222757	0.228924	1.1746	0.926579	0.0871107	-0.240146	1.57083
29	Q569Z5	Probable ATP-dependent RNA helicase DDX46 OS=Mus musculus OX=10090 GN=Ddx46 PE=1 SV=2	Ddx46	0	45	267	56	32	0.603146	0.366979	0.34989	0.282312	0.160784	0.551053	0.302811	0.228858	0.104496	-0.1143	-0.146763	-0.194645	-0.291908	-0.285669	-0.146696	-0.171532	0.0175682	-0.20724	0.0789758	-0.0562042	-0.572626	-0.171159	-0.346995	-0.0247586	0.197375	-0.0360225	0.00111159	-0.145663	-0.644112	-0.374556	-0.247866	0.00219575	-0.49865	-0.481279	-0.496653	-0.476958	-0.585578	-0.574218	-0.270914	-0.338517	-0.405771
540	Q9CWX9	Probable ATP-dependent RNA helicase DDX47 OS=Mus musculus OX=10090 GN=Ddx47 PE=2 SV=2	Ddx47	0	39	58	14	32	0.107579	0.00499113	0.456532	0.297093	0.014762	0.0254692	-0.0857133	0.0171635	0.17756	0.314851	0.250659	0.127743	0.15508	-0.265798	-0.0992565	-0.0758198	0.100243	0.125722	0.0755577	-0.111673	-0.393233	0.00637862	-0.416105	-0.128003	0.0575946	-0.0852259	0.0406239	-0.172943	-0.333263	-0.209261	-0.453229	-0.0140074	0.0699811	0.30986	-0.205873	-0.169351	-0.00733558	0.12073	-0.380974	-0.408767	-0.0499841
1770	Q4FZF3	Probable ATP-dependent RNA helicase DDX49 OS=Mus musculus OX=10090 GN=Ddx49 PE=2 SV=1	Ddx49	0	14	12	6	32	0.0956085	0.0738173	0.465375	0.256481	-0.621838	-0.815292	-0.738639	-0.138189	0.340027	0.463297	0.405123	0.138478	0.30266	-0.115394	0.0230715	-0.121592	0.150724	0.341278	0.157798	0.118195	-0.90162	-0.166845	-0.408213	-0.237175	0.192182	0.277817	0.123604	-0.00401652	-0.00789604	-0.499476	-0.47172	-0.0802975	0.244419	0.38948	-0.0602522	-0.118003	0.0551155	0.267461	-0.307577	-0.138285	0.0965733
30	Q61656	Probable ATP-dependent RNA helicase DDX5 OS=Mus musculus OX=10090 GN=Ddx5 PE=1 SV=2	Ddx5	0	65	451	36	32	-0.735215	-0.744019	-0.332043	-0.501973	-0.502671	-0.533569	-0.414352	-0.300064	0.5178	0.563332	0.27763	1.00954	-0.0377856	-0.137165	0.0846397	-0.318743	0.312055	0.527496	0.473613	0.124083	-0.480563	-0.210138	-0.239899	-0.462759	0.540669	0.295118	0.147738	0.11216	-0.193085	-0.336	-0.252587	-0.376422	1.25301	1.30735	0.609673	1.51152	1.04727	1.27152	0.805656	0.626056	1.27588
519	Q99MJ9	ATP-dependent RNA helicase DDX50 OS=Mus musculus OX=10090 GN=Ddx50 PE=2 SV=1	Ddx50	0	24	58	15	32	-0.378226	-0.516903	-0.0616828	-0.12101	-0.454838	-0.784015	-0.516995	-0.390445	0.328986	0.45189	0.274077	0.687992	-0.0272424	-0.52408	-0.070034	-0.438389	0.492995	0.658059	0.58178	0.346803	-0.664953	-0.143684	-0.312566	-0.414833	0.424589	0.489904	0.242667	0.205292	-0.178965	-0.377754	-0.52261	-0.333156	0.707212	0.968793	0.33576	0.809002	0.87122	1.17496	0.643462	0.467812	0.802815
1588	Q6P9R1	ATP-dependent RNA helicase DDX51 OS=Mus musculus OX=10090 GN=Ddx51 PE=1 SV=1	Ddx51	0	10	12	4	32	-0.338589	-0.969673	-0.250514	0.0335891	-0.325037	-0.832236	-1.04698	-0.552329	0.0485576	0.547606	0.415899	0.947976	0.404439	-0.370387	0.0866351	-0.563848	0.209064	0.773647	0.637307	0.173696	-0.771365	-0.0267837	-0.183772	-0.604903	0.147586	0.214576	0.11236	0.252976	0.267342	-0.249938	-0.391026	-0.49057	0.387146	1.51728	0.666412	0.914387	0.547653	1.74332	0.887821	0.140107	0.486175
2580	Q8K301	Probable ATP-dependent RNA helicase DDX52 OS=Mus musculus OX=10090 GN=Ddx52 PE=2 SV=2	Ddx52	0	6	3	2	32	0.0174874	-0.0419633	-0.0671763	0.31994	-0.685127	-0.877988	-0.593245	0.0916707	-0.280736	0.392974	0.342386	0.596594	-0.249028	-0.103364	0.176911	-0.222915	0.596644	0.042353	0.323058	-0.0163018	-0.187627	0.219957	-0.169056	-0.62903	0.71391	0.342701	0.248911	-0.45265	-0.576192	-0.362223	-0.60907	-0.0723777	-0.298224	0.434937	0.409562	0.276654	0.579157	0.0843163	0.390234	-0.336241	0.696423
1545	Q8K4L0	ATP-dependent RNA helicase DDX54 OS=Mus musculus OX=10090 GN=Ddx54 PE=1 SV=1	Ddx54	0	9	15	5	32	-0.468856	-0.782864	0.332405	-0.233081	-0.260628	-0.709814	-0.531093	-0.0271574	0.38535	0.371319	0.169347	0.811672	0.188907	-0.441827	-0.391162	-0.281309	0.418886	0.78447	0.452112	-0.02032	-1.17983	-0.0559986	-0.355243	-0.335443	0.399297	0.279515	0.185695	-0.0794979	-0.152806	-0.185282	-0.193223	-0.209558	0.854206	1.15418	-0.163058	1.04475	0.887741	1.56733	0.119707	0.212761	0.868152
832	Q6ZPL9	ATP-dependent RNA helicase DDX55 OS=Mus musculus OX=10090 GN=Ddx55 PE=1 SV=2	Ddx55	0	14	34	9	32	-0.00268909	0.234538	0.399484	0.271571	0.0860398	0.0483211	0.118056	0.344038	0.157366	0.123109	0.189561	0.132976	-0.0889562	-0.331727	-0.218758	-0.154033	0.09557	0.014393	0.00887938	-0.0531464	-0.227476	-0.069481	-0.355327	-0.314902	0.102816	0.0944404	-0.0299762	-0.225327	-0.170597	-0.192503	-0.271133	-0.143776	0.160055	-0.111429	-0.209923	-0.138595	0.0982591	-0.220145	-0.390605	-0.324718	0.105505
1999	Q9D0R4	Probable ATP-dependent RNA helicase DDX56 OS=Mus musculus OX=10090 GN=Ddx56 PE=1 SV=1	Ddx56	0	8	13	4	32	-0.365706	-0.434968	-0.293982	-0.196483	0.0409054	0.209016	0.455603	0.52619	-0.0679612	-0.0148597	-0.418162	-0.0432167	0.357754	0.0241717	0.363083	-0.0309545	0.122663	0.139978	-0.480083	-0.447872	-0.0892421	0.197335	0.179199	0.115826	-0.0766859	-0.219314	-0.304366	-0.431042	-0.0251118	-0.0140606	0.162802	0.238172	0.297745	0.420108	-0.124179	0.153267	0.48837	0.574946	-0.186101	-0.251388	0.289021
1213	P54823	Probable ATP-dependent RNA helicase DDX6 OS=Mus musculus OX=10090 GN=Ddx6 PE=1 SV=1	Ddx6	0	13	21	4	32	-0.817661	-0.604949	-0.700668	-0.599746	-0.462638	-0.905158	-0.538123	-0.339416	0.342489	0.101966	0.134528	0.440746	-0.140918	-0.057017	0.163607	-0.0194737	0.322135	0.258549	0.324815	0.217916	0.00517247	0.194551	0.333049	-0.112776	0.185656	0.558399	-0.163627	0.215461	0.190288	-0.0577385	0.102018	-0.0635065	1.16015	0.706915	0.835195	1.04049	1.1398	0.863498	1.02548	0.817662	1.00332
1286	Q9CQ62	2,4-dienoyl-CoA reductase [(3E)-enoyl-CoA-producing], mitochondrial OS=Mus musculus OX=10090 GN=Decr1 PE=1 SV=1	Decr1	0	24	21	7	32	-0.862135	-1.0947	-0.758459	-1.23545	-0.427925	-0.527703	0.480621	0.217274	-0.0951814	0.174941	-0.465974	0.0860483	-0.0659897	0.136901	0.0268698	0.284154	0.0676691	0.413767	-0.459297	-0.249049	0.641784	0.196047	0.204174	0.275439	0.306611	0.0443163	-0.383595	-0.253429	-0.0439297	0.138474	0.70031	0.313694	0.766953	1.26964	0.292484	1.32149	0.929804	1.50846	0.299162	0.986397	1.16875
3912	Q9WV68	Peroxisomal 2,4-dienoyl-CoA reductase [(3E)-enoyl-CoA-producing] OS=Mus musculus OX=10090 GN=Decr2 PE=1 SV=1	Decr2	0.008	4	1	1	16	0.220266	0.204198	NA	NA	0.31895	0.00918159	NA	NA	-0.177848	-0.166518	NA	NA	0.0970547	-0.0803166	NA	NA	0.022139	-0.0292926	NA	NA	-0.486171	0.121317	NA	NA	-0.161121	0.0145951	NA	NA	0.014797	-0.109463	NA	NA	-0.398114	-0.370715	NaN	NaN	-0.198127	-0.23349	NaN	NaN	-0.381387
3572	Q8C2K1	Differentially expressed in FDCP 6 OS=Mus musculus OX=10090 GN=Def6 PE=1 SV=1	Def6	0.001	6	4	2	15	NA	NA	0.2893	0.0917554	NA	NA	0.509566	NA	NA	NA	-0.140688	0.481167	NA	NA	0.18124	0.0917554	NA	NA	-1.02521	0.433861	NA	NA	0.375888	0.317048	NA	NA	0.165121	0.0294711	NA	NA	-1.31061	-0.225102	NaN	NaN	-0.429988	0.389412	NaN	NaN	-1.31451	0.342106	NaN
864	Q7TNV0	Protein DEK OS=Mus musculus OX=10090 GN=Dek PE=1 SV=1	Dek	0	28	32	11	32	0.946796	0.092082	0.278601	-0.17038	0.0957964	0.320335	0.0926871	0.314023	-0.125443	-0.169155	0.0494725	-0.516567	-0.596565	0.0483903	-0.100936	0.139762	-0.282998	-0.268196	-0.300803	-0.131331	-0.0566962	0.0437482	0.0431919	0.118972	-0.0956807	-0.01823	-0.0477336	-0.0365414	-0.50117	-0.130667	-0.0836509	0.128988	-1.07224	-0.261237	-0.229129	-0.346187	-1.22979	-0.360278	-0.579404	0.0390487	-1.04248
1017	Q8C4S8	DENN domain-containing protein 2A OS=Mus musculus OX=10090 GN=Dennd2a PE=1 SV=1	Dennd2a	0	10	22	9	32	-0.348241	1.08268	0.108786	0.68741	-0.0976979	-1.15642	-0.205211	-0.260244	0.41761	0.11828	-0.0289535	-0.0585152	-0.44557	-0.473733	-0.242301	-0.601752	0.455074	0.0287131	0.216037	0.384396	-0.547625	-0.927701	-0.284231	-0.902639	0.486699	0.52857	0.542116	0.609172	-0.407948	-0.644811	-0.340227	-0.811335	0.765851	-0.964399	-0.137739	-0.745925	0.803316	-1.05397	0.107252	-0.303014	0.834941
1805	Q9CQJ6	Density-regulated protein OS=Mus musculus OX=10090 GN=Denr PE=1 SV=1	Denr	0	27	10	5	32	-0.00229405	0.168465	0.236531	0.226512	0.486937	0.523339	0.210996	-0.22995	-0.200791	-0.228686	-0.114743	-0.273018	-0.0621755	0.107998	0.157313	0.0722601	-0.109893	-0.217263	-0.329573	-0.024914	0.0523512	-0.434608	-0.170094	0.1695	-0.264026	-0.143339	-0.191605	-0.133682	-0.0352542	0.0031773	0.0914141	0.110142	-0.198497	-0.397151	-0.351274	-0.49953	-0.107599	-0.385729	-0.566103	-0.251426	-0.261732
3296	Q8BH88	DEP domain-containing protein 1B OS=Mus musculus OX=10090 GN=Depdc1b PE=2 SV=1	Depdc1b	0	4	4	2	16	0.838712	0.499125	NA	NA	-0.487694	-0.158386	NA	NA	-0.22217	0.234709	NA	NA	-0.645523	-0.550023	NA	NA	0.592274	0.222218	NA	NA	-0.191408	-0.375344	NA	NA	-0.22217	0.100105	NA	NA	-0.393651	-0.283422	NA	NA	-1.06088	-0.264416	NaN	NaN	-0.246438	-0.276907	NaN	NaN	-1.06088
2197	Q91YP3	Deoxyribose-phosphate aldolase OS=Mus musculus OX=10090 GN=Dera PE=1 SV=1	Dera	0	12	8	3	32	0.195632	0.0338884	0.27121	0.262774	0.289487	0.129635	0.330246	0.0255488	-0.0760816	-0.0872095	-0.320859	-0.072891	0.029804	-0.241607	-0.0357309	-0.0794787	-0.0706884	-0.142817	-0.22775	-0.0960806	-0.0617442	0.008589	0.0285901	0.0163106	-0.289198	0.181794	-0.116904	-0.247342	-0.0978586	0.0690937	-0.0533787	0.132025	-0.271714	-0.121098	-0.592069	-0.335665	-0.26632	-0.176706	-0.49896	-0.358855	-0.48483
3215	Q8BNI4	Derlin-2 OS=Mus musculus OX=10090 GN=Derl2 PE=1 SV=2	Derl2	0	13	6	1	15	0.237218	0.204678	NA	NA	0.730258	-0.177193	NA	NA	0.210251	-0.113063	NA	NA	-0.177819	0.127141	NA	NA	0.210251	0.196265	NA	NA	NA	0.317572	NA	NA	0.210251	-0.199219	NA	NA	-0.308216	-0.549162	NA	NA	-0.026967	-0.31774	NaN	NaN	-0.026967	-0.00841224	NaN	NaN	-0.026967
2090	Q9Z2A7	Diacylglycerol O-acyltransferase 1 OS=Mus musculus OX=10090 GN=Dgat1 PE=1 SV=1	Dgat1	0	8	10	3	32	0.120707	-0.307861	0.174216	-0.140847	0.219736	0.616296	0.343994	-0.0155431	-0.177686	-0.412683	-0.0121969	-0.726491	0.00617857	-0.0293547	-0.0864355	0.23199	0.0665512	-0.0782643	-0.0753682	-0.100508	0.233846	0.00548703	-0.0737941	0.379985	-0.314722	0.0667572	-0.184951	-0.337784	-0.264273	-0.105044	-0.168058	0.378083	-0.298393	-0.104823	-0.186413	-0.585644	-0.0541558	0.229596	-0.249584	0.0403389	-0.435429
4049	Q9EQM6	Microprocessor complex subunit DGCR8 OS=Mus musculus OX=10090 GN=Dgcr8 PE=1 SV=2	Dgcr8	0.028	1	1	1	16	NA	NA	-1.14215	-0.508081	NA	NA	-0.469016	-0.650279	NA	NA	0.319243	0.685378	NA	NA	0.0694405	-0.238119	NA	NA	0.568747	0.185532	NA	NA	-0.184018	-0.270884	NA	NA	0.444013	0.301505	NA	NA	-0.315439	0.00753367	NaN	NaN	1.46139	1.19346	NaN	NaN	1.71089	0.693613	NaN
2461	E9PUQ8	Diacylglycerol kinase delta OS=Mus musculus OX=10090 GN=Dgkd PE=1 SV=1	Dgkd	0	3	6	3	32	0.176562	0.168635	0.108557	0.163083	0.0845209	-0.0200815	0.22863	0.33164	-0.320938	-0.48966	0.00640702	-0.138881	-0.0115104	0.331717	-0.0780855	-0.17072	-0.227828	-0.413154	-0.546213	-0.110015	0.215115	0.156936	0.179896	-0.0127673	-0.333724	-0.114882	-0.359906	-0.113448	0.273424	0.17603	0.264875	-0.0245707	-0.4975	-0.658294	-0.10215	-0.301964	-0.40439	-0.581788	-0.65477	-0.273097	-0.510286
4024	Q9R1C6	Diacylglycerol kinase epsilon OS=Mus musculus OX=10090 GN=Dgke PE=1 SV=1	Dgke	0.021	2	1	1	16	NA	NA	-0.312068	-0.54774	NA	NA	0.137176	0.13153	NA	NA	0.070218	0.169925	NA	NA	0.156673	0.00654285	NA	NA	-0.0814044	0.0195402	NA	NA	0.247359	0.0420075	NA	NA	-0.334575	-0.401981	NA	NA	0.0071776	0.368387	NaN	NaN	0.382286	0.717665	NaN	NaN	0.230664	0.56728	NaN
340	D3YWQ0	Diacylglycerol kinase iota OS=Mus musculus OX=10090 GN=Dgki PE=1 SV=1	Dgki	0	22	80	18	32	0.0111483	0.0129025	0.192507	0.189873	-0.148838	0.0099352	0.0366027	0.315094	-0.00905377	-0.0617859	-0.00954119	-0.0859571	-0.0595677	-0.267072	-0.0622057	-0.144384	0.176672	0.072898	0.0552936	-0.135152	-0.100846	0.110732	-0.107964	0.0263866	0.0949855	0.0964011	-0.0367674	-0.34539	0.00885379	-0.00822051	-0.0915013	0.0733979	-0.0202021	-0.0746884	-0.202048	-0.27583	0.165524	0.0599955	-0.137213	-0.325026	0.0838371
1347	Q80UP3	Diacylglycerol kinase zeta OS=Mus musculus OX=10090 GN=Dgkz PE=1 SV=2	Dgkz	0	9	16	6	32	-0.175595	-0.125485	0.178811	0.100136	-0.124172	0.100508	0.0249358	0.00576203	-0.00472374	-0.0433888	-0.0410884	-0.272441	-0.0342233	-0.275661	0.0609151	0.0340064	0.0156794	0.168304	-0.21825	-0.156707	0.210855	0.0489431	0.145688	0.275986	0.0914916	-0.0289514	-0.175762	-0.264652	-0.01449	0.106125	-0.0226823	0.178955	0.170872	0.0820964	-0.2199	-0.372577	0.191275	0.293789	-0.397062	-0.256843	0.267087
3530	Q8VCH6	Delta(24)-sterol reductase OS=Mus musculus OX=10090 GN=Dhcr24 PE=1 SV=1	Dhcr24	0.001	3	3	1	16	NA	NA	-0.0921532	-0.145277	NA	NA	0.370519	0.432432	NA	NA	-0.325919	-0.358534	NA	NA	0.0439593	0.20729	NA	NA	-0.319937	-0.5031	NA	NA	0.188055	0.0978446	NA	NA	-0.265268	-0.292945	NA	NA	0.223986	0.286664	NaN	NaN	-0.233766	-0.213257	NaN	NaN	-0.227784	-0.357823	NaN
2793	P00375	Dihydrofolate reductase OS=Mus musculus OX=10090 GN=Dhfr PE=1 SV=3	Dhfr	0.001	14	5	2	32	0.30903	0.244091	0.196192	0.232323	-0.315309	-0.343831	0.166585	-1.33267	0.205184	0.101256	0.0290818	-0.767677	-0.125746	-0.0941894	-0.209857	-0.0226908	0.0233103	-0.228582	-0.555881	0.262173	0.199711	0.0253073	-0.168634	0.0446961	0.0522265	-0.0670378	-0.0923133	0.604635	-0.542747	0.253912	0.421158	0.144232	-0.103847	-0.142835	-0.16711	-1	-0.28572	-0.472673	-0.752073	0.0298499	-0.256804
2857	Q99L04	Dehydrogenase/reductase SDR family member 1 OS=Mus musculus OX=10090 GN=Dhrs1 PE=1 SV=1	Dhrs1	0.001	4	4	1	32	0.190407	-0.676204	-0.309406	-0.0768156	0.206003	0.355605	0.530653	0.395672	-0.646655	-0.291345	-0.0419259	-0.311281	-0.0112273	0.100637	0.00179551	0.259468	0.109788	-0.0519617	-0.173523	-0.290219	0.281554	-0.0224577	0.389663	0.215966	-0.355875	0.0404024	-0.829077	-0.179575	-0.00223847	0.295962	0.0231692	-0.199071	-0.837061	0.384859	0.26748	-0.234465	-0.0806185	0.624242	0.135883	-0.213404	-0.546282
[truncated: 3,317 more rows]
[truncated: 39 more columns]

## Sheet: Table S2.
n	Accession	Description	Gene name	Exp. q-value: Combined	Coverage [%]	# PSMs	# Unique Peptides	#values	cor to WT_hSFPQ	ALT-WT_rep1_regressed	ALT-WT_rep2_regressed	ALT-WT_rep3_regressed	ALT-WT_rep4_regressed	NLS-WT_rep1_regressed	NLS-WT_rep2_regressed	NLS-WT_rep3_regressed	NLS-WT_rep4_regressed	NLS-ALT_rep1_regressed	NLS-ALT_rep2_regressed	NLS-ALT_rep3_regressed	NLS-ALT_rep4_regressed	ALT-WT + OX_rep1_regressed	ALT-WT + OX_rep2_regressed	ALT-WT + OX_rep3_regressed	ALT-WT + OX_rep4_regressed	NLS-WT + OX_rep1_regressed	NLS-WT + OX_rep2_regressed	NLS-WT + OX_rep3_regressed	NLS-WT + OX_rep4_regressed	NLS-ALT + OX_rep1_regressed	NLS-ALT + OX_rep2_regressed	NLS-ALT + OX_rep3_regressed	NLS-ALT + OX_rep4_regressed	-Log T-test p-value ALT-WT	T-test q-value ALT-WT	mean log2 ALT-WT	-Log T-test p-value NLS-WT	T-test q-value NLS-WT	mean log2 NLS-WT	-Log T-test p-value NLS-ALT	T-test q-value NLS-ALT	mean log2 NLS-ALT	-Log T-test p-value ALT-WT + OX	T-test q-value ALT-WT + OX	mean log2 ALT-WT + OX	-Log T-test p-value NLS-WT + OX	T-test q-value NLS-WT + OX	mean log2 NLS-WT + OX	-Log T-test p-value NLS-ALT + OX
[truncated: 4,164 more rows]
[truncated: 8 more columns]
